# Supplementary material for: Environmental Risk of Pesticides for Fish in Small- and Medium-Sized Streams of Switzerland
Source: Toxics. 2021 Apr 8;9(4):79. doi: 10.3390/toxics9040079 (PMC8068285; doi:10.3390/toxics9040079)
Supplement: Supplementary file 1 [file toxics-09-00079-s001.zip]

Archive with 3 entries (2 files):
- Werner_Schneeweiss_et_al_Toxics_2021_SI/
- Werner_Schneeweiss_et_al_Toxics_2021_SI/Werner_Schneeweiss_et_al_Toxics_2021_SI.pdf
- Werner_Schneeweiss_et_al_Toxics_2021_SI/Werner_Schneeweiss_et_al_Toxics_2021_SI_Tables_S2-4.xlsx
