# Supplementary material for: Environmental Risk of Pesticides for Fish in Small- and Medium-Sized Streams of Switzerland
Source: Toxics. 2021 Apr 8;9(4):79. doi: 10.3390/toxics9040079 (PMC8068285; doi:10.3390/toxics9040079)
Supplement: Supplementary file 1 [file toxics-09-00079-s001.zip › Werner_Schneeweiss_et_al_Toxics_2021_SI/Werner_Schneeweiss_et_al_Toxics_2021_SI_Tables_S2-4.xlsx]

## Sheet: SI_T_S2_acute effect values
CAS	Substance	Pesticide type	Effect value (prefix)	LC50 (µg/L)	LC50 (ng/L)	PNEC_acute (ng/L)	Fish species	Exposure duration (h)	Comments	Detailed_references_in (*weblink below table)	Reference_short
94-75-7	2,4-D	herbicide		15160	15160000	1516000	Geophagus brasiliensis	96		OZ HP	Barbieri, 2009 Barbieri E. (2009) Effect of 2,4-D herbicide (2, 4-dichlorophenoxyacetic acid) on oxygen consumption and ammonium excretion of juveniles of Geophagus brasiliensis (Quoy & Gaimard, 1824)(Osteichthyes, Cichlidae). Ecotoxicology 18(1): 55-60
1214-39-7	6-benzyladenine	herbicide	-56000	32000	32000000	3200000	Brachydanio rerio	96		OZ ad hoc	EFSA Journal 2010; 8(10):1716; DOI: 10.2903/j.efsa.2010.1716
135410-20-7	Acetamiprid	insecticide	>	100000	100000000	10000000	Oncorhynchus mykiss	96		OZ ad hoc	EFSA Journal 2016;14(11):4610; DOI: 10.2903/j.efsa.2016.4610
74070-46-5	Aclonifen	herbicide		670	670000	67000	Oncorhynchus mykiss	96		Kontiokari & Mattsoff 2011	EFSA conclusion report and DAR, cited in Kontiokari & Mattsoff 2011
120923-37-7	Amidosulfuron	herbicide	>	100000	100000000	10000000	Lepomis macrochirus	96		Kontiokari & Mattsoff 2011	EFSA conclusion report and DAR, cited in Kontiokari & Mattsoff 2011
3337-71-1	Asulam	herbicide	>	91300	91300000	9130000	Lepomis macrochirus	96		OZ ad hoc	EFSA Journal 2018;16(4):5251; DOI: 10.2903/j.efsa.2018.5251
1912-24-9	Atrazine	herbicide		3960	3960000	396000	Oncorhynchus mykiss	96		EU EQS Dossier	UK Rapporteur Monograph, Council Directive 91/414/EEC: Atrazine, Volume 1 (Report and Proposed Decision of the United Kingdom made to the European Commission under Article 7(1) of Regulation 3600/92), Levels 1-4 without Annexes; OCTOBER 1996h. In Addition: Volume 3, Annex B (ADDENDUM to the Report and Proposed Decision of the United Kingdom made to the European Commission under Article 7(1) of Re…
131860-33-8	Azoxystrobin	fungicide		470	470000	47000	Oncorhynchus mykiss	NA		OZ HP	Craig N C D, Sanley S A, Caunet J E, Cornish S K (1992): ICIA 5504: Acute Toxicity to Rainbow Trout (Oncorhynchus mykiss). Brixham Environmental Laboratory, Zeneca Limited, Brixham, UK (unpublished) cited in EC DAR (2009): Council Directive 91/414/EEC. Azoxystrobin.Report and Proposed Decision of the United Kingdom made to the European Commission under Commission Regulation 737/2007, Tab. B.9.2.1…
71626-11-4	Benalaxyl	fungicide		4653	4653000	465300	Oncorhynchus mykiss	96		OZ ad hoc	geom mean from PPDB and EFSA Journal 2020;18(1):5985
25057-89-0	Bentazon	herbicide	>=	100000	100000000	10000000	Oncorhynchus mykiss	NA		OZ HP	Anonymus (2013) cited in EC (2013) European Commission (EC) Betazon - Draft Renewal Assessment Report prepared according to Commission regulation (EU) No 1141/2010. Second programme (AIR-2) for the approval of an active substance under Regulation (EU) No 1107/2009 Rapporteur Member State: The Netherlands December 2013
177406-68-7	Benthiavalicarb-isopropyl	fungicide	>	10000	10000000	1000000	Oncorhynchus mykiss	96		EFSA	EC Draft Renewal Assessment Report prepared according to the Commission Regulation (EU) N° 1107/2009 Benthiavalicarb-isopropyl Volume 3 - Annex B.9 (AS) RMS: Poland Co-RMS: France 2017
82657-04-3	Bifenthrin	insecticide		0.1	100	10	Salmo gairdneri	96	Mortality	EFSA	EFSA Journal 2011;9(5):2159
581809-46-3	Bixafen	fungicide		95	95000	9500	Oncorhynchus mykiss	96		EFSA	DAR BIXAFEN Article 11(1) of Regulation (EC) No 1107/2009 Volume 3 Annex B9 July 2011
188425-85-6	Boscalid	fungicide		2700	2700000	270000	Oncorhynchus mykiss	96		OZ HP	Zok S (2000a). BAS 510 F, Acute toxicity study on the rainbow trout (Oncorhynchus mykiss Walbaum 1792) in a static system (96 hours). Experimental Toxicology and Ecology, BASF Aktiengesellschaft, D-67056 Ludwigshafen, Germany. Project # 12F0179/975131 cited in EC (2008). Review report for the active substance boscalid. Finalised in the Standing Committee on the Food Chain and Animal Health at its…
1689-84-5	Bromoxynil	herbicide		23000	23000000	2300000	Oncorhynchus mykiss	96		EFSA	EFSA Journal 2017;15(6):4790
41483-43-6	Bupirimate	fungicide		1000	1000000	100000	Oncorhynchus mykiss	96		EFSA	EFSA Journal 2010;8(10):1786
69327-76-0	Buprofezin	insecticide	>	330	330000	33000	Oncorhynchus mykiss	96		EFSA	EFSA Journal 2010; 8(6):1624
10605-21-7	Carbendazim	fungicide/biocide		7	7000	700	Ictalurus punctatus	96	7 , Ictalurus puntatus, same source as Omykiss	OZ HP	Palawski 1984, cited in EC (2009): Draft Re-Assessment Report: Carbendazim, Volume 1, Annex B-9 Ecotoxicology, Rapporteur Member State: Germany and Palawski D U, Knowles C O (1986): Toxicological studies of benomyl and carbendazim in rainbow trout, channel catfish and bluegills. Environmental Toxicology and Chemistry 5(12):1039-1046.
1563-66-2	Carbofuran	insecticide		180	180000	18000	Lepomis macrochirus	96	180, - 96, Lepomis macrochirus, PPDB, EFSA -------INERIS: 90 and 30 withoust specie	EFSA	EFSA Scientific Report (2009) 310, 111-132
500008-45-7	Chlorantraniliprole	insecticide	>	12000	12000000	1200000	Cyprinodon variegatus	96		OZ ad hoc	EFSA Journal 2013;11(6):3143 (0378) im OZ adhoc
1698-60-8	Chloridazon	herbicide		34000	34000000	3400000	Oncorhynchus mykiss	96		OZ HP	Van der Plassche und Linders 1990 cited in RIVM 2009 im OZ Dossier
15545-48-9	Chlorotoluron	herbicide/biocide		26458	26458000	2645800	Oncorhynchus mykiss	96		OZ HP	Geom. Mittelwert aus Fraser et al. 1970 und Sachsse 1972, beide cited in Monograph 1999 im OZ Dossier
2921-88-2	Chlorpyrifos	insecticide/biocide		1.3	1300	130	Menidia peninsulae& Leuresthes tenuis	96	1.78 L.macrochirus	OZ HP	Clark et al. (1985) cited in Giddings et al. 2014 im OZ Dossier
5598-13-0	Chlorpyrifos-methyl	insecticide/biocide		12.6	12600	1260	Oncorhynchus mykiss	96		OZ HP	OPP (2018) Studie ist mit 1968 datiert im OZ-Dossier
99129-21-2	Clethodim	herbicide		25000	25000000	2500000	Oncorhynchus mykiss	96		OZ ad hoc	EFSA Journal 2011;9(10):2417
81777-89-1	Clomazone	herbicide		15500	15500000	1550000	Oncorhynchus mykiss	96		EFSA	EFSA Scientific Report (2007) 109, 1-73, Conclusion on the peer review of clomazone
210880-92-5	Clothianidin	insecticide/biocide	>	104200	104200000	10420000	Oncorhynchus mykiss	96		Kontiokari & Mattsoff 2011	EC review report and DAR, cited in Kontiokari & Mattsoff 2011
120116-88-3	Cyazofamid	fungicide		560	560000	56000	Oncorhynchus mykiss	96		NIBIO	EC, 2002. Sanco/10379/2002-final. 27 November 2002. Review report for the active substance cyazofamid, cited in NIBIO
2163-69-1	Cycluron	herbicide		NA	NA	NA	NA	NA	NA	NA	NA
180409-60-3	Cyflufenamid	fungicide		200	200000	20000	Cyprinodon variegatus	96	200 Cyprinodon variegatus US EPA IPM Centre datbase	USEPA	US EPA IPM Centre datbase
67375-30-8	Cypermethrin	insecticide		0.39	390	39	Oncorhynchus mykiss	96		EFSA	Anonym (1998a), cited im EC DAR 2013, Vol. 3, Annex B.9, S. 525
94361-06-5	Cyproconazole	fungicide/biocide		19000	19000000	1900000	Oncorhynchus mykiss	NA		OZ HP	Browman, 1998a cited in EU 2006 B.9.2.1.1.1 s. 705 und EU 2010b Seite 57 Analytical Biochemical Laboratory 1988 cited in US-EPA 2014 im OZ Dossier
121552-61-2	Cyprodinil	fungicide		2170	2170000	217000	Lepomis macrochirus	96	2170 Lepomis macrochirus Boeri et al., 1995c, cited im EC DAR; 2005, Seite 482-483	OZ HP	Boeri et al., 1995c, cited im EC DAR; 2005, Seite 482-483
66215-27-8	Cyromazine	insecticide	>	100000	100000000	10000000	Oncorhynchus mykiss	96	C.carpio und I.punctatus genauso	OZ ad hoc	EFSA Scientific Report (2008) 168, 1-94 ; DOI: 10.2903/j.efsa.2008.168r
NA	DEET	biocide		97000	97000000	NA	Oncorhynchus mykiss	96	not included in risk assessment	ECHA	Wildlife International Ltd., 2002a cited in Directive 98/8/EC concerning the placing of biocidal products on the market. Inclusion of active substances in Annex I or IA to Directive 98/8/EC. Assessment Report. N,N-diethyl-metatoluamide (DEET) Product-type 19 (Repellents and attractants). 11 March 2010
52918-63-5	Deltamethrin	insecticide		0.15	150	15	Oncorhynchus mykiss	96	Mortality	PPDB	from PPDB (cited EFSA/EU A5)
333-41-5	Diazinon	insecticide/biocide		90	90000	9000	Oncorhynchus mykiss	NA		OZ HP	Mayer and Ellersieck 1986 cited in Lepper et al. 2007
1918-00-9	Dicamba	herbicide	>	100000	100000000	10000000	Cyprinus carpio	NA		OZ HP	Voiz 2004a, cited in EC DAR 2007 (Vol.3, Annex B.9, Seite 40)
15165-67-0	Dichlorprop	herbicide	>	206000	206000000	20600000		96		EFSA	EFSA Journal 2018;16 (5):5288
87130-20-9	Diethofencarb	fungicide	>	10000	10000000	1000000	Oncorhynchus mykiss	96		EFSA	EFSA Journal 2010;8(9):1721
119446-68-3	Difenoconazole	fungicide	mw	934	934000	93400	Oncorhynchus mykiss	96	geometric mean	RIVM	EC, 2006 cited in RIVM 2008
35367-38-5	Diflubenzuron	insecticide/biocide	>	130	130000	13000	Oncorhynchus mykiss	96		ECHA	Assessment Report Diflubenzuron Product-type 18 date SCB Annex I to Directive 98/8/EC Sweden CA-May12-Doc.4.2a
83164-33-4	Diflufenican	herbicide		98	98000	9800	Cyprinus carpio	96		INERIS	EC 2006 cited in INERIS 2012 DRC-11-112070-04504B
34205-21-5	Dimefuron	herbicide		1000000	1000000000	100000000	Lepomis macrochirus	96		PPDB	PPDB
50563-36-5	Dimethachlor	herbicide		3900	3900000	390000	Oncorhynchus mykiss	96		OZ ad hoc	Sachse and Ullmann 1974 (WAT 2005-6) cited in DAR dimethachlor Volume 3, Annex B, part 5 , B.9, August 2007 https://www.efsa.europa.eu/de/consultations/call/public-consultation-active-substance-dimethachlor
87674-68-8	Dimethenamid	herbicide		2600	2600000	260000	Oncorhynchus mykiss	96		RIVM	DAR, Wat-nr. 1999-484 cited in RIVM 2008 Letter report 601716006/2008 J.W.A. Scheepmaker
60-51-5	Dimethoate	insecticide		1400	1400000	140000	Salmo trutta	96		Kontiokari & Mattsoff 2011	EFSA conclusion report and DAR, cited in Kontiokari & Mattsoff 2011
110488-70-5	Dimethomorph	fungicide		3400	3400000	340000	Oncorhynchus mykiss	96		EFSA	EFSA Scientific Report (2006) 82, 1-69, Conclusion on the peer review of dimethomorph
330-54-1	Diuron	herbicide/biocide		500	500000	50000	Morone saxatilis	NA		EU EQS Dossier	Hughes 1973
133855-98-8	Epoxiconazole	fungicide		3140	3140000	314000	Oncorhynchus mykiss	96		OZ HP	Munk, 1989 a, cited im EC DAR; 2006. https://www.efsa.europa.eu/de/consultations/call/public-consultation-active-substance-epoxiconazole (Ref:II A.8.2.1/1)
26225-79-6	Ethofumesate	herbicide	mw	3623	3623000	362300	Oncorhynchus mykiss	96		OZ HP	US EPA RED (2005) US Environmental Protection Agency (US EPA). Environmental Fate and Effects Division’s Risk Assessment for the Reregistration Eligibility Document (RED) for Ethofumesate. (PC CODE 110601). PDF erhältlich unter http://www.regulations.gov/#!docketDetail;rpp=25;po=25;D=EPA-HQ-OPP-2004-0346 (Dokument ID: EPA-HQ-OPP-2004-0346-0022) [Last access: 27.06.2012].
80844-07-1	Etofenprox	insecticide		2.7	2700	270	Oncorhynchus mykiss	96	Mortality	EFSA	EFSA Scientific Report (2008) 213, 1-131 Conclusion on the peer review of etofenprox DOI: 10.2903/j.efsa.2009.213r
161326-34-7	Fenamidone	fungicide		740	740000	74000	Oncorhynchus mykiss	96		EFSA	EFSA Journal 2016;14(2):4406
126833-17-8	Fenhexamid	fungicide		1340	1340000	134000	Oncorhynchus mykiss	96		EFSA	DAR Fenhexamid-Volume 3, Annex B.9, April 2013 https://www.efsa.europa.eu/de/consultations/call/public-consultation-active-substance-fenhexamid
79127-80-3	Fenoxycarb	insecticide		660	660000	66000	Oncorhynchus mykiss	96		ECHA	Fenoxycarb Product-type 8 2010, Ward and Boeri, 1993a
67306-00-7	Fenpropidin	fungicide		1900	1900000	190000	Lepomis macrochirus	96		Kontiokari & Mattsoff 2011	EFSA conclusion report and DAR, cited in Kontiokari & Mattsoff 2011
67564-91-4	Fenpropimorph	fungicide/biocide		2300	2300000	230000	Lepomis macrochirus	96		Kontiokari & Mattsoff 2011	EFSA conclusion report and DAR, cited in Kontiokari & Mattsoff 2011
473798-59-3	Fenpyrazamin	fungicide		5200	5200000	520000	Oncorhynchus mykiss	96		OZ ad hoc	EFSA Journal 2012;10(1):2496
120068-37-3	Fipronil	insecticide/biocide		45	45000	4500	Lepomis macrochirus	96	45 Lepomis macrochirus RIVM	Rijkswaterstaat 2007	Afleiding van 41 ad hoc MTR’s 2007 https://www.google.com/url?sa=t&rct=j&q=&esrc=s&source=web&cd=&cad=rja&uact=8&ved=2ahUKEwj-ofvJkO3uAhUInhQKHb0JB3kQFjAAegQIAhAC&url=https%3A%2F%2Frvs.rivm.nl%2Fsites%2Fdefault%2Ffiles%2F2020-04%2Fafleiding_41adhoc_mtrs_2007.pdf&usg=AOvVaw0pULaWfNZZFmSeppfhpX0h
104040-78-0	Flazasulfuron	herbicide		22000	22000000	2200000	Oncorhynchus mykiss	96		OZ ad hoc	EFSA Journal 2016;14(9):4575
158062-67-0	Flonicamid	insecticide	>	100000	100000000	10000000	Oncorhynchus mykiss	96		EFSA	EFSA Journal 2010; 8(5):1445
145701-23-1	Florasulam	herbicide	>	100000	100000000	10000000	Oncorhynchus mykiss	96		RIVM	EFSA Journal 2015;13(1):3984
69335-91-7	Fluazifop (free acid)	herbicide		117000	117000000	11700000	Oncorhynchus mykiss	96		OZ ad hoc	EFSA Journal 2012;10(11):2945
79622-59-6	Fluazinam	fungicide		55	55000	5500	Lepomis macrochirus	96		Kontiokari & Mattsoff 2011	EFSA conclusion report and DAR, cited in Kontiokari & Mattsoff 2011
131341-86-1	Fludioxonil	fungicide		230	230000	23000	Oncorhynchus mykiss	96		Kontiokari & Mattsoff 2011	EFSA conclusion report and DAR, cited in Kontiokari & Mattsoff 2011
142459-58-3	Flufenacet	herbicide		2130	2130000	213000	Lepomis macrochirus	96		EFSA	Draft Renewal Assessment Report prepared according to the Commission Regulation (EU) N° 1107/2009 FLUFENACET List of Endpoints Active Substance and Product Data Rapporteur Member State: Poland Co-Rapporteur Member State: France https://www.efsa.europa.eu/de/consultations/call/170920
239110-15-7	Fluopicolide	fungicide		360	360000	36000	Oncorhynchus mykiss	96		RIVM	EC, 2006 (https://www.efsa.europa.eu/de/consultations/call/public-consultation-active-substance-fluopicolide) cited in RIVM 2016 https://rvs.rivm.nl/sites/default/files/2018-05/Fluopicolide%20160114.pdf
658066-35-4	Fluopyram	fungicide	>	980	980000	98000	Cyprinodon variegatus	96	>980 Cyprinodon variegatus, DAR	EFSA	DAR 15 August 2011 Fluopyram Volume 1 (https://www.efsa.europa.eu/de/consultations/call/public-consultation-active-substance-fluopyram)
361377-29-9	Fluoxastrobin	fungicide		435	435000	43500	Oncorhynchus mykiss	96		EFSA	EFSA Scientific Report (2007) 102, 1-84, Conclusion on the peer review of fluoxastrobin (rev 2007) https://efsa.onlinelibrary.wiley.com/doi/epdf/10.2903/j.efsa.2005.102r
144740-53-4	Flupyrsulfuron-methyl	herbicide		470000	470000000	47000000	Oncorhynchus mykiss	96		EFSA	EFSA Journal 2014;12(11):3881
61213-25-0	Flurochloridon	herbicide		3000	3000000	300000	Oncorhynchus mykiss	96		OZ ad hoc	Douglas et al., 1987 im DAR 2006 Monograph Volume III Chapter 9 (https://www.efsa.europa.eu/de/consultations/call/public-consultation-active-substance-flurochloridone)
69377-81-7	Fluroxypyr	herbicide		14300	14300000	1430000	Lepomis macrochirus	96		EFSA	EFSA Journal 2011;9(3):2091 76
85509-19-9	Flusilazole	fungicide		420	420000	42000	Ictalurus punctatus	NA	420, 96, Ictalurus puncatus, US-EPA	USEPA	Bear, 1992 cited in US EPA 2005 (https://www3.epa.gov/pesticides/chem_search/cleared_reviews/csr_PC-128835_17-Nov-05_a.pdf)
66332-96-5	Flutolanil	fungicide		4800	4800000	480000	Pimephales promelas	96		Kontiokari & Mattsoff 2011	EFSA conclusion report and DAR, cited in Kontiokari & Mattsoff 2011
907204-31-3	Fluxapyroxad	fungicide		290	290000	29000	Cyprinus carpio	96		OZ ad hoc	EFSA Journal 2012;10(1):2522
173159-57-4	Foramsulfuron	herbicide	>	100000	100000000	10000000	Oncorhynchus mykiss, Cyprinodon variegatus, Lepomis macrochirus	96		OZ ad hoc	EFSA Journal 2016;14(3):4421
1071-83-6	Glyphosat	herbicide		10000	10000000	1000000	Oncorhynchus mykiss	96		OZ HP	Wan et al., 1989
69806-34-4	Haloxyfop	herbicide	>	50000	50000000	5000000	Oncorhynchus mykiss	96	*ester viel toxischer, 88.4 ug/L l.macrochirus	EFSA	EFSA Journal 2009;7(11):1348
51235-04-2	Hexazinon	herbicide		NA	NA	NA	NA	NA	NA	NA	NA
NA	Icaridin	biocide		173000	173000000	NA	Oncorhynchus mykiss	96	not included in risk assessment	US EPA	US EPA IPM center database (https://ecotox.ipmcenters.org/details.cfm?recordID=29189)
114311-32-9	Imazamox	herbicide	>	97000	97000000	9700000	Cyprinodon variegatus	96		OZ ad hoc	EFSA Journal 2016;14(4):4432
138261-41-3	Imidacloprid	insecticide/biocide		211000	211000000	21100000	Oncorhynchus mykiss	NA		OZ HP	Grau 1988, cited in US EPA 1992g
185119-76-0	Iodosulfuron-methyl	herbicide	>	100000	100000000	10000000	Lepomis macrochirus	96	Note: CAS 2017, different CAS for 2012 and 2015 in table: 144550-36-7	OZ ad hoc	EFSA Journal 2016;14(4):4453 (0352)
1689-83-4	Ioxynil	herbicide		640	640000	64000	Oncorhynchus mykiss	96		Kontiokari & Mattsoff 2011	DAR and LoEP 2003 cited in Kontiokari & Mattsoff 2011
140923-17-7	Iprovalicarb	fungicide		20700	20700000	2070000	Lepomis macrochirus	96	>20700, Lepornis macrochirus, Dorgerloh 1995a, cited in EC 1999	OZ HP	Dorgerloh 1995a, cited in EC 1999
34123-59-6	Isoproturon	herbicide/biocide		37220	37220000	3722000	Oncorhynchus mykiss	NA		OZ HP	Ritter, 1989, cited in EC Monograph, 1999, Tab. B.8.2.1-1
143390-89-0	Kresoxim-methyl	fungicide		190	190000	19000	Oncorhynchus mykiss	96		Kontiokari & Mattsoff 2011	EC review report und DAR (revised in March 2010), cited in Kontiokari & Mattsoff 2011
91465-08-6	lambda cyhalothrin	insecticide		0.078	78	7.8	Leuciscus Idus	96		RIVM	Maund et al., 1998, Kent, SJ and Shillabeer, N, 1997, cited im RIVM 2008 Environmental risk limits for lambda-cyhalothrin Letter report 601716001/2008 L.C. van Leeuwen | J.H. Vos | B.J.W.G. Mensink
2164-08-01-	Lenacil	herbicide	>	2000	2000000	200000	Oncorhynchus mykiss	96		EFSA	Hutton D.G. 1991a cited in DAR Lenacil Volume 3, Annex B, part 5, B.9, January 2008
330-55-2	Linuron	herbicide		890	890000	89000	Cyprinodon variegatus	NA	Oncorh mykiss 3100 Mittelwert von Wetzel 1986b, cited in US EPS 1995, Knauf 1980b, cited in EC 1996, Heusel 1997, cited in EC 2002	OZ HP	Ward und Boeri 1991, cited in US EPA 1995
374726-62-2	Mandipropamid	fungicide	>	2000	2000000	200000	Oncorhynchus mykiss	96	>2000, 96, Cyprinis carpio, EFSA, Kontiokari& Mattsoff 2011	Kontiokari & Mattsoff 2011	EFSA, Kontiokari& Mattsoff 2011
94-74-6	MCPA	herbicide		50000	50000000	5000000	Oncorhynchus mykiss	NA		OZ HP	EC (2005) Review report for the active substance MCPA, Finalised in the Standing Committee on the Food Chain and Animal Health at its meeting on 15 April 2005 in view of the inclusion of MCPA in Annex I of Directive 1/414/EEC. Brussels: European Comission (EC) Directorate-General Health & Consumer Protection (GD SANCO, seit 2014 GD SANTE)
94-81-5	MCPB	herbicide		4300	4300000	430000	Oncorhynchus mykiss	96	*MCPB sodium	EC	EC, 2005 SANCO/4063/2001-rev. 3.2
93-65-2	MCPP (Mecoprop)	herbicide/biocide	>	100000	100000000	10000000	Lepomis macrochirus	NA		OZ HP	Munk, 1989, cited in Annex B of EC (1998) European Commission (EC), Mecoprop-p Monograph Volume 1. Report and Proposed Decision. Draft of the EU Review Programme on active substances in Plant Protection Products. This monograph on the review of mecoprop-P has been prepared for submission to the Standing Committee on Plant Health to enable a decision to be made on the listing of the existing activ…
135590-91-9	Mefenpyr-Diethyl	herbicide		2400	2400000	240000	Cyprinidae	96		PPDB	PPDB
110235-47-7	Mepanipyrim	fungicide	>	740	740000	74000	Oncorhynchus mykiss	96		EFSA	EFSA Journal 2017;15(6):4852
208465-21-8	Mesosulfuron-methyl	herbicide	>	91500	91500000	9150000	Oncorhynchus mykiss	96		USEPA	US EPA IPM Center database (https://ecotox.ipmcenters.org/details.cfm?recordID=16421)
104206-82-8	Mesotrione	herbicide	>	120000	120000000	12000000	Oncorhynchus mykiss	96		Andersson & Kreuger (2011)	EC, 2003 cited in Andersson and Kreuger, SLU Uppsala 2011 Teknisk rapport 144
57837-19-1	Metalaxyl-M	fungicide		227400	227400000	22740000	Danio rerio	96		OZ HP	Yao et al., 2009
108-62-3	Metaldehyd	molluscicide		75000	75000000	7500000	Oncorhynchus mykiss	96		EFSA	EFSA Journal 2010;8(10):1856
41394-05-2	Metamitron	herbicide		194000	194000000	19400000	Cyprinus carpio	96	443000 Omykiss, not valid, Agritox, 2012, cited in INERIS, 2011b	OZ HP	Gagliano&Fuss, 1993, aus Band 3 des EC DAR (2007) (Ref:8.2.1/04)
67129-08-2	Metazachlor	herbicide	geom mean	8698	8698000	869800	Oncorhynchus mykiss	NA		OZ HP	Scheerbaum (2000f) und Zok (2001a), cited in EU (2005)
125116-23-6	Metconazole	fungicide		2100	2100000	210000	Oncorhynchus mykiss	72	FISH most sensitive specie	Kontiokari & Mattsoff 2011	EFSA conclusion repotr and DAR, cited in Kontiokari & Mattsoff 2011
2032-65-7	Methiocarb	insecticide		650	650000	65000	Lepomis macrochirus	96		Kontiokari & Mattsoff 2011	EFSA conclusion report and DAR, cited in Kontiokari & Mattsoff 2011
16752-77-5	Methomyl	insecticide/biocide		630	630000	63000	Lepomis macrochirus	96		OZ HP	EC (2004) Draft Assessment Report (DAR) - public version - Initial risk assessment provided by the rapporteur Member State United Kingdom for the existing active substance Methomyl.
161050-58-4	Methoxyfenozide	insecticide	>	2800	2800000	280000	Cyprinodon variegatus	96		EFSA	EC (2004): Review report for the active substance methoxyfenozide. Finalised in the Standing Committee on the Food Chain and Animal Health at its meeting on 8 October 2004 in view of the inclusion of methoxyfenozide in Annex I of Directive 91/414/EEC. European Commission
51218-45-2	Metolachlor	herbicide		3900	3900000	390000	Oncorhynchus mykiss	96		OZ HP	Buccafusco 1978b, cited in US EPA 1978b and US EPA 2010
19937-59-8	Metoxuron	herbicide	>	18900	18900000	1890000	Oncorhynchus mykiss	96		PPDB	PPDB
220899-03-6	Metrafenone	fungicide	>	820	820000	82000	Oncorhynchus mykiss	96		EFSA	EFSA Scientific Report (2006) 58, 1- 72, Conclusion on the peer review of metrafenone; DOI: 10.2903/j.efsa.2006.58r
21087-64-9	Metribuzin	herbicide		77400	77400000	7740000	Oncorhynchus mykiss	96		OZ HP	Geometric mean of Dorgerloh, 2000a & Scheerbaum, 1996b, both cited in EC DAR (2005) Draft Assessment Report (DAR), (puplic version). Initial risk assessment provided by the rapporteur member state Germany for existing active substance: MERTRIBUZIN of the second stage of review programme referred to in Article 8(2) of Coucil Directive 91/414/EEC.page 509
74223-64-6	Metsulfuron-methyl	herbicide	>	150000	150000000	15000000	Oncorhynchus mykiss	96		RIVM	DAR, Muska, 1982, cited in RIVM 2008 Letter report 601716020/2008 J.W.A. Scheepmaker | J.W. Vonk
1746-81-2	Monolinuron	herbicide/biocide		56000	56000000	5600000	Oncorhynchus mykiss	96		RIVM	EC, 1996h, cited in RIVM 2008 Letter report 601716009/2008(https://www.rivm.nl/bibliotheek/rapporten/601716009.pdf) J.W.A. Scheepmaker | J.W. Vonk
150-68-5	Monuron	herbicide	>	100000	100000000	10000000	Lepomis macrochirus	96		PPDB	PPDB
88671-89-0	Myclobutanil	fungicide		2000	2000000	200000	Oncorhynchus mykiss	96		EFSA	Putt A., 2003 im DAR Myclobutanil Volume 3, Annex B, B.9, May 2006
86-86-2	Naphthylacetamid	herbicide		44000	44000000	4400000	Oncorhynchus mykiss	96		EFSA	EFSA Journal 2011;9(2):2020
15299-99-7	Napropamide	herbicide		6600	6600000	660000	Oncorhynchus mykiss	96		OZ HP	Schupner, 1981, cited in EC DAR 2006. (Ref: Annex IIA 8.2.1./03)
111991-09-4	Nicosulfuron	herbicide		65700	65700000	6570000	Oncorhynchus mykiss	96		OZ HP	Jenkins 1991a cited in EC(2006)
NA	OIT	biocide		36	36000	NA	Oncorhynchus mykiss	96	not included in risk assessment	EFSA	Regulation (EU) No 528/2012 concerning the making available on the market and use of biocidal products, Evaluation of active substances, Assessment report OIT Product-type 8 (Wood preservatives) October 2019 UK, https://echa.europa.eu/documents/10162/f7897bc3-96e6-a1e2-4f44-0e72608b20c2
34622-58-7	Orbencarb	herbicide		NA	NA	NA	NA	NA	NA	NA	NA
19044-88-3	Oryzalin	herbicide		2860	2860000	286000	Oncorhynchus mykiss	96		OZ ad hoc	EFSA Journal 2010; 8(9):1707
76738-62-0	Paclobutrazol	fungicide		3300	3300000	330000	Oncorhynchus mykiss	96		OZ ad hoc	EFSA Journal 2010;8(11):1876
66246-88-6	Penconazole	fungicide		1130	1130000	113000	Oncorhynchus mykiss	96		Kontiokari & Mattsoff 2011	EFSA review report and DAR, cited in Kontiokari & Mattsoff 2011
66063-05-6	Pencycuron	fungicide	>	460	460000	46000	Oncorhynchus mykiss	96	8800 Cyprinus laprio , same source	LAWA	Pestiziddatenbank 2004 cited in LAWA-Dossier (2004) Stoffdatenblatt für Pencycuron
40487-42-1	Pendimethalin	herbicide		138	138000	13800	Oncorhynchus mykiss	96		UBA	UBA: Pestiziddatenbank, Ausdruck 2004. Informationssystem Chemikaliensicherheit (ICS). Stand 2004. Umweltbundesamt, Berlin, Germany.
52645-53-1	Permethrin	insecticide		1.5	1500	150	Salmo salar	96	for risk assessment BE-2017 a different LC50 was used (5.1 ug/L - Oncorhynchus mykiss - 96h - from Assessment report permethrin 2014 Regulation (EU) No 528/2012)	WFD-UKTAG	Sorokin N, Atkinson C, Rule K, Hope S-J, Comber S and Johnson I (2012) Water Framework Directive - United Kingdom Technical Advisory Group (WFD-UKTAG) Proposed EQS for Water Framework Directive Annex VIII substances: permethrin (For consultation) https://www.wfduk.org/sites/default/files/Media/Environmental%20standards/Permethrin%20-%20UKTAG.pdf
106700-29-2	Pethoxamid	herbicide		2200	2200000	220000	Oncorhynchus mykiss	96		OZ ad hoc	EFSA Journal 2017;15(9):4981 (0372)
117428-22-5	Picoxystrobin	fungicide		39	39000	3900	Pimephales promelas	96		EFSA	EFSA Journal 2016;14(6):4515
51-03-6	Piperonyl butoxide	insecticide/biocide		3940	3940000	394000	Cyprinodon variegatus	96		ECHA	ECHA Piperonyl Butoxide Product-type 18 (insecticides, acaricides and products to control other arthropods) January 2017 Greece
23103-98-2	Pirimicarb	insecticide		89766	89766000	8976600	Oncorhynchus mykiss	NA		OZ HP	Tapp et al. 1989 und Kent et al. 1998, cited in Volume 3 des EC DAR , 2003
67747-09-5	Prochloraz	fungicide		1200	1200000	120000	Cyprinodon variegatus	96	1200, Cyprinodon variegatus, 96h, EFSA	EFSA	EFSA Journal 2011; 9(7):2323
1918-16-7	Propachlor	herbicide		170	170000	17000	Oncorhynchus mykiss	96		US EPA	US EPA IPM center database (https://ecotox.ipmcenters.org/details.cfm?recordID=2093)
24579-73-5	Propamocarb	fungicide	>	82900	82900000	8290000	Oncorhynchus mykiss	96	201100 Lepornis macrochirus , Migchelelsen, 2001, cited im Band 3 des EC DAR, 2005. (Ref.B.9.2.1/04)	OZ HP	Schupner&Stachura, 1991b, cited im EC DAR, 2005 (REF.B.9.2.1./01)
60207-90-1	Propiconazole	fungicide/biocide		2600	2600000	260000	L.xanthurus	96	4300 O.mykiss same source	EFSA	EFSA Journal 2017;15(7):4887
23950-58-5	Propyzamide	herbicide	>	4700	4700000	470000	Oncorhynchus mykiss	96		EFSA	EFSA Journal 2016;14(8):4554
189278-12-4	Proquinazid	fungicide		349	349000	34900	Oncorhynchus mykiss	96		OZ ad hoc	EFSA Journal 2009; 7(10):1350
52888-80-9	Prosulfocarb	herbicide		840	840000	84000	Oncorhynchus mykiss	96	EC	Kontiokari & Mattsoff 2011	EFSA conclusion report, final addendum and DAR, cited in Kontiokari & Mattsoff 2011
123312-89-0	Pymetrozine	insecticide	>	117000	117000000	11700000	Cyprinodon variegatus	96	>117000, Cyprinodon variegatus, US EPA IPM center database	USEPA	US EPA IPM center database
175013-18-0	Pyraclostrobin	fungicide		6	6000	600	Oncorhynchus mykiss	96	FISH most sensitive specie	Kontiokari & Mattsoff 2011	EFSA review report and DAR, cited in Kontiokari & Mattsoff 2011
53112-28-0	Pyrimethanil	fungicide		10560	10560000	1056000	Oncorhynchus mykiss	96		OZ HP	Barrett 1992b, cited in EC 2005c
422556-08-9	Pyroxsulam	herbicide		87000	87000000	8700000	Oncorhynchus mykiss	96		OZ ad hoc	EFSA Journal 2013;11(4):3182
124495-18-7	Quinoxyfen	fungicide		270	270000	27000	Oncorhynchus mykiss	96		EU EQS Dossier	EC 2003 cited in EU EQS Dossier Quinoxyfen 2011
122931-48-0	Rimsulfuron	herbicide	>	390000	390000000	39000000	Oncorhynchus mykiss	96		EFSA	EFSA Journal 2018;16(5):5258
122-34-9	Simazine	herbicide		90000	90000000	9000000	Lepomis macrochirus	96		EU EQS Dossier	UK Rapporteur Monograph, Council Directive 91/414/EEC: Simazine, Volumes 1-3 (Report and Proposed Decision of the United Kingdom made to the European Commission under Article 7(1) of Regulation 3600/92), Levels 1-4, Annexes A & B; December 1996. cited in EU EQS datasheet simazine, Brussels , 15. January 2005
673-04-1	Simeton	herbicide		NA	NA	NA	NA	NA	NA	NA	NA
168316-95-8/131929-63-0	Spinosad	insecticide/Akarizid		4000	4000000	400000	Cyprinus carpio	96	Note: second CAS: 131929-63-0	OZ ad hoc	EFSA Journal 2018;16(4):5252
203313-25-1	Spirotetramat	insecticide		1960	1960000	196000	Cyprinodon variegatus	96	1960 Cyprinodon variegatus EFSA, PPDB, US EPA IPM center database	EFSA	EFSA Journal 2013;11(6):3243
118134-30-8	Spiroxamine	fungicide		2410	2410000	241000	Danio rerio	96		EFSA	EFSA Journal 2010;8(10):1719
99105-77-8	Sulcotrione	herbicide		227000	227000000	22700000	Oncorhynchus mykiss	96		EU EQS Dossier	Tapp et al., 1989 cited im EU EQS datasheet sulcotrione May 2014
141776-32-1	Sulfosulfuron	herbicide	>	91000	91000000	9100000	Cyprinus carpio	96		EFSA	EFSA Journal 2014;12(7):3764
107534-96-3	Tebuconazole	fungicide/biocide		4400	4400000	440000	Oncorhynchus mykiss	96		OZ HP	Surprenant, 1987b, cited in EC, 2007b, p 64-65. (Ref: IIA.8.2.1/02)
112410-23-8	Tebufenozide	insecticide	>	720	720000	72000	Cyprinodon variegatus	96	>720, Cyprinodon variegatus, US EPA IPM center database____; 3000 Lepomis marcochirus, EFSA, PPDB, US EPA IPM center database	US EPA	US EPA IPM center database (https://ecotox.ipmcenters.org/details.cfm?recordID=6121)
35256-85-0	Tebutam	herbicide	>	19000	19000000	1900000	Lepomis macrochirus	96		PPDB	PPDB
335104-84-2	Tembotrione	herbicide	>	100000	100000000	10000000	Oncorhynchus mykiss	96		OZ ad hoc	EFSA Journal 2013;11(3):3131
149979-41-9	Tepraloxydim	herbicide		78200	78200000	7820000	Lepomis macrochirus	96		Kontiokari & Mattsoff 2011	EC review report and DAR, cited in Kontiokari & Mattsoff 2011
5902-51-2	Terbacil	herbicide		46200	46200000	4620000	Oncorhynchus mykiss	96		US EPA	US EPA IPM center database (https://ecotox.ipmcenters.org/details.cfm?recordID=2813)
33693-04-8	Terbumeton	herbicide	>	14000	14000000	1400000	Oncorhynchus mykiss	96		PPDB	PPDB
5915-41-3	Terbuthylazine	herbicide/biocide		2735	2735000	273500	Oncorhynchus mykiss	NA		OZ HP	Swarbrick and Maynard (2002), cited in EC 2007a, US EPA 1995
886-50-0	Terbutryn	herbicide/biocide		950	950000	95000	Oncorhynchus mykiss	96		OZ HP	Mayer und Ellersieck 1987 und LeBlanc, 1982b, cited in EU EQS-Dossier, 2011
7696-12-0	Tetramethrin	insecticide		3.7	3700	370	Oncorhynchus mykiss	96	Mortality	US EPA	US EPA IPM center database (https://ecotox.ipmcenters.org/details.cfm?recordID=6708)
148-79-8	Thiabendazole	fungicide		550	550000	55000	Oncorhynchus mykiss	96		EFSA	EFSA Journal 2014;12(11):3880
111988-49-9	Thiacloprid	insecticide/biocide		25200	25200000	2520000	Lepomis macrochirus	96	25200, Lepomis macrochirus,EC 2008, US EPA 2013	OZ HP	EC 2008, US EPA 2013
153719-23-4	Thiamethoxam	insecticide/biocide	>	100000	100000000	10000000	Oncorhynchus mykiss	NA		OZ HP	EC 2009
317815-83-1	Thiencarbazone-methyl	herbicide	>	104000	104000000	10400000	Oncorhynchus mykiss	96		OZ ad hoc	EFSA Journal 2013;11(7):3270
79277-27-3	Thifensulfuron-methyl	herbicide	>	100000	100000000	10000000	Oncorhynchus mykiss, L.macrochirus	96		Kontiokari & Mattsoff 2011	EC review report and DAR, cited in Kontiokari & Mattsoff 2011
101200-48-0	Tribenuron-methyl	herbicide		738000	738000000	73800000	Oncorhynchus mykiss	96		EFSA	EFSA Journal 2017;15(7):4912
55335-06-3	Triclopyr	herbicide		117000	117000000	11700000	Oncorhynchus mykiss	96		INERIS	Batchelder, 1973 cité dans EFSA, 2005a FOOTPRINT, 2011 US-EPA, 1998 US-EPA, 2011 inINERIS 2011 (0389) and DAR Triclopyr, Volume 3, Annex B, B.9, March 2005
NA	Triclosan	biocide		210	210000	NA	Oryzias Latipes	96	not included in risk assessment	OZ HP	Tamura et al. 2013
141517-21-7	Trifloxystrobin	fungicide		15	15000	1500	Oncorhynchus mykiss	96		Andersson & Kreuger (2011)	European Commission, 2003. Review report for the active substance trifluoxystrobin. SANCO/4339/2000-Final, 7 April 2003 cited in Andersson and Kreuger SLU Uppsala 2011
99387-89-0	Triflumizole	fungicide		570	570000	57000	Oncorhynchus mykiss	96		PPDB	https://sitem.herts.ac.uk/aeru/ppdb/en/Reports/665.htm
126535-15-7	Triflusulfuron-methyl	herbicide		730000	730000000	73000000	Oncorhynchus mykiss	96		EFSA	EC DAR Triflusulfuron-methyl, Volume 3, Annex B, part 5, B.9., September 2007
95266-40-3	Trinexapac-Ethyl	herbicide		35000	35000000	3500000	Ictalurus punctatus	96		OZ ad hoc	EFSA Journal 2018;16(3):5229
131983-72-7	Triticonazole	fungicide	>	3600	3600000	360000	Oncorhynchus mykiss	96		OZ ad hoc	EFSA Scientific Report (2005) 33, 1-69, Conclusion on the peer review of triticonazole
142469-14-5	Tritosulfuron	herbicide	>	100000	100000000	10000000	Oncorhynchus mykiss	96		Kontiokari & Mattsoff 2011	DAR and LOEP cited in Kontiokari & Mattsoff 2011
144550-36-7	Iodosulfuron-methyl	herbicide	>	100000	100000000	10000000	Lepomis macrochirus	96	Note: CAS for 2012 and 2015, different CAS for 2017: 185119-76-0	OZ ad hoc	EFSA Journal 2016;14(4):4453
NA	Empenthrin	insecticide		NA	NA	NA	NA	NA	NA	NA	NA
NA	Tefluthrin	insecticide		NA	NA	NA	NA	NA	NA	NA	NA
NA	Phenothrin	insecticide		NA	NA	NA	NA	NA	NA	NA	NA
NA	Acrinathrin	insecticide		NA	NA	NA	NA	NA	NA	NA	NA
NA	Esfenvalerate	insecticide		NA	NA	NA	NA	NA	NA	NA	NA
NA	Fluvalinate	insecticide		NA	NA	NA	NA	NA	NA	NA	NA
Source for detailed reference	*weblinks for sources
OZ HP	EQS dossiers by the Swiss Centre for Applied Ecotoxicology. Dossiers can be requested by https://www.ecotoxcentre.ch/expert-service/quality-standards/proposals-for-acute-and-chronic-quality-standards/?_ga=2.207532311.523493197.1507810479-1837988877.1458219369
OZ ad hoc	data from ad hoc EQS derivation; ad hoc EQS published in SI in Spycher, S., Mangold, S., Doppler, T., Junghans, M., Wittmer, I., Stamm, C., Singer, H. (2018) Pesticide Risks in Small Streams – How to Get as Close as Possible to the Stress Imposed on Aquatic Organisms. Environ. Sci. Technol., DOI: 10.1021/acs.est.8b00077
Kontiokari & Mattsoff 2011	Kontiokari V., Mattsoff L. (2011) Proposal of Environmental Quality Standards for Plant Protection Products. THE FINNISH ENVIRONMENT 7, Finnish Environment Institute, Helsinki, Finland.
EU EQS Dossier	https://circabc.europa.eu/ui/group/9ab5926d-bed4-4322-9aa7-9964bbe8312d/library/8d2c7c28-358e-4ddf-8a0e-149f6667c19f
EFSA	https://www.efsa.europa.eu/de/consultations/consultationsplanner
NIBIO	http://www.bioforsk.no/ikbViewer/page/prosjekt/tema/artikkel?p_dimension_id=18844&p_menu_id=18851&p_sub_id=18845&p_document_id=91227&p_dim2=18854
RIVM	https://rvszoeksysteem.rivm.nl/
INERIS	https://substances.ineris.fr/fr/page/9
USEPA	https://ecotox.ipmcenters.org/index.cfm?menuid=7
Andersson & Kreuger (2011)	Andersson M., Kreuger J. (2011) Preliminära riktvärden för växtskyddsmedel i ytvatten - Beräkning av riktvärden för 64 växtskyddsmedel som saknar svenska riktvärden. Teknisk rapport 144, Department of Soil and Environment Swedish University of Agricultural Sciences, Uppsala, Sweden.
LAWA	https://webetox.uba.de/webETOX/index.do
UBA	https://webetox.uba.de/webETOX/index.do
PPDB	http://sitem.herts.ac.uk/aeru/ppdb/

## Sheet: SI_T_S3_chronic effect values
CAS	Substance	Pesticide type	NOEC (µg/L)	NOEC (ng/L)	PNEC chronic (ng/L)	Exposure duration (days)	Fish species	Endpoint	Detailed_references_in(*weblink below table)	Reference_short	Comments/Long_Reference
94-75-7	2,4-D	herbicide	27200	27200000	2720000	28	Oryzias latipes	mortality - growth	OZ HP	Holcombe et al., 1995
1214-39-7	6-benzyladenine	herbicide	NA	NA	NA	NA	NA	NA	NA	only acute value in EFSA Journal 2010; 8(10):1716 38
135410-20-7	Acetamiprid	insecticide	9400	9400000	940000	35	Pimephales promelas	hatchability	OZ ad hoc	EFSA (European Food Safety Authority), 2016. Conclusion on the peer review of the pesticide risk assessment of the active substance acetamiprid. EFSA Journal 2016;14(11):4610, 91 pp. doi:10.2903/j.efsa.2016.4610 Appendix A	EFSA (European Food Safety Authority), 2016. Conclusion on the peer review of the pesticide risk assessment of the active substance acetamiprid. EFSA Journal 2016;14(11):4610, 91 pp. doi:10.2903/j.efsa.2016.4610 Appendix A
NA	Acetochlor	herbicide	NA	NA	NA	NA	NA	NA	NA	NA
74070-46-5	Aclonifen	herbicide	5	5000	500	35	Pimephales promelas	ELS	Kontiokari & Mattsoff 2011	EFSA conclusion report and DAR, cited in Kontiokari & Mattsoff 2011
15972-60-8	Alachlor	herbicide	NA	NA	NA	NA	NA	NA	NA	NA
116-06-3	Aldicarb	insecticide	NA	NA	NA	NA	NA	NA	NA	NA
120923-37-7	Amidosulfuron	herbicide	6410	6410000	641000	21	Oncorhynchus mykiss	NA	Kontiokari & Mattsoff 2011	EFSA conclusion report and DAR, cited in Kontiokari & Mattsoff 2011
3337-71-1	Asulam	herbicide	119100	119100000	11910000	28	Oncorhynchus mykiss	juvenile - growth	OZ ad hoc	Appendix to: EFSA (European Food Safety Authority), 2018. Conclusion on the peer review of the pesticide risk assessment of the active substance asulam. EFSA Journal 2018;16(4):5251, 69 pp. doi:10.2903/j.efsa.2018.5251
1610-17-9	Atraton (Isobare zu Prometon-Hydroxy)	herbicide	NA	NA	NA	NA	NA	NA	NA	NA	NA
1912-24-9	Atrazine	herbicide	60	60000	6000	21	Oncorhynchus mykiss	mortality - behavior	EU EQS Dossier	91/414 monograph (1996) cited inWFD EQS Substance Data Sheet Priority Substance No.3 Atrazine 15.01.2005 Brussels
NA	Azamethiphos	biocide	NA	NA	NA	NA	NA	NA	NA	NA	NA
131860-33-8	Azoxystrobin	fungicide	147	147000	14700	33	Pimephales promelas	ELS - length	OZ HP	Rhodes et al. 1994, cited in EC DAR 2009 S. 604 and US EPA 1996n
71626-11-4	Benalaxyl	fungicide	79	79000	7900	30	Danio rerio	ELS - body weight	OZ ad hoc	Draft Renewal Assessment Report under Regulation (EC)1107/2009 BENALAXYL List of Endpoints 2017-09-01 (0374)
25057-89-0	Bentazon	herbicide	10000	10000000	1000000	35	Pimephales promelas	ELS	OZ HP	Anonymus (2011b) cited inEC (2013)	Bentazonsodium salt
177406-68-7	Benthiavalicarb-isopropyl	fungicide	1000	1000000	100000	28	Oncorhynchus mykiss	juvenile - growth	DAR	EC DAR Benthiavalicarb List of Endpoints December 2016
82657-04-3	Bifenthrin	insecticide	0.04	40	4	368	Pimephales promelas	NA	OZ HP	EFSA Journal 2011;9(5):2159
581809-46-3	Bixafen	fungicide	4.6	4600	460	33	Pimephales promelas	fry - growth	DAR	DAR BIXAFEN Article 11(1) of Regulation (EC) No 1107/2009 Volume 3 Annex B9 July 2011
188425-85-6	Boscalid	fungicide	116	116000	11600	97	Oncorhynchus mykiss	ELS - mortality	OZ HP	Zok 1999, cited inUS EPA 2002g
314-40-9	Bromacil	herbicide	NA	NA	NA	NA	NA		NA	NA
1689-84-5	Bromoxynil	herbicide	2000	2000000	200000	21	Oncorhynchus mykiss	behavior	EFSA	EFSA (European Food Safety Authority), 2017. Conclusion on the peer review of the pesticide risk assessment of the active substance bromoxynil (variant evaluated bromoxynil octanoate). EFSA Journal 2017;15(6):4790, 24 pp. doi:10.2903/j.efsa.2017.4790
NA	Bronopol	biocide	NA	NA	NA	NA	NA		NA	NA
41483-43-6	Bupirimate	fungicide	100	100000	10000	31	Pimephales promelas	ELS - mortality	EFSA	EFSA Journal 2010;8(10):1786
69327-76-0	Buprofezin	insecticide	8.4	8400	840	276	Pimephales promelas	NA	OZ ad hoc	US EPA IPM Centre
10605-21-7	Carbendazim	fungicide/biocide	11	11000	1100	79	Oncorhynchus mykiss	ELS - mortality	OZ HP	DAR: EC 1997 (Baer 1993) cited inRIVM 2008;
16118-49-3	Carbetamide	herbicide	100000	100000000	10000000	21	Oncorhynchus mykiss	growth	EFSA	EFSA Journal 2010;8(12):1913
1563-66-2	Carbofuran	insecticide	6	6000	600	35	Cyprinodon variegatus	Growth ELS	EFSA	EFSA Scientific Report (2009) 310, 111-132
500008-45-7	Chlorantraniliprole	insecticide	110	110000	11000	90	Oncorhynchus mykiss	ELS	OZ ad hoc	EFSA Journal 2013;11(6):3143
470-90-6	Chlorfenvinphos	insecticide	30	30000	3000	21	Oncorhynchus mykiss		EU EQS Dossier	PSM-Datenbank cited in EU EQS WFD Substance data sheet chlofenvinphos, Brussels, 15 January 2005
1698-60-8	Chloridazon	herbicide	3160	3160000	316000	28	Oncorhynchus mykiss	length	OZ HP	Munk and Kirsch 1989, cited in EC 2005d
15545-48-9	Chlorotoluron	herbicide/biocide	700	700000	70000	182	Danio rerio	ELS - hatch rate - mortality	OZ HP	Bruns, 1997
2921-88-2	Chlorpyrifos	insecticide/biocide	0.14	140	14	35	Leuresthes_x000D_ tenuis	embryo mortality	OZ HP	Goodman cited in Europäische Kommission (2005b)
5598-13-0	Chlorpyrifos-methyl	insecticide/biocide	4.7	4700	470	21	Oncorhynchus mykiss	growth	OZ HP	DRAR 2017 Volume 3 –B9 (AS) S. 30 ff. (1992, anonymous)
99129-21-2	Clethodim	herbicide	3900	3900000	390000	21	Oncorhynchus mykiss	NA	OZ ad hoc	EFSA Journal 2011;9(10):2417
81777-89-1	Clomazone	herbicide	2300	2300000	230000	21	Oncorhynchus mykiss	sublethal	EFSA	EFSA Scientific Report (2007) 109, 1-73, Conclusion on the peer review of clomazone
210880-92-5	Clothianidin	insecticide/biocide	20000	20000000	2000000	28	Pimephales promelas	NA	Kontiokari & Mattsoff 2011	EC review report and DAR, cited in Kontiokari & Mattsoff 2011
NA	CMI	biocide	NA	NA	NA	NA	NA	NA	NA	NA	NA
120116-88-3	Cyazofamid	fungicide	130	130000	13000	21	Oncorhynchus mykiss	juvenile - growth	NIBIO	EFSA Journal 2016;14(6):4503
101205-02-1	Cycloxydim	herbicide	21500	21500000	2150000	28	Oncorhynchus mykiss	weight - length	OZ ad hoc	DAR Cycloxydim - Volume 3, Annex B.9, November 2006
2163-69-1	Cycluron	herbicide	NA	NA	NA	NA	NA	NA	NA	NA	NA
180409-60-3	Cyflufenamid	fungicide	24	24000	2400	28	Pimephales promelas	growth	EFSA	EFSA Scientific Report (2009) 258, 85-99
57966-95-7	Cymoxanil	fungicide	44	44000	4400	90	Oncorhynchus mykiss	NOAEL	Kontiokari & Mattsoff 2011	EFSA conclusion report and DAR, cited in Kontiokari & Mattsoff 2011
67375-30-8	Cypermethrin	insecticide	0.03	30	3	34	Pimephales promelas	NA	EU EQS Dossier	EC, 2006, cited in EQSDossier der EU, 2011
94361-06-5	Cyproconazole	fungicide/biocide	500	500000	50000	357	Pimephales promelas	FLC -hatch rate F1 generation	OZ HP	Caunter and Williams 2001 cited in EU 2006b.9.2.2.3.1 s. 734 and EU 2010b page 57	<0.16 O.mykiss Drottar et Swigert 1993a, cited inEU_x000D_ 2006 B.9.2.2.2.1 S. 730 and EU 2010b_x000D_ page 57Drottar et Swigert 1993a, cited inEU_x000D_ 2006 B.9.2.2.2.1 S. 730 and EU 2010b_x000D_ page 57.----Full Life Cycle Test (2 Generationen weiblichen Fischen; Reinheit unklar, nicht valide
121552-61-2	Cyprodinil	fungicide	231	231000	23100	36	Pimephales promelas	growth	OZ HP	Ward, 1995f, cited in EC DAR, 2005, p 486
66215-27-8	Cyromazine	insecticide/biocide	14000	14000000	1400000	32d	Pimephales promelas	ELS	OZ ad hoc	EFSA Scientific Report (2008) 168, 1-94
NA	DCOIT / Sea-Nine	biocide	NA	NA	NA	NA	NA	NA	NA	NA	NA
NA	DEET	biocide	NA	NA	NA	NA	NA	NA	NA	NA	NA
52918-63-5	Deltamethrin	insecticide	0.017	17	1.7	260	Oncorhynchus mykiss	NA	OZ HP	Sousa 1990c (LX 165-08, deltamethrin technical) - Acute (28-Day) toxicity to rainbow trout (Oncorhynchus mykiss) ander flow-through conditions. Report No.: EBDAL021, Edition Number: M-473954-01-1 cited in Draft Renewal Assessment Report (DRAR) prepared according to the Commission Regulation (EU) N° 1107/2009 - DELTAMETHRIN; Rapporteur Member State : United Kingdom; Co-Rapporteur Member State : Au…
333-41-5	Diazinon	insecticide/biocide	2.4	2400	240	91	Salvelinus fontinalis	mortality	OZ HP	Allison and Hermanutz 1977 cited in Lepper et al. 2007 ziztiert in OZ dossier
1918-00-9	Dicamba	herbicide	180000	180000000	18000000	21	Oncorhynchus mykiss	calm behavior	Kontiokari & Mattsoff 2011	DAR and LoEP, cited in Kontiokari & Mattsoff 2011
15165-67-0	Dichlorprop-P	herbicide	100000	100000000	10000000	28	Oncorhynchus mykiss	prolonged toxicity test - mortality - body weight - length	EFSA	EFSA Journal 2018;16 (5):5288
87130-20-9	Diethofencarb	fungicide	72	72000	7200	88	Oncorhynchus mykiss	ELS - growth	EFSA	EFSA Journal 2010;8(9):1721
119446-68-3	Difenoconazole	fungicide	7.6	7600	760	34	Pimephales promelas	larval weight	RIVM	EC, 2006 cited in RIVM 2008 Letter report 601716005/2008 B.W.J.G. Mensink, RIVM, P.O. Box 1, 3720 BA Bilthoven, the Netherlands Tel +31 30 274 91 11 www.rivm.nl
35367-38-5	Diflubenzuron	insecticide/biocide	200	200000	20000	21	Oncorhynchus mykiss	mortality - growth rate	ECHA	Assessment Report Diflubenzuron Product-type 18 date SCB Annex I to Directive 98/8/EC Sweden CA-May12-Doc.4.2a
83164-33-4	Diflufenican	herbicide	15	15000	1500	ELS	Pimephales promelas	ELS	INERIS	EC 2006 cited in INERIS 2012 DRC-11-112070-04504B
34205-21-5	Dimefuron	herbicide	NA	NA	NA	NA	NA	NA	NA	NA	NA
50563-36-5	Dimethachlor	herbicide	850	850000	85000	21	Oncorhynchus mykiss	NA	OZ ad hoc	Grade, 1993 (WAT 96-00129) cited in DAR dimethachlor Volume 3, Annex B, part 5 , B.9, August 2007
87674-68-8	Dimethenamid	herbicide	120	120000	12000	90	Oncorhynchus mykiss	growth	RIVM	DAR, Wat-nr. 1999-484 cited in RIVM 2008 Letter report 601716006/2008 J.W.A. Scheepmaker
60-51-5	Dimethoate	insecticide	400	400000	40000	21	Oncorhynchus mykiss	NA	Kontiokari & Mattsoff 2011	EFSA conclusion report and DAR, cited in Kontiokari & Mattsoff 2011
110488-70-5	Dimethomorph	fungicide	56	56000	5600	60	Oncorhynchus mykiss	growth	EFSA	EFSA Scientific Report (2006) 82, 1-69, Conclusion on the peer review of dimethomorph
NA	Dinoseb	herbicide	NA	NA	NA	NA	NA	NA	NA	NA	NA
330-54-1	Diuron	herbicide/biocide	33.4	33400	3340	64	Pimephales promelas	reproduction	OZ HP	Call et al. 1987, cited in EU-Dossier 2005
133855-98-8	Epoxiconazole	fungicide	3	3000	300	19	Pimephales promelas	growth (length) F1 generation	OZ HP	Zok, 2003a, cited in EC DAR; 2006 (Ref:II A 8.2.2.3/3)
26225-79-6	Ethofumesate	herbicide	2560	2560000	256000	28	Pimephales promelas	body length - dry and wet weigth	OZ HP	US EPA RED, 2005
80844-07-1	Etofenprox	insecticide	2.1	2100	210	21	Oncorhynchus mykiss	NA	OZ HP	EFSA conclusion
161326-34-7	Fenamidone	fungicide	41	41000	4100	38	Pimephales promelas	ELS - development - growth	EFSA	EFSA Journal 2016;14(2):4406
126833-17-8	Fenhexamid	fungicide	101	101000	10100	21	Oncorhynchus mykiss	NA	DAR	DAR Fenhexamid-Volume 3, Annex B.9, April 2013
79127-80-3	Fenoxycarb	insecticide	48	48000	4800	3.2 mo	Oncorhynchus mykiss	Hatchability, survival, growth and any abnormal, sublethal changes of eggs and fry	RIVM	DAR Fenoxycarb Product-type 8 2010,, Thompson and Cohle, 1990; PSD 1997 cited in RIVM 2008
67306-00-7	Fenpropidin	fungicide	320	320000	32000	21	Oncorhynchus mykiss		Kontiokari & Mattsoff 2011	EFSA conclusion report and DAR, cited in Kontiokari & Mattsoff 2011
67564-91-4	Fenpropimorph	fungicide/biocide	0.16	160	16	94	Oncorhynchus mykiss	ELS - hatching survival growth	Kontiokari & Mattsoff 2011	EC review report and DAR 2009 and LoEP, cited in Kontiokari & Mattsoff 2011
473798-59-3	Fenpyrazamin	fungicide	370	370000	37000	90d	Oncorhynchus mykiss	Mortality	OZ ad hoc	EFSA Journal 2012;10(1):2496
120068-37-3	Fipronil	insecticide/biocide	2.9	2900	290	35	Cyprinodon variegatus	ELS - F	EFSA	EFSA Scientific Report (2006) 65, 1-110, Conclusion on the peer review of fipronil
104040-78-0	Flazasulfuron	herbicide	5000	5000000	500000	21d	Oncorhynchus mykiss	NA	OZ ad hoc	EFSA Journal 2016;14(9):4575
158062-67-0	Flonicamid	insecticide	10000	10000000	1000000	33	Pimephales promelas	NA	EFSA	EFSA Journal 2010; 8(5):1445
145701-23-1	Florasulam	herbicide	2900	2900000	290000	33d ELS	Pimephales promelas	ELS	RIVM	Draft Renewal Assessment Report (DRAR) cited in RIVM Briefrapport 2017-0076 R. van Herwijnen | R. Keijzers
69335-91-7	Fluazifop (free acid)	herbicide	1460	1460000	146000	32d	Pimephales promelas	Hatching, survival, growth	OZ ad hoc	EFSA Journal 2012;10(11):2945
79622-59-6	Fluazinam	fungicide	2.9	2900	290	278	Pimephales promelas	FLC	Kontiokari & Mattsoff 2011	EFSA conclusion report and DAR, cited in Kontiokari & Mattsoff 2011
131341-86-1	Fludioxonil	fungicide	39	39000	3900	28	Pimephales promelas	NA	Kontiokari & Mattsoff 2011	EFSA conclusion report and DAR, cited in Kontiokari & Mattsoff 2011
142459-58-3	Flufenacet	herbicide	200	200000	20000	21	Oncorhynchus mykiss		RIVM	PPDB & RIVM 2007
239110-15-7	Fluopicolide	fungicide	155	155000	15500	33	Pimephales promelas	growth	RIVM	EC, 2006 cited in RIVM 2016
658066-35-4	Fluopyram	fungicide	135	135000	13500	33	Pimephales promelas	Length, morphological/behavior effects	DAR	DAR 15 August 2011 Fluopyram Volume 1
361377-29-9	Fluoxastrobin	fungicide	28.6	28600	2860	96	Oncorhynchus mykiss	NA	EFSA	EFSA Scientific Report (2007) 102, 1-84, Conclusion on the peer review of fluoxastrobin (rev 2007) https://efsa.onlinelibrary.wiley.com/doi/epdf/10.2903/j.efsa.2005.102r
144740-53-4	Flupyrsulfuron-methyl	herbicide	9200	9200000	920000	90d	Oncorhynchus mykiss	growth	EFSA	EFSA Journal 2014;12(11):3881
61213-25-0	Flurochloridon	herbicide	360	360000	36000	28d	Salmo gairdneri	NA	OZ ad hoc	Smith 1990 im DAR 2006 Monograph Volume III Chapter 9 (0385)
69377-81-7	Fluroxypyr	herbicide	100000	100000000	10000000	21	Oncorhynchus mykiss	mortality	Kontiokari & Mattsoff 2011	EFSA Journal 2011;9(3):2091 76
85509-19-9	Flusilazole	fungicide	3.3	3300	330	ELS	Oncorhynchus mykiss	ELS	USEPA	Hoke, R.A., 2000 cited in US EPA 2005
66332-96-5	Flutolanil	fungicide	233	233000	23300	30	Pimephales promelas	NA	Kontiokari & Mattsoff 2011	EFSA conclusion report and DAR, cited in Kontiokari & Mattsoff 2011
907204-31-3	Fluxapyroxad	fungicide	35.9	35900	3590	33	Pimephales promelas	ELS, Growth	OZ ad hoc	EFSA Journal 2012;10(1):2522
173159-57-4	Foramsulfuron	herbicide	10500	10500000	1050000	35	Pimephales promelas	ELS Growth, survival, reproduction	OZ ad hoc	EFSA Journal 2016;14(3):4421
1071-83-6	Glyphosat	herbicide	1000	1000000	100000	7	Danio rerio	ELS - growth	OZ HP	Anonymous,cited in Deutschland 2013
69806-34-4	Haloxyfop	herbicide	860	860000	86000	28	Pimephales promelas	NA	EFSA	EFSA Journal 2009;7(11):1348
51235-04-2	Hexazinon	herbicide	NA	NA	NA	NA	NA	NA	NA	NA
NA	Icaridin	biocide	NA	NA	NA	NA	NA	NA	NA	NA
114311-32-9	Imazamox	herbicide	1220	1220000	122000	35	Cyprinodon variegatus	ELS - length	OZ ad hoc	EFSA Journal 2016;14(4):4432
138261-41-3	Imidacloprid	insecticide/biocide	1200	1200000	120000	98	Oncorhynchus mykiss	ELS - length	OZ HP	Cohle and Bucksath 1991, cited inAnatra-Cordone and Durkin 2005;US EPA 1992k
185119-76-0	Iodosulfuron-methyl	herbicide	7790	7790000	779000	28d	Oncorhynchus mykiss	Growth	OZ ad hoc	EFSA Journal 2016;14(4):4453
1689-83-4	Ioxynil	herbicide	3200	3200000	320000	21	Oncorhynchus mykiss	NA	Kontiokari & Mattsoff 2011	DAR and LoEP 2003 cited in Kontiokari & Mattsoff 2011
140923-17-7	Iprovalicarb	fungicide	5000	5000000	500000	88	Oncorhynchus mykiss	growth	OZ HP	Anonymous (2000) cited in EU 2013, Volume 3 – Annex B.9 (AS), p 14
34123-59-6	Isoproturon	herbicide/biocide	1000	1000000	100000	21	Oncorhynchus mykiss	growth	OZ HP	Douglas et al, 1989 Monograph, 1999, B.8.2.1-1 auf p. 493
143390-89-0	Kresoxim-methyl	fungicide	13	13000	1300	28	Oncorhynchus mykiss	NA	Kontiokari & Mattsoff 2011	EC review report and DAR (revised in March 2010) cited in Kontiokari & Mattsoff 2011
91465-08-6	lambda cyhalothrin	insecticide	0.031	31	3.1	300	Pimephales promelas	NA	DAR	DAR 2013 RAR 11 Volume 3 - Annex B.9, S. 26 f., U.S. Environmental protection agency, 1992
2164-08-01-	Lenacil	herbicide	160	160000	16000	90	Oncorhynchus mykiss	ELS standard length	DAR	Kreamer G.L.C. 1996 cited in DAR Lenacil Volume 3, Annex B, part 5, B.9, January 2008
330-55-2	Linuron	herbicide	21	21000	2100	80	Oncorhynchus mykiss	ELS - length	OZ HP	Pierson 1991, cited in US EPA 1993
374726-62-2	Mandipropamid	fungicide	500	500000	50000	28	Pimephales promelas	NA	Kontiokari & Mattsoff 2011	EFSA, Kontiokari & Mattsoff 2011, PPDB
94-74-6	MCPA	herbicide	15000	15000000	1500000	28	Pimephales promelas	hatch rate - growth	OZ HP	EC, 2005
94-81-5	MCPB	herbicide	40000	40000000	4000000	28	Oncorhynchus mykiss	mortality	EC	EC, 2005 SANCO/4063/2001-rev. 3.2
93-65-2	MCPP (Mecoprop)	herbicide/biocide	50000	50000000	5000000	28	Lepomis macrochirus	mortality	OZ HP	Munk, 1989, cited in Annex B von EC 1998
135590-91-9	Mefenpyr-Diethyl	herbicide	NA	NA	NA	NA	NA	NA	NA	NA
110235-47-7	Mepanipyrim	fungicide	29	29000	2900	21	Oncorhynchus mykiss	growth	EFSA	EFSA Journal 2017;15(6):4852
208465-21-8	Mesosulfuron-methyl	herbicide	29600	29600000	2960000	28	Oncorhynchus mykiss	NA	OZ ad hoc	EFSA Journal 2015;13(1):3936
104206-82-8	Mesotrione	herbicide	12500	12500000	1250000	36	Pimephales promelas	NA	Andersson & Kreuger (2011)	European Commission, 2003. Review report for the active substance mesotrione. SANCO/1416/2001-Final, 14 April 2003
57837-19-1	Metalaxyl-M	fungicide	9100	9100000	910000	21	Oncorhynchus mykiss	NA	Kontiokari & Mattsoff 2011	EFSA conclusion report and DAR, cited in Kontiokari & Mattsoff 2011
108-62-3	Metaldehyd	PSM-Molluskizid	37500	37500000	3750000	21	Oncorhynchus mykiss	Mortality, weight, length	EFSA	EFSA Journal 2010;8(10):1856
41394-05-2	Metamitron	herbicide	7000	7000000	700000	28	Oncorhynchus mykiss	juvenile - growth - weight	OZ HP	Thun, 1991d, aus Band 3 des EC DAR (2007) (Ref: 8.2.2.1/01)
67129-08-2	Metazachlor	herbicide	2150	2150000	215000	28	Oncorhynchus mykiss	weight - length -mortality	OZ HP	Munk and Kirsch (1990) cited in EU (2005): 760-761
125116-23-6	Metconazole	fungicide	2.91	2910	291	95	Oncorhynchus mykiss	NA	Kontiokari & Mattsoff 2011	EFSA conclusion report and DAR, cited in Kontiokari & Mattsoff 2011
2032-65-7	Methiocarb	insecticide	50	50000	5000	56	Oncorhynchus mykiss	NA	Kontiokari & Mattsoff 2011	EFSA conclusion report and DAR, cited in Kontiokari & Mattsoff 2011
16752-77-5	Methomyl	insecticide/biocide	73	73000	7300	ELS	Pimephales promelas	ELS	OZ HP	DAR May 2003 Active-Volume 1, Level2, Appendix 3-list of endpoints
161050-58-4	Methoxyfenozide	insecticide	530	530000	53000	262	Pimephales promelas	FLC	OZ HP	EC 2004, vaue also in US EPA 2013 dokument No. 2052418
51218-45-2	Metolachlor	herbicide	30	30000	3000	30	Pimephales promelas	dry weight	OZ HP	Sousa 1999, cited in US EPA 2000a
139528-85-1	Metosulam	herbicide	4240	4240000	424000	32d	Pimephales promelas	ELS	OZ ad hoc	DAR metosulam Volume 3 Annex B.9.Ecotoxicology, part 5, September 2007,
19937-59-8	Metoxuron	herbicide	NA	NA	NA	NA	NA	NA	NA	NA
220899-03-6	Metrafenone	fungicide	228	228000	22800	32	Pimephales promelas	NA	EFSA	EFSA Scientific Report (2006) 58, 1- 72, Conclusion on the peer review of metrafenone
21087-64-9	Metribuzin	herbicide	4430	4430000	443000	95	Pimephales promelas	growth length	OZ HP	Dorgerloh, 2002, cited inEC DAR, 2005, page 522, re-evaluation of Gagliano & Roney 1992
74223-64-6	Metsulfuron-methyl	herbicide	68000	68000000	6800000	21	Oncorhynchus mykiss	length	RIVM	DAR, Hutton, 1988b cited in RIVM 2008 Letter report 601716020/2008 J.W.A. Scheepmaker | J.W. Vonk
1746-81-2	Monolinuron	herbicide/biocide	5000	5000000	500000	21	Oncorhynchus mykiss	emaciation	RIVM	EC, 1996, cited in RIVM 2008 Letter report 601716009/2008 J.W.A. Scheepmaker | J.W. Vonk
150-68-5	Monuron	herbicide	NA	NA	NA	NA	NA	NA	NA	NA
88671-89-0	Myclobutanil	fungicide	200	200000	20000	21	Oncorhynchus mykiss	NA	DAR	Ritter A., 1990 im im DAR Myclobutanil Volume 3, Annex B, B.9, May 2006
86-86-2	Naphthylacetamid	herbicide	10000	10000000	1000000	28	Oncorhynchus mykiss	growth	EFSA	EFSA Journal 2011;9(2):2020
15299-99-7	Napropamide	herbicide	1900	1900000	190000	28	Oncorhynchus mykiss	juvenile-wet weight-mortality	OZ HP	Tapp et al., 1989b, cited in EC DAR 2006. (Ref: Annex IIA 8.2.2/01)
111991-09-4	Nicosulfuron	herbicide	10000	10000000	1000000	28	Oncorhynchus mykiss	mortality	OZ HP	Bogers M 1994 a cited in EC (2006) Band 3 Annex B9 p 348
NA	OIT	biocide	NA	NA	NA	NA	NA	NA	NA	NA
34622-58-7	Orbencarb	herbicide	NA	NA	NA	NA	NA	NA	NA	NA
19044-88-3	Oryzalin	herbicide	220	220000	22000	34	Pimephales promelas	ELS	OZ ad hoc	EFSA Journal 2010; 8(9):1707
76738-62-0	Paclobutrazole	fungicide	3300	3300000	330000	28	Oncorhynchus mykiss	Growth	OZ ad hoc	EFSA Journal 2010;8(11):1876
66246-88-6	Penconazole	fungicide	320	320000	32000	30	Pimephales promelas	NA	Kontiokari & Mattsoff 2011	EFSA review report and DAR, cited in Kontiokari & Mattsoff 2011
66063-05-6	Pencycuron	fungicide	98600	98600000	9860000	21	Oncorhynchus mykiss	mortality	LAWA	Pestiziddatenbank 2004 cited in LAWA-Dossier 2004	UBA: Pestiziddatenbank, Ausdruck 2004. Informationssystem Chemikaliensicherheit (ICS). Stand 2004. Umweltbandesamt, Berlin, Germany.
40487-42-1	Pendimethalin	herbicide	6.3	6300	630	288d	Pimephales promelas	Mortalität	UBA	UBA: Pestiziddatenbank, Ausdruck 2004. Informationssystem Chemikaliensicherheit (ICS). Stand 2004. Umweltbandesamt, Berlin, Germany.
52645-53-1	Permethrin	insecticide	0.66	660	66	32	Pimephales promelas	NA	WFD-UKTAG	Sorokin N, Atkinson C, Rule K, Hope S-J, Comber S and Johnson I (2012) Water Framework Directive - United Kingdom Technical Advisory Group (WFD-UKTAG) Proposed EQS for Water Framework Directive Annex VIII substances: permethrin (For consultation) https://www.wfduk.org/sites/default/files/Media/Environmental%20standards/Permethrin%20-%20UKTAG.pdf
106700-29-2	Pethoxamid	herbicide	92.4	92400	9240	94d	Oncorhynchus mykiss	ELS Mortalität	OZ ad hoc	EFSA Journal 2017;15(9):4981
117428-22-5	Picoxystrobin	fungicide	10	10000	1000	28	Oncorhynchus mykiss	growth - mortality	EFSA	EFSA Journal 2016;14(6):4515
51-03-6	Piperonyl butoxide	insecticide/biocide	NA	NA	NA	NA	NA	NA	NA	NA
23103-98-2	Pirimicarb	insecticide	10000	10000000	1000000	36	Pimephales promelas	growth rate	OZ HP	Kent et al., 1996, cited inVolume 3 des EC DAR, 2003
67747-09-5	Prochloraz	fungicide	24.9	24900	2490	189d	Pimephales promelas	FLC	EFSA	EFSA Journal 2011; 9(7):2323
NA	Prometon	herbicide	NA	NA	NA	NA	NA	NA	NA	NA
1918-16-7	Propachlor	herbicide	NA	NA	NA	NA	NA	NA	NA	NA
24579-73-5	Propamocarb	fungicide	31400	31400000	3140000	33	Pimephales promelas	hatch rate - survival -growth (length, dry and wet weight)	OZ HP	Gries, 2002, cited in Band 3 des EC DAR, 2005. (Ref: 9.2.3/01)
111479-05-1	Propaquizafop	herbicide	NA	NA	NA	NA	NA	NA	NA	NA
60207-90-1	Propiconazole	fungicide/biocide	68	68000	6800	100	Cyprinodon variegatus	FLC - reproduction	EFSA	EFSA Journal 2017;15(7):4887
23950-58-5	Propyzamide	herbicide	940	940000	94000	21	Oncorhynchus mykiss	NA	EC	EC 2003 , Propyzamide 6502/VI/99-final 26 February 2003
189278-12-4	Proquinazid	fungicide	3	3000	300	90d	Oncorhynchus mykiss	NA	OZ ad hoc	EFSA Journal 2009; 7(10):1350
52888-80-9	Prosulfocarb	herbicide	310	310000	31000	21	Oncorhynchus mykiss	NA	Kontiokari & Mattsoff 2011	EFSA conclusion report, final addendum and DAR, cited in Kontiokari & Mattsoff 2011
123312-89-0	Pymetrozine	insecticide	11700	11700000	1170000	90	Oncorhynchus mykiss	, 60 d post-hatch	EFSA	EFSA Journal 2014;12(9):3817
175013-18-0	Pyraclostrobin	fungicide	2	2000	200	98	Oncorhynchus mykiss	NA	Kontiokari & Mattsoff 2011	EFSA review report and DAR, cited in Kontiokari & Mattsoff 2011
53112-28-0	Pyrimethanil	fungicide	77	77000	7700	89	Oncorhynchus mykiss	ELS - growth (dry weight)	OZ HP	Drottar et al. 2001
422556-08-9	Pyroxsulam	herbicide	10100	10100000	1010000	40	Pimephales promelas	NA	OZ ad hoc	EFSA Journal 2013;11(4):3182
124495-18-7	Quinoxyfen	fungicide	13	13000	1300	28	Pimephales promelas	NA	EU EQS Dossier	US-EPA (2005). Pesticide Ecotoxicity Database, Environmental Fate and Effects Division of the Office of Pesticide Programs, USEPA. cited inEU EQS Dossier Quinoxyfen 2011
122931-48-0	Rimsulfuron	herbicide	125000	125000000	12500000	21	Oncorhynchus mykiss	growth	EFSA	EFSA Journal 2018;16(5):5258
122-34-9	Simazine	herbicide	700	700000	70000	21	Oncorhynchus mykiss	Mortality	EU EQS Dossier	EU EQS datasheet simazine, Brussels , 15. January 2005
673-04-1	Simeton	herbicide	NA	NA	NA	NA	NA	NA	NA	NA
168316-95-8/131929-63-0	Spinosad	insecticide/Akarizid	217	217000	21700	110d	Pimephales promelas	Reproduction	OZ ad hoc	EFSA Journal 2018;16(4):5252
203313-25-1	Spirotetramat	insecticide	534	534000	53400	33	Pimephales promelas	fry - survival	EFSA	EFSA Journal 2013;11(6):3243
118134-30-8	Spiroxamine	fungicide	2	2000	200	230d	Danio rerio	FLC, Mortality F1-ELS	EFSA	EFSA Journal 2010;8(10):1719
99105-77-8	Sulcotrione	herbicide	3200	3200000	320000	28	Oncorhynchus mykiss	NA	EU EQS Dossier	Sankey et al.,1994 cited in EU EQS datasheet sulcotrione May 2014
141776-32-1	Sulfosulfuron	herbicide	100000	100000000	10000000	87	Oncorhynchus mykiss	NA	EFSA	EFSA Journal 2014;12(7):3764
107534-96-3	Tebuconazole	fungicide/biocide	12	12000	1200	83	Oncorhynchus mykiss	larval mortality	OZ HP	Surprenant, 1988c, cited in EC, 2007b, page 101 (Ref: IIA 8.2.2/01)
112410-23-8	Tebufenozide	insecticide	360	360000	36000	35	Pimephales promelas	NA	OZ ad hoc	US EPA IPM center database
35256-85-0	Tebutam	herbicide	NA	NA	NA	NA	NA	NA	NA	NA
NA	Teflubenzuron	insecticide	NA	NA	NA	NA	NA	NA	NA	NA
335104-84-2	Tembotrione	herbicide	604	604000	60400	34	Pimephales promelas	fry - survival	OZ ad hoc	EFSA Journal 2013;11(3):3131
149979-41-9	Tepraloxydim	herbicide	10000	10000000	1000000	28	Oncorhynchus mykiss	NA	Kontiokari & Mattsoff 2011	EC review report and DAR, cited in Kontiokari & Mattsoff 2011
5902-51-2	Terbacil	herbicide	NA	NA	NA	NA	NA	NA	NA	NA
33693-04-8	Terbumeton	herbicide	NA	NA	NA	NA	NA	NA	NA	NA
5915-41-3	Terbuthylazine	herbicide/biocide	160	160000	16000	21	Oncorhynchus mykiss	juvenile growth (length weight)	OZ HP	Bell 1994a, cited in EC 2007a
886-50-0	Terbutryn	herbicide/biocide	150	150000	15000	21	Oncorhynchus mykiss	mortality	OZ HP	Ritter, 1990, cited in EU EQS-Dossier 2011
7696-12-0	Tetramethrin	insecticide	NA	NA	NA	NA	NA	NA	NA	NA
148-79-8	Thiabendazole	fungicide	12	12000	1200	65	Oncorhynchus mykiss	ELS Embryo mortality ELS, actual exposure of the offspring was 44 d	EFSA	EFSA Journal 2014;12(11):3880
111988-49-9	Thiacloprid	insecticide/biocide	240	240000	24000	97	Oncorhynchus mykiss	ELS - mortality - hatch rate	Kontiokari & Mattsoff 2011	EC 2008 and in Kontiokari & Mattsoff 2011
153719-23-4	Thiamethoxam	insecticide/biocide	20000	20000000	2000000	88	Oncorhynchus mykiss	lethal and sublethal effects	Kontiokari & Mattsoff 2011	EC 2006 and in Kontiokari & Mattsoff 2011
317815-83-1	Thiencarbazone-methyl	herbicide	4800	4800000	480000	35	Pimephales promelas	ELS growth	OZ ad hoc	EFSA Journal 2013;11(7):3270
79277-27-3	Thifensulfuron-methyl	herbicide	250000	250000000	25000000	21	Oncorhynchus mykiss	NA	Kontiokari & Mattsoff 2011	EC review report and DAR, cited in Kontiokari & Mattsoff 2011
101200-48-0	Tribenuron-methyl	herbicide	11900	11900000	1190000	28	Cyprinodon variegatus	Els - juvenile growth	EFSA	EFSA Journal 2017;15(7):4912
55335-06-3	Triclopyr	herbicide	46300	46300000	4630000	28	Oncorhynchus mykiss	Juvenile growth	INERIS	Jenkins, 1995 cité dans EFSA,2005a in INERIS 2011 (0389) and DAR Triclopyr, Volume 3, Annex B, B.9, March 2005
NA	Triclosan	biocide	26	26000	NA		Danio rerio		OZ HP	Tamura et al., 2013	not included in risk assessment
141517-21-7	Trifloxystrobin	fungicide	7.7	7700	770	95	Oncorhynchus mykiss	NA	Andersson & Kreuger (2011)	European Commission, 2003. Review report for the active substance trifluoxystrobin. SANCO/4339/2000-Final, 7 April 2003 cited inAndersson and Kreuger SLU Uppsala 2011
99387-89-0	Triflumizole	fungicide	44	44000	4400	35	Pimephales promelas	fry growth	PPDB	https://sitem.herts.ac.uk/aeru/ppdb/en/Reports/665.htm
126535-15-7	Triflusulfuron-methyl	herbicide	57700	57700000	5770000	97	Oncorhynchus mykiss	ELS	DAR	EC DAR Triflusulfuron-methyl, Volume 3, Annex B, part 5, B.9., September 2007
95266-40-3	Trinexapac-Ethyl	herbicide	410	410000	41000	35	Pimephales promelas	ELS	OZ ad hoc	EFSA Journal 2018;16(3):5229 (0370)	EFSA (European Food Safety Authority), 2018. Conclusion on the peer review of the pesticide risk assessment of the active substance trinexapac. EFSA Journal 2018;16(3):5229, 34 pp. doi:10.2903/j.efsa.2018.5229
131983-72-7	Triticonazole	fungicide	10	10000	1000	28	Oncorhynchus mykiss	NA	OZ ad hoc	EFSA Scientific Report (2005) 33, 1-69, Conclusion on the peer review of triticonazole
142469-14-5	Tritosulfuron	herbicide	21500	21500000	2150000	28	Oncorhynchus mykiss	NA	Kontiokari & Mattsoff 2011	DAR and LOEP cited in Kontiokari & Mattsoff 2011
30560-19-1	Acephate	NA	NA	NA	NA	NA	NA	NA	NA	NA	2012 nd
60207-31-0	Azaconazole	NA	NA	NA	NA	NA	NA	NA	NA	NA	2012 nd
113614-08-7	Beflubutamid	NA	NA	NA	NA	NA	NA	NA	NA	NA	2012 nd
98730-04-2	Benoxacor	NA	NA	NA	NA	NA	NA	NA	NA	NA	2012 nd
149877-41-8	Bifenazat	NA	NA	NA	NA	NA	NA	NA	NA	NA	2012 nd
55179-31-2	Bitertanol	NA	NA	NA	NA	NA	NA	NA	NA	NA	2012 nd
134605-64-4	Butafenacil	NA	NA	NA	NA	NA	NA	NA	NA	NA	2012 nd
33629-47-9	Butralin	NA	NA	NA	NA	NA	NA	NA	NA	NA	2012 nd
5234-68-4	Carboxin	NA	NA	NA	NA	NA	NA	NA	NA	NA	2012 nd
128639-02-1	Carfentrazone-ethyl	NA	NA	NA	NA	NA	NA	NA	NA	NA	2012 nd
101-21-3	Chlorpropham (CIPC)	NA	NA	NA	NA	NA	NA	NA	NA	NA	2012 nd
142891-20-1	Cinidon-ethyl	NA	NA	NA	NA	NA	NA	NA	NA	NA	2012 nd
105512-06-9	Clodinafop-propargyl	NA	NA	NA	NA	NA	NA	NA	NA	NA	2012 nd
74115-24-5	Clofentezine	NA	NA	NA	NA	NA	NA	NA	NA	NA	2012 nd
99607-70-2	Cloquintocet-mexyl	NA	NA	NA	NA	NA	NA	NA	NA	NA	2012 nd
80060-09-9	Diafenthiuron	NA	NA	NA	NA	NA	NA	NA	NA	NA	2012 nd
131807-57-3	Famoxadone	NA	NA	NA	NA	NA	NA	NA	NA	NA	2012 nd
120928-09-8	Fenazaquin	NA	NA	NA	NA	NA	NA	NA	NA	NA	2012 nd
134098-61-6	Fenpyroximate	NA	NA	NA	NA	NA	NA	NA	NA	NA	2012 nd
103361-09-7	Flumioxazin	NA	NA	NA	NA	NA	NA	NA	NA	NA	2012 nd
136426-54-5	Fluquinconazole	NA	NA	NA	NA	NA	NA	NA	NA	NA	2012 nd
3878-19-1	Fuberidazole	NA	NA	NA	NA	NA	NA	NA	NA	NA	2012 nd
86479-06-3	Hexaflumuron	NA	NA	NA	NA	NA	NA	NA	NA	NA	2012 nd
78587-05-0	Hexythiazox	NA	NA	NA	NA	NA	NA	NA	NA	NA	2012 nd
35554-44-0	Imazalil	NA	NA	NA	NA	NA	NA	NA	NA	NA	2012 nd
173584-44-6	Indoxacarb	NA	NA	NA	NA	NA	NA	NA	NA	NA	2012 nd
163520-33-0	Isoxadifen-ethyl	NA	NA	NA	NA	NA	NA	NA	NA	NA	2012 nd
141112-29-0	Isoxaflutole	NA	NA	NA	NA	NA	NA	NA	NA	NA	2012 nd
55814-41-0	Mepronil	NA	NA	NA	NA	NA	NA	NA	NA	NA	2012 nd
950-37-8	Methidathion	NA	NA	NA	NA	NA	NA	NA	NA	NA	2012 nd
7786-34-7	Mevinphos	NA	NA	NA	NA	NA	NA	NA	NA	NA	2012 nd
116714-46-6	Novaluron	NA	NA	NA	NA	NA	NA	NA	NA	NA	2012 nd
39807-15-3	Oxadiargyl	NA	NA	NA	NA	NA	NA	NA	NA	NA	2012 nd
144651-06-9	Oxasulfuron	NA	NA	NA	NA	NA	NA	NA	NA	NA	2012 nd
732-11-6	Phosmet	NA	NA	NA	NA	NA	NA	NA	NA	NA	2012 nd
6607	Picloram	NA	NA	NA	NA	NA	NA	NA	NA	NA	2012 nd
243973-20-8	Pinoxaden	NA	NA	NA	NA	NA	NA	NA	NA	NA	2012 nd
29232-93-7	Pirimiphos-methyl	NA	NA	NA	NA	NA	NA	NA	NA	NA	2012 nd
178928-70-6	Prothioconazole	NA	NA	NA	NA	NA	NA	NA	NA	NA	2012 nd
129630-19-9	Pyraflufen-ethyl	NA	NA	NA	NA	NA	NA	NA	NA	NA	2012 nd
88283-41-4	Pyrifenox	NA	NA	NA	NA	NA	NA	NA	NA	NA	2012 nd
2797-51-5	Quinoclamine	NA	NA	NA	NA	NA	NA	NA	NA	NA	2012 nd
100646-51-3	Quizalofop-P-ethyl	NA	NA	NA	NA	NA	NA	NA	NA	NA	2012 nd
131929-60-7	Spinosyn A	NA	NA	NA	NA	NA	NA	NA	NA	NA	2012 nd
148477-71-8	Spirodiclofen	NA	NA	NA	NA	NA	NA	NA	NA	NA	2012 nd
122836-35-5	Sulfentrazon	NA	NA	NA	NA	NA	NA	NA	NA	NA	2012 nd
119168-77-3	Tebufenpyrad	NA	NA	NA	NA	NA	NA	NA	NA	NA	2012 nd
23564-05-8	Thiophanate-methyl	NA	NA	NA	NA	NA	NA	NA	NA	NA	2012 nd
57018-04-9	Tolclofos-methyl	NA	NA	NA	NA	NA	NA	NA	NA	NA	2012 nd
87820-88-0	Tralkoxydim	NA	NA	NA	NA	NA	NA	NA	NA	NA	2012 nd
55219-65-3	Triadimenol	NA	NA	NA	NA	NA	NA	NA	NA	NA	2012 nd
82097-50-5	Triasulfuron	NA	NA	NA	NA	NA	NA	NA	NA	NA	2012 nd
112143-82-5	Triazamat	NA	NA	NA	NA	NA	NA	NA	NA	NA	2012 nd
72459-58-6	Triazoxide	NA	NA	NA	NA	NA	NA	NA	NA	NA	2012 nd
26644-46-2	Triforine	NA	NA	NA	NA	NA	NA	NA	NA	NA	2012 nd
156052-68-5	Zoxamid	NA	NA	NA	NA	NA	NA	NA	NA	NA	2012 nd
144550-36-7	Iodosulfuron-methyl	herbicide	7790	7790000	779000	28d	Oncorhynchus mykiss	Growth	OZ ad hoc	EFSA Journal 2016;14(4):4453 (0352) im OZ adhoc	EFSA (European Food Safety Authority), 2016. Conclusion on the peer review of the pesticide risk assessment of the active substance iodosulfuron-methyl-sodium (approved as iodosulfuron). EFSA Journal 2016;14(4):4453, 111 pp. doi:10.2903/j.efsa.2016.4453 ; Note: CAS for 2012 and 2015, different CAS for 2017
NA	Empenthrin	insecticide	NA	NA	NA	NA	NA	NA	NA	NA	not detected
NA	Tefluthrin	insecticide	NA	NA	NA	NA	NA	NA	NA	NA	not detected
NA	Phenothrin	insecticide	NA	NA	NA	NA	NA	NA	NA	NA	not detected
NA	Acrinathrin	insecticide	NA	NA	NA	NA	NA	NA	NA	NA	not detected
NA	Esfenvalerate	insecticide	NA	NA	NA	NA	NA	NA	NA	NA	not detected
NA	Fluvalinate	insecticide	NA	NA	NA	NA	NA	NA	NA	NA	not detected
NA	Irgarol / Cybutryne	NA	NA	NA	NA	NA	NA	NA	NA	NA	NA
NA	IPBC	NA	NA	NA	NA	NA	NA	NA	NA	NA	NA
NA	Fenvalerat	insecticide	NA	NA	NA	NA	NA	NA	NA	NA	not detected
NA	Transfluthrin	insecticide	NA	NA	NA	NA	NA	NA	NA	NA	not detected
NA	Metofluthrin	insecticide	NA	NA	NA	NA	NA	NA	NA	NA	not detected
NA	Cyphenothrin	insecticide	NA	NA	NA	NA	NA	NA	NA	NA	not detected
NA	Cyfluthrin	insecticide	NA	NA	NA	NA	NA	NA	NA	NA	not detected
Source for detailed reference	*weblinks for sources
OZ HP	EQS dossiers by the Swiss Centre for Applied Ecotoxicology. Dossiers can be requested by https://www.ecotoxcentre.ch/expert-service/quality-standards/proposals-for-acute-and-chronic-quality-standards/?_ga=2.207532311.523493197.1507810479-1837988877.1458219369
OZ ad hoc	data from ad hoc EQS derivation; ad hoc EQS published in SI in Spycher, S., Mangold, S., Doppler, T., Junghans, M., Wittmer, I., Stamm, C., Singer, H. (2018) Pesticide Risks in Small Streams – How to Get as Close as Possible to the Stress Imposed on Aquatic Organisms. Environ. Sci. Technol., DOI: 10.1021/acs.est.8b00077
Kontiokari & Mattsoff 2011	Kontiokari V., Mattsoff L. (2011) Proposal of Environmental Quality Standards for Plant Protection Products. THE FINNISH ENVIRONMENT 7, Finnish Environment Institute, Helsinki, Finland.
EU EQS Dossier	https://circabc.europa.eu/ui/group/9ab5926d-bed4-4322-9aa7-9964bbe8312d/library/8d2c7c28-358e-4ddf-8a0e-149f6667c19f
EFSA	https://www.efsa.europa.eu/de/consultations/consultationsplanner
NIBIO	http://www.bioforsk.no/ikbViewer/page/prosjekt/tema/artikkel?p_dimension_id=18844&p_menu_id=18851&p_sub_id=18845&p_document_id=91227&p_dim2=18854
RIVM	https://rvszoeksysteem.rivm.nl/
INERIS	https://substances.ineris.fr/fr/page/9
USEPA	https://ecotox.ipmcenters.org/index.cfm?menuid=7
Andersson & Kreuger (2011)	Andersson M., Kreuger J. (2011) Preliminära riktvärden för växtskyddsmedel i ytvatten - Beräkning av riktvärden för 64 växtskyddsmedel som saknar svenska riktvärden. Teknisk rapport 144, Department of Soil and Environment Swedish University of Agricultural Sciences, Uppsala, Sweden.
LAWA	https://webetox.uba.de/webETOX/index.do
UBA	https://webetox.uba.de/webETOX/index.do
PPDB	http://sitem.herts.ac.uk/aeru/ppdb/

## Sheet: SI_T_S4_RQmix
ID	Samplename_measured_sample	Stream_Name_as_published_in_sources	Stream_Name_2	Date_Start_CET	Monitoring_Project_Name	Substance_Name	CAS_Number	Comment	PNEC_acute_fish_ng_L	PNEC_chronic_fish_ng_L	RQi_acute	RQi_chronic	RQmix_acute_Nas	RQmix_chronic_Nas	contribution_to_Rqmixacute[relative_not_%]	contribution_to_Rqmixchronic[relative_not_%]	sample_duration_days	RQi_acute>=1	RQi_chronic>=1	RQi_acute>=0.1and<1	RQi_chronic>=0.1 and<1	Prioritised_acute(RQi>=0.1 and %contribution>=0.3, i.e. 30%)	Prioritised_chronic(RQi>=0.1 and %contribution>=0.3, i.e. 30%)	Rqmixacute >=1	Rqmixchronic >=1
1001	BE_&&_1_&&_23	Mooskanal	Mooskanal (BE)	42065.5	NAWASPEZ_2015	2,4-D	94-75-7		1516000	2720000	0	0	2.42971e-05	0.0256472	0	0	0.5	FALSE	FALSE	FALSE	FALSE	FALSE	FALSE	FALSE	FALSE
1002	BE_&&_1_&&_23	Mooskanal	Mooskanal (BE)	42066	NAWASPEZ_2015	2,4-D	94-75-7		1516000	2720000	0	0	2.42971e-05	0.0256472	0	0	0.5	FALSE	FALSE	FALSE	FALSE	FALSE	FALSE	FALSE	FALSE
1003	BE_&&_1_&&_23	Mooskanal	Mooskanal (BE)	42066.5	NAWASPEZ_2015	2,4-D	94-75-7		1516000	2720000	0	0	2.42971e-05	0.0256472	0	0	0.5	FALSE	FALSE	FALSE	FALSE	FALSE	FALSE	FALSE	FALSE
1004	BE_&&_1_&&_23	Mooskanal	Mooskanal (BE)	42067	NAWASPEZ_2015	2,4-D	94-75-7		1516000	2720000	0	0	2.42971e-05	0.0256472	0	0	0.5	FALSE	FALSE	FALSE	FALSE	FALSE	FALSE	FALSE	FALSE
1005	BE_&&_1_&&_23	Mooskanal	Mooskanal (BE)	42067.5	NAWASPEZ_2015	2,4-D	94-75-7		1516000	2720000	0	0	2.42971e-05	0.0256472	0	0	0.5	FALSE	FALSE	FALSE	FALSE	FALSE	FALSE	FALSE	FALSE
1006	BE_&&_1_&&_23	Mooskanal	Mooskanal (BE)	42068	NAWASPEZ_2015	2,4-D	94-75-7		1516000	2720000	0	0	2.42971e-05	0.0256472	0	0	0.5	FALSE	FALSE	FALSE	FALSE	FALSE	FALSE	FALSE	FALSE
1007	BE_&&_1_&&_23	Mooskanal	Mooskanal (BE)	42068.5	NAWASPEZ_2015	2,4-D	94-75-7		1516000	2720000	0	0	2.42971e-05	0.0256472	0	0	0.5	FALSE	FALSE	FALSE	FALSE	FALSE	FALSE	FALSE	FALSE
1008	BE_&&_1_&&_23	Mooskanal	Mooskanal (BE)	42069	NAWASPEZ_2015	2,4-D	94-75-7		1516000	2720000	0	0	2.42971e-05	0.0256472	0	0	0.5	FALSE	FALSE	FALSE	FALSE	FALSE	FALSE	FALSE	FALSE
1009	BE_&&_1_&&_23	Mooskanal	Mooskanal (BE)	42069.5	NAWASPEZ_2015	2,4-D	94-75-7		1516000	2720000	0	0	2.42971e-05	0.0256472	0	0	0.5	FALSE	FALSE	FALSE	FALSE	FALSE	FALSE	FALSE	FALSE
1010	BE_&&_1_&&_23	Mooskanal	Mooskanal (BE)	42070	NAWASPEZ_2015	2,4-D	94-75-7		1516000	2720000	0	0	2.42971e-05	0.0256472	0	0	0.5	FALSE	FALSE	FALSE	FALSE	FALSE	FALSE	FALSE	FALSE
1011	BE_&&_1_&&_23	Mooskanal	Mooskanal (BE)	42070.5	NAWASPEZ_2015	2,4-D	94-75-7		1516000	2720000	0	0	2.42971e-05	0.0256472	0	0	0.5	FALSE	FALSE	FALSE	FALSE	FALSE	FALSE	FALSE	FALSE
1012	BE_&&_1_&&_23	Mooskanal	Mooskanal (BE)	42071	NAWASPEZ_2015	2,4-D	94-75-7		1516000	2720000	0	0	2.42971e-05	0.0256472	0	0	0.5	FALSE	FALSE	FALSE	FALSE	FALSE	FALSE	FALSE	FALSE
1013	BE_&&_1_&&_23	Mooskanal	Mooskanal (BE)	42071.5	NAWASPEZ_2015	2,4-D	94-75-7		1516000	2720000	0	0	2.42971e-05	0.0256472	0	0	0.5	FALSE	FALSE	FALSE	FALSE	FALSE	FALSE	FALSE	FALSE
1014	BE_&&_1_&&_23	Mooskanal	Mooskanal (BE)	42072	NAWASPEZ_2015	2,4-D	94-75-7		1516000	2720000	0	0	2.42971e-05	0.0256472	0	0	0.5	FALSE	FALSE	FALSE	FALSE	FALSE	FALSE	FALSE	FALSE
1015	BE_&&_1_&&_23	Mooskanal	Mooskanal (BE)	42072.5	NAWASPEZ_2015	2,4-D	94-75-7		1516000	2720000	0	0	2.42971e-05	0.0256472	0	0	0.5	FALSE	FALSE	FALSE	FALSE	FALSE	FALSE	FALSE	FALSE
1016	BE_&&_1_&&_23	Mooskanal	Mooskanal (BE)	42073	NAWASPEZ_2015	2,4-D	94-75-7		1516000	2720000	0	0	2.42971e-05	0.0256472	0	0	0.5	FALSE	FALSE	FALSE	FALSE	FALSE	FALSE	FALSE	FALSE
1017	BE_&&_1_&&_23	Mooskanal	Mooskanal (BE)	42073.5	NAWASPEZ_2015	2,4-D	94-75-7		1516000	2720000	0	0	2.42971e-05	0.0256472	0	0	0.5	FALSE	FALSE	FALSE	FALSE	FALSE	FALSE	FALSE	FALSE
1018	BE_&&_1_&&_23	Mooskanal	Mooskanal (BE)	42074	NAWASPEZ_2015	2,4-D	94-75-7		1516000	2720000	0	0	2.42971e-05	0.0256472	0	0	0.5	FALSE	FALSE	FALSE	FALSE	FALSE	FALSE	FALSE	FALSE
1019	BE_&&_1_&&_23	Mooskanal	Mooskanal (BE)	42074.5	NAWASPEZ_2015	2,4-D	94-75-7		1516000	2720000	0	0	2.42971e-05	0.0256472	0	0	0.5	FALSE	FALSE	FALSE	FALSE	FALSE	FALSE	FALSE	FALSE
1020	BE_&&_1_&&_23	Mooskanal	Mooskanal (BE)	42075	NAWASPEZ_2015	2,4-D	94-75-7		1516000	2720000	0	0	2.42971e-05	0.0256472	0	0	0.5	FALSE	FALSE	FALSE	FALSE	FALSE	FALSE	FALSE	FALSE
1021	BE_&&_1_&&_23	Mooskanal	Mooskanal (BE)	42075.5	NAWASPEZ_2015	2,4-D	94-75-7		1516000	2720000	0	0	2.42971e-05	0.0256472	0	0	0.5	FALSE	FALSE	FALSE	FALSE	FALSE	FALSE	FALSE	FALSE
1022	BE_&&_1_&&_23	Mooskanal	Mooskanal (BE)	42076	NAWASPEZ_2015	2,4-D	94-75-7		1516000	2720000	0	0	2.42971e-05	0.0256472	0	0	0.5	FALSE	FALSE	FALSE	FALSE	FALSE	FALSE	FALSE	FALSE
1023	BE_&&_1_&&_23	Mooskanal	Mooskanal (BE)	42076.5	NAWASPEZ_2015	2,4-D	94-75-7		1516000	2720000	0	0	2.42971e-05	0.0256472	0	0	0.5	FALSE	FALSE	FALSE	FALSE	FALSE	FALSE	FALSE	FALSE
1024	BE_&&_24_&&_35	Mooskanal	Mooskanal (BE)	42077	NAWASPEZ_2015	2,4-D	94-75-7		1516000	2720000	0	0	0.00231638	0.0256472	0	0	0.5	FALSE	FALSE	FALSE	FALSE	FALSE	FALSE	FALSE	FALSE
1025	BE_&&_24_&&_35	Mooskanal	Mooskanal (BE)	42077.5	NAWASPEZ_2015	2,4-D	94-75-7		1516000	2720000	0	0	0.00231638	0.0256472	0	0	0.5	FALSE	FALSE	FALSE	FALSE	FALSE	FALSE	FALSE	FALSE
1026	BE_&&_24_&&_35	Mooskanal	Mooskanal (BE)	42078	NAWASPEZ_2015	2,4-D	94-75-7		1516000	2720000	0	0	0.00231638	0.0256472	0	0	0.5	FALSE	FALSE	FALSE	FALSE	FALSE	FALSE	FALSE	FALSE
1027	BE_&&_24_&&_35	Mooskanal	Mooskanal (BE)	42078.5	NAWASPEZ_2015	2,4-D	94-75-7		1516000	2720000	0	0	0.00231638	0.0256472	0	0	0.5	FALSE	FALSE	FALSE	FALSE	FALSE	FALSE	FALSE	FALSE
1028	BE_&&_24_&&_35	Mooskanal	Mooskanal (BE)	42079	NAWASPEZ_2015	2,4-D	94-75-7		1516000	2720000	0	0	0.00231638	0.0256472	0	0	0.5	FALSE	FALSE	FALSE	FALSE	FALSE	FALSE	FALSE	FALSE
1029	BE_&&_24_&&_35	Mooskanal	Mooskanal (BE)	42079.5	NAWASPEZ_2015	2,4-D	94-75-7		1516000	2720000	0	0	0.00231638	0.045463	0	0	0.5	FALSE	FALSE	FALSE	FALSE	FALSE	FALSE	FALSE	FALSE
1030	BE_&&_24_&&_35	Mooskanal	Mooskanal (BE)	42080	NAWASPEZ_2015	2,4-D	94-75-7		1516000	2720000	0	0	0.00231638	0.045463	0	0	0.5	FALSE	FALSE	FALSE	FALSE	FALSE	FALSE	FALSE	FALSE
1031	BE_&&_24_&&_35	Mooskanal	Mooskanal (BE)	42080.5	NAWASPEZ_2015	2,4-D	94-75-7		1516000	2720000	0	0	0.00231638	0.045463	0	0	0.5	FALSE	FALSE	FALSE	FALSE	FALSE	FALSE	FALSE	FALSE
1032	BE_&&_24_&&_35	Mooskanal	Mooskanal (BE)	42081	NAWASPEZ_2015	2,4-D	94-75-7		1516000	2720000	0	0	0.00231638	0.045463	0	0	0.5	FALSE	FALSE	FALSE	FALSE	FALSE	FALSE	FALSE	FALSE
1033	BE_&&_24_&&_35	Mooskanal	Mooskanal (BE)	42081.5	NAWASPEZ_2015	2,4-D	94-75-7		1516000	2720000	0	0	0.00231638	0.045463	0	0	0.5	FALSE	FALSE	FALSE	FALSE	FALSE	FALSE	FALSE	FALSE
1034	BE_&&_24_&&_35	Mooskanal	Mooskanal (BE)	42082	NAWASPEZ_2015	2,4-D	94-75-7		1516000	2720000	0	0	0.00231638	0.045463	0	0	0.5	FALSE	FALSE	FALSE	FALSE	FALSE	FALSE	FALSE	FALSE
1035	BE_&&_24_&&_35	Mooskanal	Mooskanal (BE)	42082.5	NAWASPEZ_2015	2,4-D	94-75-7		1516000	2720000	0	0	0.00231638	0.045463	0	0	0.5	FALSE	FALSE	FALSE	FALSE	FALSE	FALSE	FALSE	FALSE
1036	BE_&&_36_&&_56	Mooskanal	Mooskanal (BE)	42083	NAWASPEZ_2015	2,4-D	94-75-7		1516000	2720000	0	0	0.00114779	0.045463	0	0	0.5	FALSE	FALSE	FALSE	FALSE	FALSE	FALSE	FALSE	FALSE
1037	BE_&&_36_&&_56	Mooskanal	Mooskanal (BE)	42083.5	NAWASPEZ_2015	2,4-D	94-75-7		1516000	2720000	0	0	0.00114779	0.045463	0	0	0.5	FALSE	FALSE	FALSE	FALSE	FALSE	FALSE	FALSE	FALSE
1038	BE_&&_36_&&_56	Mooskanal	Mooskanal (BE)	42084	NAWASPEZ_2015	2,4-D	94-75-7		1516000	2720000	0	0	0.00114779	0.045463	0	0	0.5	FALSE	FALSE	FALSE	FALSE	FALSE	FALSE	FALSE	FALSE
1039	BE_&&_36_&&_56	Mooskanal	Mooskanal (BE)	42084.5	NAWASPEZ_2015	2,4-D	94-75-7		1516000	2720000	0	0	0.00114779	0.045463	0	0	0.5	FALSE	FALSE	FALSE	FALSE	FALSE	FALSE	FALSE	FALSE
1040	BE_&&_36_&&_56	Mooskanal	Mooskanal (BE)	42085	NAWASPEZ_2015	2,4-D	94-75-7		1516000	2720000	0	0	0.00114779	0.045463	0	0	0.5	FALSE	FALSE	FALSE	FALSE	FALSE	FALSE	FALSE	FALSE
1041	BE_&&_36_&&_56	Mooskanal	Mooskanal (BE)	42085.5	NAWASPEZ_2015	2,4-D	94-75-7		1516000	2720000	0	0	0.00114779	0.045463	0	0	0.5	FALSE	FALSE	FALSE	FALSE	FALSE	FALSE	FALSE	FALSE
1042	BE_&&_36_&&_56	Mooskanal	Mooskanal (BE)	42086	NAWASPEZ_2015	2,4-D	94-75-7		1516000	2720000	0	0	0.00114779	0.045463	0	0	0.5	FALSE	FALSE	FALSE	FALSE	FALSE	FALSE	FALSE	FALSE
1043	BE_&&_36_&&_56	Mooskanal	Mooskanal (BE)	42086.5	NAWASPEZ_2015	2,4-D	94-75-7		1516000	2720000	0	0	0.00114779	0.045463	0	0	0.5	FALSE	FALSE	FALSE	FALSE	FALSE	FALSE	FALSE	FALSE
1044	BE_&&_36_&&_56	Mooskanal	Mooskanal (BE)	42087	NAWASPEZ_2015	2,4-D	94-75-7		1516000	2720000	0	0	0.00114779	0.045463	0	0	0.5	FALSE	FALSE	FALSE	FALSE	FALSE	FALSE	FALSE	FALSE
1045	BE_&&_36_&&_56	Mooskanal	Mooskanal (BE)	42087.5	NAWASPEZ_2015	2,4-D	94-75-7		1516000	2720000	0	0	0.00114779	0.045463	0	0	0.5	FALSE	FALSE	FALSE	FALSE	FALSE	FALSE	FALSE	FALSE
1046	BE_&&_36_&&_56	Mooskanal	Mooskanal (BE)	42088	NAWASPEZ_2015	2,4-D	94-75-7		1516000	2720000	0	0	0.00114779	0.045463	0	0	0.5	FALSE	FALSE	FALSE	FALSE	FALSE	FALSE	FALSE	FALSE
1047	BE_&&_36_&&_56	Mooskanal	Mooskanal (BE)	42088.5	NAWASPEZ_2015	2,4-D	94-75-7		1516000	2720000	0	0	0.00114779	0.045463	0	0	0.5	FALSE	FALSE	FALSE	FALSE	FALSE	FALSE	FALSE	FALSE
1048	BE_&&_36_&&_56	Mooskanal	Mooskanal (BE)	42089	NAWASPEZ_2015	2,4-D	94-75-7		1516000	2720000	0	0	0.00114779	0.045463	0	0	0.5	FALSE	FALSE	FALSE	FALSE	FALSE	FALSE	FALSE	FALSE
1049	BE_&&_36_&&_56	Mooskanal	Mooskanal (BE)	42089.5	NAWASPEZ_2015	2,4-D	94-75-7		1516000	2720000	0	0	0.00114779	0.045463	0	0	0.5	FALSE	FALSE	FALSE	FALSE	FALSE	FALSE	FALSE	FALSE
1050	BE_&&_36_&&_56	Mooskanal	Mooskanal (BE)	42090	NAWASPEZ_2015	2,4-D	94-75-7		1516000	2720000	0	0	0.00114779	0.045463	0	0	0.5	FALSE	FALSE	FALSE	FALSE	FALSE	FALSE	FALSE	FALSE
1051	BE_&&_36_&&_56	Mooskanal	Mooskanal (BE)	42090.5	NAWASPEZ_2015	2,4-D	94-75-7		1516000	2720000	0	0	0.00114779	0.045463	0	0	0.5	FALSE	FALSE	FALSE	FALSE	FALSE	FALSE	FALSE	FALSE
1052	BE_&&_36_&&_56	Mooskanal	Mooskanal (BE)	42091	NAWASPEZ_2015	2,4-D	94-75-7		1516000	2720000	0	0	0.00114779	0.045463	0	0	0.5	FALSE	FALSE	FALSE	FALSE	FALSE	FALSE	FALSE	FALSE
1053	BE_&&_36_&&_56	Mooskanal	Mooskanal (BE)	42091.5	NAWASPEZ_2015	2,4-D	94-75-7		1516000	2720000	0	0	0.00114779	0.045463	0	0	0.5	FALSE	FALSE	FALSE	FALSE	FALSE	FALSE	FALSE	FALSE
1054	BE_&&_36_&&_56	Mooskanal	Mooskanal (BE)	42092	NAWASPEZ_2015	2,4-D	94-75-7		1516000	2720000	0	0	0.00114779	0.045463	0	0	0.5	FALSE	FALSE	FALSE	FALSE	FALSE	FALSE	FALSE	FALSE
1055	BE_&&_36_&&_56	Mooskanal	Mooskanal (BE)	42092.5	NAWASPEZ_2015	2,4-D	94-75-7		1516000	2720000	0	0	0.00114779	0.045463	0	0	0.5	FALSE	FALSE	FALSE	FALSE	FALSE	FALSE	FALSE	FALSE
1056	BE_&&_36_&&_56	Mooskanal	Mooskanal (BE)	42093	NAWASPEZ_2015	2,4-D	94-75-7		1516000	2720000	0	0	0.00114779	0.045463	0	0	0.5	FALSE	FALSE	FALSE	FALSE	FALSE	FALSE	FALSE	FALSE
1057	BE_&&_57_&&_NA	Mooskanal	Mooskanal (BE)	42093.5	NAWASPEZ_2015	2,4-D	94-75-7		1516000	2720000	0	0	0.00054109	0.0109256	0	0	0.5	FALSE	FALSE	FALSE	FALSE	FALSE	FALSE	FALSE	FALSE
1058	BE_&&_58_&&_93	Mooskanal	Mooskanal (BE)	42094	NAWASPEZ_2015	2,4-D	94-75-7		1516000	2720000	0	0	0.00457265	0.0109256	0	0	0.5	FALSE	FALSE	FALSE	FALSE	FALSE	FALSE	FALSE	FALSE
1059	BE_&&_58_&&_93	Mooskanal	Mooskanal (BE)	42094.5	NAWASPEZ_2015	2,4-D	94-75-7		1516000	2720000	0	0	0.00457265	0.0109256	0	0	0.5	FALSE	FALSE	FALSE	FALSE	FALSE	FALSE	FALSE	FALSE
1060	BE_&&_58_&&_93	Mooskanal	Mooskanal (BE)	42095	NAWASPEZ_2015	2,4-D	94-75-7		1516000	2720000	0	0	0.00457265	0.0109256	0	0	0.5	FALSE	FALSE	FALSE	FALSE	FALSE	FALSE	FALSE	FALSE
1061	BE_&&_58_&&_93	Mooskanal	Mooskanal (BE)	42095.5	NAWASPEZ_2015	2,4-D	94-75-7		1516000	2720000	0	0	0.00457265	0.0109256	0	0	0.5	FALSE	FALSE	FALSE	FALSE	FALSE	FALSE	FALSE	FALSE
1062	BE_&&_58_&&_93	Mooskanal	Mooskanal (BE)	42096	NAWASPEZ_2015	2,4-D	94-75-7		1516000	2720000	0	0	0.00457265	0.0109256	0	0	0.5	FALSE	FALSE	FALSE	FALSE	FALSE	FALSE	FALSE	FALSE
1063	BE_&&_58_&&_93	Mooskanal	Mooskanal (BE)	42096.5	NAWASPEZ_2015	2,4-D	94-75-7		1516000	2720000	0	0	0.00457265	0.0109256	0	0	0.5	FALSE	FALSE	FALSE	FALSE	FALSE	FALSE	FALSE	FALSE
1064	BE_&&_58_&&_93	Mooskanal	Mooskanal (BE)	42097	NAWASPEZ_2015	2,4-D	94-75-7		1516000	2720000	0	0	0.00457265	0.0109256	0	0	0.5	FALSE	FALSE	FALSE	FALSE	FALSE	FALSE	FALSE	FALSE
1065	BE_&&_58_&&_93	Mooskanal	Mooskanal (BE)	42097.5	NAWASPEZ_2015	2,4-D	94-75-7		1516000	2720000	0	0	0.00457265	0.0109256	0	0	0.5	FALSE	FALSE	FALSE	FALSE	FALSE	FALSE	FALSE	FALSE
1066	BE_&&_58_&&_93	Mooskanal	Mooskanal (BE)	42098	NAWASPEZ_2015	2,4-D	94-75-7		1516000	2720000	0	0	0.00457265	0.0109256	0	0	0.5	FALSE	FALSE	FALSE	FALSE	FALSE	FALSE	FALSE	FALSE
1067	BE_&&_58_&&_93	Mooskanal	Mooskanal (BE)	42098.5	NAWASPEZ_2015	2,4-D	94-75-7		1516000	2720000	0	0	0.00457265	0.0109256	0	0	0.5	FALSE	FALSE	FALSE	FALSE	FALSE	FALSE	FALSE	FALSE
1068	BE_&&_58_&&_93	Mooskanal	Mooskanal (BE)	42099	NAWASPEZ_2015	2,4-D	94-75-7		1516000	2720000	0	0	0.00457265	0.0109256	0	0	0.5	FALSE	FALSE	FALSE	FALSE	FALSE	FALSE	FALSE	FALSE
1069	BE_&&_58_&&_93	Mooskanal	Mooskanal (BE)	42099.5	NAWASPEZ_2015	2,4-D	94-75-7		1516000	2720000	0	0	0.00457265	0.0109256	0	0	0.5	FALSE	FALSE	FALSE	FALSE	FALSE	FALSE	FALSE	FALSE
1070	BE_&&_58_&&_93	Mooskanal	Mooskanal (BE)	42100	NAWASPEZ_2015	2,4-D	94-75-7		1516000	2720000	0	0	0.00457265	0.0109256	0	0	0.5	FALSE	FALSE	FALSE	FALSE	FALSE	FALSE	FALSE	FALSE
1071	BE_&&_58_&&_93	Mooskanal	Mooskanal (BE)	42100.5	NAWASPEZ_2015	2,4-D	94-75-7		1516000	2720000	0	0	0.00457265	0.0109256	0	0	0.5	FALSE	FALSE	FALSE	FALSE	FALSE	FALSE	FALSE	FALSE
1072	BE_&&_58_&&_93	Mooskanal	Mooskanal (BE)	42101	NAWASPEZ_2015	2,4-D	94-75-7		1516000	2720000	0	0	0.00457265	0.0109256	0	0	0.5	FALSE	FALSE	FALSE	FALSE	FALSE	FALSE	FALSE	FALSE
1073	BE_&&_58_&&_93	Mooskanal	Mooskanal (BE)	42101.5	NAWASPEZ_2015	2,4-D	94-75-7		1516000	2720000	0	0	0.00457265	0.0109256	0	0	0.5	FALSE	FALSE	FALSE	FALSE	FALSE	FALSE	FALSE	FALSE
1074	BE_&&_58_&&_93	Mooskanal	Mooskanal (BE)	42102	NAWASPEZ_2015	2,4-D	94-75-7		1516000	2720000	0	0	0.00457265	0.0109256	0	0	0.5	FALSE	FALSE	FALSE	FALSE	FALSE	FALSE	FALSE	FALSE
1075	BE_&&_58_&&_93	Mooskanal	Mooskanal (BE)	42102.5	NAWASPEZ_2015	2,4-D	94-75-7		1516000	2720000	0	0	0.00457265	0.0109256	0	0	0.5	FALSE	FALSE	FALSE	FALSE	FALSE	FALSE	FALSE	FALSE
1076	BE_&&_58_&&_93	Mooskanal	Mooskanal (BE)	42103	NAWASPEZ_2015	2,4-D	94-75-7		1516000	2720000	0	0	0.00457265	0.0109256	0	0	0.5	FALSE	FALSE	FALSE	FALSE	FALSE	FALSE	FALSE	FALSE
1077	BE_&&_58_&&_93	Mooskanal	Mooskanal (BE)	42103.5	NAWASPEZ_2015	2,4-D	94-75-7		1516000	2720000	0	0	0.00457265	0.0109256	0	0	0.5	FALSE	FALSE	FALSE	FALSE	FALSE	FALSE	FALSE	FALSE
1078	BE_&&_58_&&_93	Mooskanal	Mooskanal (BE)	42104	NAWASPEZ_2015	2,4-D	94-75-7		1516000	2720000	0	0	0.00457265	0.0109256	0	0	0.5	FALSE	FALSE	FALSE	FALSE	FALSE	FALSE	FALSE	FALSE
1079	BE_&&_58_&&_93	Mooskanal	Mooskanal (BE)	42104.5	NAWASPEZ_2015	2,4-D	94-75-7		1516000	2720000	0	0	0.00457265	0.0109256	0	0	0.5	FALSE	FALSE	FALSE	FALSE	FALSE	FALSE	FALSE	FALSE
1080	BE_&&_58_&&_93	Mooskanal	Mooskanal (BE)	42105	NAWASPEZ_2015	2,4-D	94-75-7		1516000	2720000	0	0	0.00457265	0.0109256	0	0	0.5	FALSE	FALSE	FALSE	FALSE	FALSE	FALSE	FALSE	FALSE
1081	BE_&&_58_&&_93	Mooskanal	Mooskanal (BE)	42105.5	NAWASPEZ_2015	2,4-D	94-75-7		1516000	2720000	0	0	0.00457265	0.0109256	0	0	0.5	FALSE	FALSE	FALSE	FALSE	FALSE	FALSE	FALSE	FALSE
1082	BE_&&_58_&&_93	Mooskanal	Mooskanal (BE)	42106	NAWASPEZ_2015	2,4-D	94-75-7		1516000	2720000	0	0	0.00457265	0.0109256	0	0	0.5	FALSE	FALSE	FALSE	FALSE	FALSE	FALSE	FALSE	FALSE
1083	BE_&&_58_&&_93	Mooskanal	Mooskanal (BE)	42106.5	NAWASPEZ_2015	2,4-D	94-75-7		1516000	2720000	0	0	0.00457265	0.0109256	0	0	0.5	FALSE	FALSE	FALSE	FALSE	FALSE	FALSE	FALSE	FALSE
1084	BE_&&_58_&&_93	Mooskanal	Mooskanal (BE)	42107	NAWASPEZ_2015	2,4-D	94-75-7		1516000	2720000	0	0	0.00457265	0.0109256	0	0	0.5	FALSE	FALSE	FALSE	FALSE	FALSE	FALSE	FALSE	FALSE
1085	BE_&&_58_&&_93	Mooskanal	Mooskanal (BE)	42107.5	NAWASPEZ_2015	2,4-D	94-75-7		1516000	2720000	0	0	0.00457265	0.793476	0	0	0.5	FALSE	FALSE	FALSE	FALSE	FALSE	FALSE	FALSE	FALSE
1086	BE_&&_58_&&_93	Mooskanal	Mooskanal (BE)	42108	NAWASPEZ_2015	2,4-D	94-75-7		1516000	2720000	0	0	0.00457265	0.793476	0	0	0.5	FALSE	FALSE	FALSE	FALSE	FALSE	FALSE	FALSE	FALSE
1087	BE_&&_58_&&_93	Mooskanal	Mooskanal (BE)	42108.5	NAWASPEZ_2015	2,4-D	94-75-7		1516000	2720000	0	0	0.00457265	0.793476	0	0	0.5	FALSE	FALSE	FALSE	FALSE	FALSE	FALSE	FALSE	FALSE
1088	BE_&&_58_&&_93	Mooskanal	Mooskanal (BE)	42109	NAWASPEZ_2015	2,4-D	94-75-7		1516000	2720000	0	0	0.00457265	0.793476	0	0	0.5	FALSE	FALSE	FALSE	FALSE	FALSE	FALSE	FALSE	FALSE
1089	BE_&&_58_&&_93	Mooskanal	Mooskanal (BE)	42109.5	NAWASPEZ_2015	2,4-D	94-75-7		1516000	2720000	0	0	0.00457265	0.793476	0	0	0.5	FALSE	FALSE	FALSE	FALSE	FALSE	FALSE	FALSE	FALSE
1090	BE_&&_58_&&_93	Mooskanal	Mooskanal (BE)	42110	NAWASPEZ_2015	2,4-D	94-75-7		1516000	2720000	0	0	0.00457265	0.793476	0	0	0.5	FALSE	FALSE	FALSE	FALSE	FALSE	FALSE	FALSE	FALSE
1091	BE_&&_58_&&_93	Mooskanal	Mooskanal (BE)	42110.5	NAWASPEZ_2015	2,4-D	94-75-7		1516000	2720000	0	0	0.00457265	0.793476	0	0	0.5	FALSE	FALSE	FALSE	FALSE	FALSE	FALSE	FALSE	FALSE
1092	BE_&&_58_&&_93	Mooskanal	Mooskanal (BE)	42111	NAWASPEZ_2015	2,4-D	94-75-7		1516000	2720000	0	0	0.00457265	0.793476	0	0	0.5	FALSE	FALSE	FALSE	FALSE	FALSE	FALSE	FALSE	FALSE
1093	BE_&&_58_&&_93	Mooskanal	Mooskanal (BE)	42111.5	NAWASPEZ_2015	2,4-D	94-75-7		1516000	2720000	0	0	0.00457265	0.793476	0	0	0.5	FALSE	FALSE	FALSE	FALSE	FALSE	FALSE	FALSE	FALSE
1094	BE_&&_94_&&_NA	Mooskanal	Mooskanal (BE)	42112	NAWASPEZ_2015	2,4-D	94-75-7		1516000	2720000	0	0	0.000310916	0.793476	0	0	0.5	FALSE	FALSE	FALSE	FALSE	FALSE	FALSE	FALSE	FALSE
1095	BE_&&_95_&&_113	Mooskanal	Mooskanal (BE)	42112.5	NAWASPEZ_2015	2,4-D	94-75-7		1516000	2720000	0	0	0.132166	0.793476	0	0	0.5	FALSE	FALSE	FALSE	FALSE	FALSE	FALSE	FALSE	FALSE
1096	BE_&&_95_&&_113	Mooskanal	Mooskanal (BE)	42113	NAWASPEZ_2015	2,4-D	94-75-7		1516000	2720000	0	0	0.132166	0.793476	0	0	0.5	FALSE	FALSE	FALSE	FALSE	FALSE	FALSE	FALSE	FALSE
1097	BE_&&_95_&&_113	Mooskanal	Mooskanal (BE)	42113.5	NAWASPEZ_2015	2,4-D	94-75-7		1516000	2720000	0	0	0.132166	0.793476	0	0	0.5	FALSE	FALSE	FALSE	FALSE	FALSE	FALSE	FALSE	FALSE
1098	BE_&&_95_&&_113	Mooskanal	Mooskanal (BE)	42114	NAWASPEZ_2015	2,4-D	94-75-7		1516000	2720000	0	0	0.132166	0.793476	0	0	0.5	FALSE	FALSE	FALSE	FALSE	FALSE	FALSE	FALSE	FALSE
1099	BE_&&_95_&&_113	Mooskanal	Mooskanal (BE)	42114.5	NAWASPEZ_2015	2,4-D	94-75-7		1516000	2720000	0	0	0.132166	0.793476	0	0	0.5	FALSE	FALSE	FALSE	FALSE	FALSE	FALSE	FALSE	FALSE
1100	BE_&&_95_&&_113	Mooskanal	Mooskanal (BE)	42115	NAWASPEZ_2015	2,4-D	94-75-7		1516000	2720000	0	0	0.132166	0.793476	0	0	0.5	FALSE	FALSE	FALSE	FALSE	FALSE	FALSE	FALSE	FALSE
1101	BE_&&_95_&&_113	Mooskanal	Mooskanal (BE)	42115.5	NAWASPEZ_2015	2,4-D	94-75-7		1516000	2720000	0	0	0.132166	0.793476	0	0	0.5	FALSE	FALSE	FALSE	FALSE	FALSE	FALSE	FALSE	FALSE
1102	BE_&&_95_&&_113	Mooskanal	Mooskanal (BE)	42116	NAWASPEZ_2015	2,4-D	94-75-7		1516000	2720000	0	0	0.132166	0.793476	0	0	0.5	FALSE	FALSE	FALSE	FALSE	FALSE	FALSE	FALSE	FALSE
1103	BE_&&_95_&&_113	Mooskanal	Mooskanal (BE)	42116.5	NAWASPEZ_2015	2,4-D	94-75-7		1516000	2720000	0	0	0.132166	0.793476	0	0	0.5	FALSE	FALSE	FALSE	FALSE	FALSE	FALSE	FALSE	FALSE
1104	BE_&&_95_&&_113	Mooskanal	Mooskanal (BE)	42117	NAWASPEZ_2015	2,4-D	94-75-7		1516000	2720000	0	0	0.132166	0.793476	0	0	0.5	FALSE	FALSE	FALSE	FALSE	FALSE	FALSE	FALSE	FALSE
1105	BE_&&_95_&&_113	Mooskanal	Mooskanal (BE)	42117.5	NAWASPEZ_2015	2,4-D	94-75-7		1516000	2720000	0	0	0.132166	0.793476	0	0	0.5	FALSE	FALSE	FALSE	FALSE	FALSE	FALSE	FALSE	FALSE
1106	BE_&&_95_&&_113	Mooskanal	Mooskanal (BE)	42118	NAWASPEZ_2015	2,4-D	94-75-7		1516000	2720000	0	0	0.132166	0.793476	0	0	0.5	FALSE	FALSE	FALSE	FALSE	FALSE	FALSE	FALSE	FALSE
1107	BE_&&_95_&&_113	Mooskanal	Mooskanal (BE)	42118.5	NAWASPEZ_2015	2,4-D	94-75-7		1516000	2720000	0	0	0.132166	0.793476	0	0	0.5	FALSE	FALSE	FALSE	FALSE	FALSE	FALSE	FALSE	FALSE
1108	BE_&&_95_&&_113	Mooskanal	Mooskanal (BE)	42119	NAWASPEZ_2015	2,4-D	94-75-7		1516000	2720000	0	0	0.132166	0.793476	0	0	0.5	FALSE	FALSE	FALSE	FALSE	FALSE	FALSE	FALSE	FALSE
1109	BE_&&_95_&&_113	Mooskanal	Mooskanal (BE)	42119.5	NAWASPEZ_2015	2,4-D	94-75-7		1516000	2720000	0	0	0.132166	0.793476	0	0	0.5	FALSE	FALSE	FALSE	FALSE	FALSE	FALSE	FALSE	FALSE
1110	BE_&&_95_&&_113	Mooskanal	Mooskanal (BE)	42120	NAWASPEZ_2015	2,4-D	94-75-7		1516000	2720000	0	0	0.132166	0.793476	0	0	0.5	FALSE	FALSE	FALSE	FALSE	FALSE	FALSE	FALSE	FALSE
1111	BE_&&_95_&&_113	Mooskanal	Mooskanal (BE)	42120.5	NAWASPEZ_2015	2,4-D	94-75-7		1516000	2720000	0	0	0.132166	0.793476	0	0	0.5	FALSE	FALSE	FALSE	FALSE	FALSE	FALSE	FALSE	FALSE
1112	BE_&&_95_&&_113	Mooskanal	Mooskanal (BE)	42121	NAWASPEZ_2015	2,4-D	94-75-7		1516000	2720000	0	0	0.132166	0.793476	0	0	0.5	FALSE	FALSE	FALSE	FALSE	FALSE	FALSE	FALSE	FALSE
1113	BE_&&_95_&&_113	Mooskanal	Mooskanal (BE)	42121.5	NAWASPEZ_2015	2,4-D	94-75-7		1516000	2720000	0	0	0.132166	0.0791233	0	0	0.5	FALSE	FALSE	FALSE	FALSE	FALSE	FALSE	FALSE	FALSE
1114	BE_&&_114_&&_NA	Mooskanal	Mooskanal (BE)	42122	NAWASPEZ_2015	2,4-D	94-75-7		1516000	2720000	0	0	0.0433071	0.0791233	0	0	0.5	FALSE	FALSE	FALSE	FALSE	FALSE	FALSE	FALSE	FALSE
1115	BE_&&_115_&&_120	Mooskanal	Mooskanal (BE)	42122.5	NAWASPEZ_2015	2,4-D	94-75-7		1516000	2720000	0	0	0.00227418	0.0791233	0	0	0.5	FALSE	FALSE	FALSE	FALSE	FALSE	FALSE	FALSE	FALSE
1116	BE_&&_115_&&_120	Mooskanal	Mooskanal (BE)	42123	NAWASPEZ_2015	2,4-D	94-75-7		1516000	2720000	0	0	0.00227418	0.0791233	0	0	0.5	FALSE	FALSE	FALSE	FALSE	FALSE	FALSE	FALSE	FALSE
1117	BE_&&_115_&&_120	Mooskanal	Mooskanal (BE)	42123.5	NAWASPEZ_2015	2,4-D	94-75-7		1516000	2720000	0	0	0.00227418	0.0791233	0	0	0.5	FALSE	FALSE	FALSE	FALSE	FALSE	FALSE	FALSE	FALSE
1118	BE_&&_115_&&_120	Mooskanal	Mooskanal (BE)	42124	NAWASPEZ_2015	2,4-D	94-75-7		1516000	2720000	0	0	0.00227418	0.0791233	0	0	0.5	FALSE	FALSE	FALSE	FALSE	FALSE	FALSE	FALSE	FALSE
1119	BE_&&_115_&&_120	Mooskanal	Mooskanal (BE)	42124.5	NAWASPEZ_2015	2,4-D	94-75-7		1516000	2720000	0	0	0.00227418	0.0791233	0	0	0.5	FALSE	FALSE	FALSE	FALSE	FALSE	FALSE	FALSE	FALSE
1120	BE_&&_115_&&_120	Mooskanal	Mooskanal (BE)	42125	NAWASPEZ_2015	2,4-D	94-75-7		1516000	2720000	0	0	0.00227418	0.0791233	0	0	0.5	FALSE	FALSE	FALSE	FALSE	FALSE	FALSE	FALSE	FALSE
1121	BE_&&_121_&&_NA	Mooskanal	Mooskanal (BE)	42125.5	NAWASPEZ_2015	2,4-D	94-75-7		1516000	2720000	0	0	0.00395934	0.0791233	0	0	0.5	FALSE	FALSE	FALSE	FALSE	FALSE	FALSE	FALSE	FALSE
1122	BE_&&_122_&&_132	Mooskanal	Mooskanal (BE)	42126	NAWASPEZ_2015	2,4-D	94-75-7		1516000	2720000	0	0	0.00942609	0.0791233	0	0	0.5	FALSE	FALSE	FALSE	FALSE	FALSE	FALSE	FALSE	FALSE
1123	BE_&&_122_&&_132	Mooskanal	Mooskanal (BE)	42126.5	NAWASPEZ_2015	2,4-D	94-75-7		1516000	2720000	0	0	0.00942609	0.0791233	0	0	0.5	FALSE	FALSE	FALSE	FALSE	FALSE	FALSE	FALSE	FALSE
1124	BE_&&_122_&&_132	Mooskanal	Mooskanal (BE)	42127	NAWASPEZ_2015	2,4-D	94-75-7		1516000	2720000	0	0	0.00942609	0.0791233	0	0	0.5	FALSE	FALSE	FALSE	FALSE	FALSE	FALSE	FALSE	FALSE
1125	BE_&&_122_&&_132	Mooskanal	Mooskanal (BE)	42127.5	NAWASPEZ_2015	2,4-D	94-75-7		1516000	2720000	0	0	0.00942609	0.0791233	0	0	0.5	FALSE	FALSE	FALSE	FALSE	FALSE	FALSE	FALSE	FALSE
1126	BE_&&_122_&&_132	Mooskanal	Mooskanal (BE)	42128	NAWASPEZ_2015	2,4-D	94-75-7		1516000	2720000	0	0	0.00942609	0.0791233	0	0	0.5	FALSE	FALSE	FALSE	FALSE	FALSE	FALSE	FALSE	FALSE
1127	BE_&&_122_&&_132	Mooskanal	Mooskanal (BE)	42128.5	NAWASPEZ_2015	2,4-D	94-75-7		1516000	2720000	0	0	0.00942609	0.0791233	0	0	0.5	FALSE	FALSE	FALSE	FALSE	FALSE	FALSE	FALSE	FALSE
1128	BE_&&_122_&&_132	Mooskanal	Mooskanal (BE)	42129	NAWASPEZ_2015	2,4-D	94-75-7		1516000	2720000	0	0	0.00942609	0.0791233	0	0	0.5	FALSE	FALSE	FALSE	FALSE	FALSE	FALSE	FALSE	FALSE
1129	BE_&&_122_&&_132	Mooskanal	Mooskanal (BE)	42129.5	NAWASPEZ_2015	2,4-D	94-75-7		1516000	2720000	0	0	0.00942609	0.0791233	0	0	0.5	FALSE	FALSE	FALSE	FALSE	FALSE	FALSE	FALSE	FALSE
1130	BE_&&_122_&&_132	Mooskanal	Mooskanal (BE)	42130	NAWASPEZ_2015	2,4-D	94-75-7		1516000	2720000	0	0	0.00942609	0.0791233	0	0	0.5	FALSE	FALSE	FALSE	FALSE	FALSE	FALSE	FALSE	FALSE
1131	BE_&&_122_&&_132	Mooskanal	Mooskanal (BE)	42130.5	NAWASPEZ_2015	2,4-D	94-75-7		1516000	2720000	0	0	0.00942609	0.0791233	0	0	0.5	FALSE	FALSE	FALSE	FALSE	FALSE	FALSE	FALSE	FALSE
1132	BE_&&_122_&&_132	Mooskanal	Mooskanal (BE)	42131	NAWASPEZ_2015	2,4-D	94-75-7		1516000	2720000	0	0	0.00942609	0.0791233	0	0	0.5	FALSE	FALSE	FALSE	FALSE	FALSE	FALSE	FALSE	FALSE
1133	BE_&&_133_&&_NA	Mooskanal	Mooskanal (BE)	42131.5	NAWASPEZ_2015	2,4-D	94-75-7		1516000	2720000	0	0	0.00352011	0.0791233	0	0	0.5	FALSE	FALSE	FALSE	FALSE	FALSE	FALSE	FALSE	FALSE
1134	NA	NA	#N/A	42132	NAWASPEZ_2015	2,4-D	94-75-7		1516000	2720000	NA	NA	NA	NA	NA	NA	0.5	NA	NA	NA	NA	NA	NA	NA	NA
1135	BE_&&_135_&&_148	Mooskanal	Mooskanal (BE)	42132.5	NAWASPEZ_2015	2,4-D	94-75-7		1516000	2720000	0	0	0.000444721	0.0791233	0	0	0.5	FALSE	FALSE	FALSE	FALSE	FALSE	FALSE	FALSE	FALSE
1136	BE_&&_135_&&_148	Mooskanal	Mooskanal (BE)	42133	NAWASPEZ_2015	2,4-D	94-75-7		1516000	2720000	0	0	0.000444721	0.0791233	0	0	0.5	FALSE	FALSE	FALSE	FALSE	FALSE	FALSE	FALSE	FALSE
1137	BE_&&_135_&&_148	Mooskanal	Mooskanal (BE)	42133.5	NAWASPEZ_2015	2,4-D	94-75-7		1516000	2720000	0	0	0.000444721	0.0791233	0	0	0.5	FALSE	FALSE	FALSE	FALSE	FALSE	FALSE	FALSE	FALSE
1138	BE_&&_135_&&_148	Mooskanal	Mooskanal (BE)	42134	NAWASPEZ_2015	2,4-D	94-75-7		1516000	2720000	0	0	0.000444721	0.0791233	0	0	0.5	FALSE	FALSE	FALSE	FALSE	FALSE	FALSE	FALSE	FALSE
1139	BE_&&_135_&&_148	Mooskanal	Mooskanal (BE)	42134.5	NAWASPEZ_2015	2,4-D	94-75-7		1516000	2720000	0	0	0.000444721	0.0791233	0	0	0.5	FALSE	FALSE	FALSE	FALSE	FALSE	FALSE	FALSE	FALSE
1140	BE_&&_135_&&_148	Mooskanal	Mooskanal (BE)	42135	NAWASPEZ_2015	2,4-D	94-75-7		1516000	2720000	0	0	0.000444721	0.0791233	0	0	0.5	FALSE	FALSE	FALSE	FALSE	FALSE	FALSE	FALSE	FALSE
1141	BE_&&_135_&&_148	Mooskanal	Mooskanal (BE)	42135.5	NAWASPEZ_2015	2,4-D	94-75-7		1516000	2720000	0	0	0.000444721	0.0283091	0	0	0.5	FALSE	FALSE	FALSE	FALSE	FALSE	FALSE	FALSE	FALSE
1142	BE_&&_135_&&_148	Mooskanal	Mooskanal (BE)	42136	NAWASPEZ_2015	2,4-D	94-75-7		1516000	2720000	0	0	0.000444721	0.0283091	0	0	0.5	FALSE	FALSE	FALSE	FALSE	FALSE	FALSE	FALSE	FALSE
1143	BE_&&_135_&&_148	Mooskanal	Mooskanal (BE)	42136.5	NAWASPEZ_2015	2,4-D	94-75-7		1516000	2720000	0	0	0.000444721	0.0283091	0	0	0.5	FALSE	FALSE	FALSE	FALSE	FALSE	FALSE	FALSE	FALSE
1144	BE_&&_135_&&_148	Mooskanal	Mooskanal (BE)	42137	NAWASPEZ_2015	2,4-D	94-75-7		1516000	2720000	0	0	0.000444721	0.0283091	0	0	0.5	FALSE	FALSE	FALSE	FALSE	FALSE	FALSE	FALSE	FALSE
1145	BE_&&_135_&&_148	Mooskanal	Mooskanal (BE)	42137.5	NAWASPEZ_2015	2,4-D	94-75-7		1516000	2720000	0	0	0.000444721	0.0283091	0	0	0.5	FALSE	FALSE	FALSE	FALSE	FALSE	FALSE	FALSE	FALSE
1146	BE_&&_135_&&_148	Mooskanal	Mooskanal (BE)	42138	NAWASPEZ_2015	2,4-D	94-75-7		1516000	2720000	0	0	0.000444721	0.0283091	0	0	0.5	FALSE	FALSE	FALSE	FALSE	FALSE	FALSE	FALSE	FALSE
1147	BE_&&_135_&&_148	Mooskanal	Mooskanal (BE)	42138.5	NAWASPEZ_2015	2,4-D	94-75-7		1516000	2720000	0	0	0.000444721	0.0283091	0	0	0.5	FALSE	FALSE	FALSE	FALSE	FALSE	FALSE	FALSE	FALSE
1148	BE_&&_135_&&_148	Mooskanal	Mooskanal (BE)	42139	NAWASPEZ_2015	2,4-D	94-75-7		1516000	2720000	0	0	0.000444721	0.0283091	0	0	0.5	FALSE	FALSE	FALSE	FALSE	FALSE	FALSE	FALSE	FALSE
1149	BE_&&_149_&&_NA	Mooskanal	Mooskanal (BE)	42139.5	NAWASPEZ_2015	2,4-D	94-75-7		1516000	2720000	0	0	0.00304049	0.0283091	0	0	0.5	FALSE	FALSE	FALSE	FALSE	FALSE	FALSE	FALSE	FALSE
1150	BE_&&_150_&&_159	Mooskanal	Mooskanal (BE)	42140	NAWASPEZ_2015	2,4-D	94-75-7		1516000	2720000	0	0	0.00269803	0.0283091	0	0	0.5	FALSE	FALSE	FALSE	FALSE	FALSE	FALSE	FALSE	FALSE
1151	BE_&&_150_&&_159	Mooskanal	Mooskanal (BE)	42140.5	NAWASPEZ_2015	2,4-D	94-75-7		1516000	2720000	0	0	0.00269803	0.0283091	0	0	0.5	FALSE	FALSE	FALSE	FALSE	FALSE	FALSE	FALSE	FALSE
1152	BE_&&_150_&&_159	Mooskanal	Mooskanal (BE)	42141	NAWASPEZ_2015	2,4-D	94-75-7		1516000	2720000	0	0	0.00269803	0.0283091	0	0	0.5	FALSE	FALSE	FALSE	FALSE	FALSE	FALSE	FALSE	FALSE
1153	BE_&&_150_&&_159	Mooskanal	Mooskanal (BE)	42141.5	NAWASPEZ_2015	2,4-D	94-75-7		1516000	2720000	0	0	0.00269803	0.0283091	0	0	0.5	FALSE	FALSE	FALSE	FALSE	FALSE	FALSE	FALSE	FALSE
1154	BE_&&_150_&&_159	Mooskanal	Mooskanal (BE)	42142	NAWASPEZ_2015	2,4-D	94-75-7		1516000	2720000	0	0	0.00269803	0.0283091	0	0	0.5	FALSE	FALSE	FALSE	FALSE	FALSE	FALSE	FALSE	FALSE
1155	BE_&&_150_&&_159	Mooskanal	Mooskanal (BE)	42142.5	NAWASPEZ_2015	2,4-D	94-75-7		1516000	2720000	0	0	0.00269803	0.0283091	0	0	0.5	FALSE	FALSE	FALSE	FALSE	FALSE	FALSE	FALSE	FALSE
1156	BE_&&_150_&&_159	Mooskanal	Mooskanal (BE)	42143	NAWASPEZ_2015	2,4-D	94-75-7		1516000	2720000	0	0	0.00269803	0.0283091	0	0	0.5	FALSE	FALSE	FALSE	FALSE	FALSE	FALSE	FALSE	FALSE
1157	BE_&&_150_&&_159	Mooskanal	Mooskanal (BE)	42143.5	NAWASPEZ_2015	2,4-D	94-75-7		1516000	2720000	0	0	0.00269803	0.0283091	0	0	0.5	FALSE	FALSE	FALSE	FALSE	FALSE	FALSE	FALSE	FALSE
1158	BE_&&_150_&&_159	Mooskanal	Mooskanal (BE)	42144	NAWASPEZ_2015	2,4-D	94-75-7		1516000	2720000	0	0	0.00269803	0.0283091	0	0	0.5	FALSE	FALSE	FALSE	FALSE	FALSE	FALSE	FALSE	FALSE
1159	BE_&&_150_&&_159	Mooskanal	Mooskanal (BE)	42144.5	NAWASPEZ_2015	2,4-D	94-75-7		1516000	2720000	0	0	0.00269803	0.0283091	0	0	0.5	FALSE	FALSE	FALSE	FALSE	FALSE	FALSE	FALSE	FALSE
1160	BE_&&_160_&&_175	Mooskanal	Mooskanal (BE)	42145	NAWASPEZ_2015	2,4-D	94-75-7		1516000	2720000	0	0	0.00752741	0.0283091	0	0	0.5	FALSE	FALSE	FALSE	FALSE	FALSE	FALSE	FALSE	FALSE
1161	BE_&&_160_&&_175	Mooskanal	Mooskanal (BE)	42145.5	NAWASPEZ_2015	2,4-D	94-75-7		1516000	2720000	0	0	0.00752741	0.0283091	0	0	0.5	FALSE	FALSE	FALSE	FALSE	FALSE	FALSE	FALSE	FALSE
1162	BE_&&_160_&&_175	Mooskanal	Mooskanal (BE)	42146	NAWASPEZ_2015	2,4-D	94-75-7		1516000	2720000	0	0	0.00752741	0.0283091	0	0	0.5	FALSE	FALSE	FALSE	FALSE	FALSE	FALSE	FALSE	FALSE
1163	BE_&&_160_&&_175	Mooskanal	Mooskanal (BE)	42146.5	NAWASPEZ_2015	2,4-D	94-75-7		1516000	2720000	0	0	0.00752741	0.0283091	0	0	0.5	FALSE	FALSE	FALSE	FALSE	FALSE	FALSE	FALSE	FALSE
1164	BE_&&_160_&&_175	Mooskanal	Mooskanal (BE)	42147	NAWASPEZ_2015	2,4-D	94-75-7		1516000	2720000	0	0	0.00752741	0.0283091	0	0	0.5	FALSE	FALSE	FALSE	FALSE	FALSE	FALSE	FALSE	FALSE
1165	BE_&&_160_&&_175	Mooskanal	Mooskanal (BE)	42147.5	NAWASPEZ_2015	2,4-D	94-75-7		1516000	2720000	0	0	0.00752741	0.0283091	0	0	0.5	FALSE	FALSE	FALSE	FALSE	FALSE	FALSE	FALSE	FALSE
1166	BE_&&_160_&&_175	Mooskanal	Mooskanal (BE)	42148	NAWASPEZ_2015	2,4-D	94-75-7		1516000	2720000	0	0	0.00752741	0.0283091	0	0	0.5	FALSE	FALSE	FALSE	FALSE	FALSE	FALSE	FALSE	FALSE
1167	BE_&&_160_&&_175	Mooskanal	Mooskanal (BE)	42148.5	NAWASPEZ_2015	2,4-D	94-75-7		1516000	2720000	0	0	0.00752741	0.0283091	0	0	0.5	FALSE	FALSE	FALSE	FALSE	FALSE	FALSE	FALSE	FALSE
1168	BE_&&_160_&&_175	Mooskanal	Mooskanal (BE)	42149	NAWASPEZ_2015	2,4-D	94-75-7		1516000	2720000	0	0	0.00752741	0.0283091	0	0	0.5	FALSE	FALSE	FALSE	FALSE	FALSE	FALSE	FALSE	FALSE
1169	BE_&&_160_&&_175	Mooskanal	Mooskanal (BE)	42149.5	NAWASPEZ_2015	2,4-D	94-75-7		1516000	2720000	0	0	0.00752741	0.0151157	0	0	0.5	FALSE	FALSE	FALSE	FALSE	FALSE	FALSE	FALSE	FALSE
1170	BE_&&_160_&&_175	Mooskanal	Mooskanal (BE)	42150	NAWASPEZ_2015	2,4-D	94-75-7		1516000	2720000	0	0	0.00752741	0.0151157	0	0	0.5	FALSE	FALSE	FALSE	FALSE	FALSE	FALSE	FALSE	FALSE
1171	BE_&&_160_&&_175	Mooskanal	Mooskanal (BE)	42150.5	NAWASPEZ_2015	2,4-D	94-75-7		1516000	2720000	0	0	0.00752741	0.0151157	0	0	0.5	FALSE	FALSE	FALSE	FALSE	FALSE	FALSE	FALSE	FALSE
1172	BE_&&_160_&&_175	Mooskanal	Mooskanal (BE)	42151	NAWASPEZ_2015	2,4-D	94-75-7		1516000	2720000	0	0	0.00752741	0.0151157	0	0	0.5	FALSE	FALSE	FALSE	FALSE	FALSE	FALSE	FALSE	FALSE
1173	BE_&&_160_&&_175	Mooskanal	Mooskanal (BE)	42151.5	NAWASPEZ_2015	2,4-D	94-75-7		1516000	2720000	0	0	0.00752741	0.0151157	0	0	0.5	FALSE	FALSE	FALSE	FALSE	FALSE	FALSE	FALSE	FALSE
1174	BE_&&_160_&&_175	Mooskanal	Mooskanal (BE)	42152	NAWASPEZ_2015	2,4-D	94-75-7		1516000	2720000	0	0	0.00752741	0.0151157	0	0	0.5	FALSE	FALSE	FALSE	FALSE	FALSE	FALSE	FALSE	FALSE
1175	BE_&&_160_&&_175	Mooskanal	Mooskanal (BE)	42152.5	NAWASPEZ_2015	2,4-D	94-75-7		1516000	2720000	0	0	0.00752741	0.0151157	0	0	0.5	FALSE	FALSE	FALSE	FALSE	FALSE	FALSE	FALSE	FALSE
1176	BE_&&_176_&&_189	Mooskanal	Mooskanal (BE)	42153	NAWASPEZ_2015	2,4-D	94-75-7		1516000	2720000	0	0	0.000586244	0.0151157	0	0	0.5	FALSE	FALSE	FALSE	FALSE	FALSE	FALSE	FALSE	FALSE
1177	BE_&&_176_&&_189	Mooskanal	Mooskanal (BE)	42153.5	NAWASPEZ_2015	2,4-D	94-75-7		1516000	2720000	0	0	0.000586244	0.0151157	0	0	0.5	FALSE	FALSE	FALSE	FALSE	FALSE	FALSE	FALSE	FALSE
1178	BE_&&_176_&&_189	Mooskanal	Mooskanal (BE)	42154	NAWASPEZ_2015	2,4-D	94-75-7		1516000	2720000	0	0	0.000586244	0.0151157	0	0	0.5	FALSE	FALSE	FALSE	FALSE	FALSE	FALSE	FALSE	FALSE
1179	BE_&&_176_&&_189	Mooskanal	Mooskanal (BE)	42154.5	NAWASPEZ_2015	2,4-D	94-75-7		1516000	2720000	0	0	0.000586244	0.0151157	0	0	0.5	FALSE	FALSE	FALSE	FALSE	FALSE	FALSE	FALSE	FALSE
1180	BE_&&_176_&&_189	Mooskanal	Mooskanal (BE)	42155	NAWASPEZ_2015	2,4-D	94-75-7		1516000	2720000	0	0	0.000586244	0.0151157	0	0	0.5	FALSE	FALSE	FALSE	FALSE	FALSE	FALSE	FALSE	FALSE
1181	BE_&&_176_&&_189	Mooskanal	Mooskanal (BE)	42155.5	NAWASPEZ_2015	2,4-D	94-75-7		1516000	2720000	0	0	0.000586244	0.0151157	0	0	0.5	FALSE	FALSE	FALSE	FALSE	FALSE	FALSE	FALSE	FALSE
1182	BE_&&_176_&&_189	Mooskanal	Mooskanal (BE)	42156	NAWASPEZ_2015	2,4-D	94-75-7		1516000	2720000	0	0	0.000586244	0.0151157	0	0	0.5	FALSE	FALSE	FALSE	FALSE	FALSE	FALSE	FALSE	FALSE
1183	BE_&&_176_&&_189	Mooskanal	Mooskanal (BE)	42156.5	NAWASPEZ_2015	2,4-D	94-75-7		1516000	2720000	0	0	0.000586244	0.0151157	0	0	0.5	FALSE	FALSE	FALSE	FALSE	FALSE	FALSE	FALSE	FALSE
1184	BE_&&_176_&&_189	Mooskanal	Mooskanal (BE)	42157	NAWASPEZ_2015	2,4-D	94-75-7		1516000	2720000	0	0	0.000586244	0.0151157	0	0	0.5	FALSE	FALSE	FALSE	FALSE	FALSE	FALSE	FALSE	FALSE
1185	BE_&&_176_&&_189	Mooskanal	Mooskanal (BE)	42157.5	NAWASPEZ_2015	2,4-D	94-75-7		1516000	2720000	0	0	0.000586244	0.0151157	0	0	0.5	FALSE	FALSE	FALSE	FALSE	FALSE	FALSE	FALSE	FALSE
1186	BE_&&_176_&&_189	Mooskanal	Mooskanal (BE)	42158	NAWASPEZ_2015	2,4-D	94-75-7		1516000	2720000	0	0	0.000586244	0.0151157	0	0	0.5	FALSE	FALSE	FALSE	FALSE	FALSE	FALSE	FALSE	FALSE
1187	BE_&&_176_&&_189	Mooskanal	Mooskanal (BE)	42158.5	NAWASPEZ_2015	2,4-D	94-75-7		1516000	2720000	0	0	0.000586244	0.0151157	0	0	0.5	FALSE	FALSE	FALSE	FALSE	FALSE	FALSE	FALSE	FALSE
1188	BE_&&_176_&&_189	Mooskanal	Mooskanal (BE)	42159	NAWASPEZ_2015	2,4-D	94-75-7		1516000	2720000	0	0	0.000586244	0.0151157	0	0	0.5	FALSE	FALSE	FALSE	FALSE	FALSE	FALSE	FALSE	FALSE
1189	BE_&&_176_&&_189	Mooskanal	Mooskanal (BE)	42159.5	NAWASPEZ_2015	2,4-D	94-75-7		1516000	2720000	0	0	0.000586244	0.0151157	0	0	0.5	FALSE	FALSE	FALSE	FALSE	FALSE	FALSE	FALSE	FALSE
1190	BE_&&_190_&&_204	Mooskanal	Mooskanal (BE)	42160	NAWASPEZ_2015	2,4-D	94-75-7		1516000	2720000	0	0	8.42105e-05	0.0151157	0	0	0.5	FALSE	FALSE	FALSE	FALSE	FALSE	FALSE	FALSE	FALSE
1191	BE_&&_190_&&_204	Mooskanal	Mooskanal (BE)	42160.5	NAWASPEZ_2015	2,4-D	94-75-7		1516000	2720000	0	0	8.42105e-05	0.0151157	0	0	0.5	FALSE	FALSE	FALSE	FALSE	FALSE	FALSE	FALSE	FALSE
1192	BE_&&_190_&&_204	Mooskanal	Mooskanal (BE)	42161	NAWASPEZ_2015	2,4-D	94-75-7		1516000	2720000	0	0	8.42105e-05	0.0151157	0	0	0.5	FALSE	FALSE	FALSE	FALSE	FALSE	FALSE	FALSE	FALSE
1193	BE_&&_190_&&_204	Mooskanal	Mooskanal (BE)	42161.5	NAWASPEZ_2015	2,4-D	94-75-7		1516000	2720000	0	0	8.42105e-05	0.0151157	0	0	0.5	FALSE	FALSE	FALSE	FALSE	FALSE	FALSE	FALSE	FALSE
1194	BE_&&_194_&&_NA	Mooskanal	Mooskanal (BE)	42162	NAWASPEZ_2015	2,4-D	94-75-7		1516000	2720000	0	0	0.000537689	0.0151157	0	0	0.5	FALSE	FALSE	FALSE	FALSE	FALSE	FALSE	FALSE	FALSE
1195	BE_&&_190_&&_204	Mooskanal	Mooskanal (BE)	42162.5	NAWASPEZ_2015	2,4-D	94-75-7		1516000	2720000	0	0	8.42105e-05	0.0151157	0	0	0.5	FALSE	FALSE	FALSE	FALSE	FALSE	FALSE	FALSE	FALSE
1196	BE_&&_190_&&_204	Mooskanal	Mooskanal (BE)	42163	NAWASPEZ_2015	2,4-D	94-75-7		1516000	2720000	0	0	8.42105e-05	0.0151157	0	0	0.5	FALSE	FALSE	FALSE	FALSE	FALSE	FALSE	FALSE	FALSE
1197	BE_&&_190_&&_204	Mooskanal	Mooskanal (BE)	42163.5	NAWASPEZ_2015	2,4-D	94-75-7		1516000	2720000	0	6.30252e-08	8.42105e-05	0.0755652	0	8.3405e-07	0.5	FALSE	FALSE	FALSE	FALSE	FALSE	FALSE	FALSE	FALSE
1198	BE_&&_190_&&_204	Mooskanal	Mooskanal (BE)	42164	NAWASPEZ_2015	2,4-D	94-75-7		1516000	2720000	0	6.30252e-08	8.42105e-05	0.0755652	0	8.3405e-07	0.5	FALSE	FALSE	FALSE	FALSE	FALSE	FALSE	FALSE	FALSE
1199	BE_&&_190_&&_204	Mooskanal	Mooskanal (BE)	42164.5	NAWASPEZ_2015	2,4-D	94-75-7		1516000	2720000	0	6.30252e-08	8.42105e-05	0.0755652	0	8.3405e-07	0.5	FALSE	FALSE	FALSE	FALSE	FALSE	FALSE	FALSE	FALSE
1200	BE_&&_190_&&_204	Mooskanal	Mooskanal (BE)	42165	NAWASPEZ_2015	2,4-D	94-75-7		1516000	2720000	0	6.30252e-08	8.42105e-05	0.0755652	0	8.3405e-07	0.5	FALSE	FALSE	FALSE	FALSE	FALSE	FALSE	FALSE	FALSE
1201	BE_&&_190_&&_204	Mooskanal	Mooskanal (BE)	42165.5	NAWASPEZ_2015	2,4-D	94-75-7		1516000	2720000	0	6.30252e-08	8.42105e-05	0.0755652	0	8.3405e-07	0.5	FALSE	FALSE	FALSE	FALSE	FALSE	FALSE	FALSE	FALSE
1202	BE_&&_190_&&_204	Mooskanal	Mooskanal (BE)	42166	NAWASPEZ_2015	2,4-D	94-75-7		1516000	2720000	0	6.30252e-08	8.42105e-05	0.0755652	0	8.3405e-07	0.5	FALSE	FALSE	FALSE	FALSE	FALSE	FALSE	FALSE	FALSE
1203	BE_&&_190_&&_204	Mooskanal	Mooskanal (BE)	42166.5	NAWASPEZ_2015	2,4-D	94-75-7		1516000	2720000	0	6.30252e-08	8.42105e-05	0.0755652	0	8.3405e-07	0.5	FALSE	FALSE	FALSE	FALSE	FALSE	FALSE	FALSE	FALSE
1204	BE_&&_190_&&_204	Mooskanal	Mooskanal (BE)	42167	NAWASPEZ_2015	2,4-D	94-75-7		1516000	2720000	0	6.30252e-08	8.42105e-05	0.0755652	0	8.3405e-07	0.5	FALSE	FALSE	FALSE	FALSE	FALSE	FALSE	FALSE	FALSE
1205	BE_&&_205_&&_218	Mooskanal	Mooskanal (BE)	42167.5	NAWASPEZ_2015	2,4-D	94-75-7		1516000	2720000	0	6.30252e-08	0.00301583	0.0755652	0	8.3405e-07	0.5	FALSE	FALSE	FALSE	FALSE	FALSE	FALSE	FALSE	FALSE
1206	BE_&&_205_&&_218	Mooskanal	Mooskanal (BE)	42168	NAWASPEZ_2015	2,4-D	94-75-7		1516000	2720000	0	6.30252e-08	0.00301583	0.0755652	0	8.3405e-07	0.5	FALSE	FALSE	FALSE	FALSE	FALSE	FALSE	FALSE	FALSE
1207	BE_&&_205_&&_218	Mooskanal	Mooskanal (BE)	42168.5	NAWASPEZ_2015	2,4-D	94-75-7		1516000	2720000	0	6.30252e-08	0.00301583	0.0755652	0	8.3405e-07	0.5	FALSE	FALSE	FALSE	FALSE	FALSE	FALSE	FALSE	FALSE
1208	BE_&&_205_&&_218	Mooskanal	Mooskanal (BE)	42169	NAWASPEZ_2015	2,4-D	94-75-7		1516000	2720000	0	6.30252e-08	0.00301583	0.0755652	0	8.3405e-07	0.5	FALSE	FALSE	FALSE	FALSE	FALSE	FALSE	FALSE	FALSE
1209	BE_&&_209_&&_NA	Mooskanal	Mooskanal (BE)	42169.5	NAWASPEZ_2015	2,4-D	94-75-7		1516000	2720000	0	6.30252e-08	0.000184759	0.0755652	0	8.3405e-07	0.5	FALSE	FALSE	FALSE	FALSE	FALSE	FALSE	FALSE	FALSE
1210	BE_&&_210_&&_NA	Mooskanal	Mooskanal (BE)	42170	NAWASPEZ_2015	2,4-D	94-75-7		1516000	2720000	0	6.30252e-08	0.00600321	0.0755652	0	8.3405e-07	0.5	FALSE	FALSE	FALSE	FALSE	FALSE	FALSE	FALSE	FALSE
1211	BE_&&_211_&&_NA	Mooskanal	Mooskanal (BE)	42170.5	NAWASPEZ_2015	2,4-D	94-75-7		1516000	2720000	3.16623e-06	6.30252e-08	0.00546702	0.0755652	0.000579151	8.3405e-07	0.5	FALSE	FALSE	FALSE	FALSE	FALSE	FALSE	FALSE	FALSE
1212	BE_&&_205_&&_218	Mooskanal	Mooskanal (BE)	42171	NAWASPEZ_2015	2,4-D	94-75-7		1516000	2720000	0	6.30252e-08	0.00301583	0.0755652	0	8.3405e-07	0.5	FALSE	FALSE	FALSE	FALSE	FALSE	FALSE	FALSE	FALSE
1213	BE_&&_205_&&_218	Mooskanal	Mooskanal (BE)	42171.5	NAWASPEZ_2015	2,4-D	94-75-7		1516000	2720000	0	6.30252e-08	0.00301583	0.0755652	0	8.3405e-07	0.5	FALSE	FALSE	FALSE	FALSE	FALSE	FALSE	FALSE	FALSE
1214	BE_&&_205_&&_218	Mooskanal	Mooskanal (BE)	42172	NAWASPEZ_2015	2,4-D	94-75-7		1516000	2720000	0	6.30252e-08	0.00301583	0.0755652	0	8.3405e-07	0.5	FALSE	FALSE	FALSE	FALSE	FALSE	FALSE	FALSE	FALSE
1215	BE_&&_205_&&_218	Mooskanal	Mooskanal (BE)	42172.5	NAWASPEZ_2015	2,4-D	94-75-7		1516000	2720000	0	6.30252e-08	0.00301583	0.0755652	0	8.3405e-07	0.5	FALSE	FALSE	FALSE	FALSE	FALSE	FALSE	FALSE	FALSE
1216	BE_&&_205_&&_218	Mooskanal	Mooskanal (BE)	42173	NAWASPEZ_2015	2,4-D	94-75-7		1516000	2720000	0	6.30252e-08	0.00301583	0.0755652	0	8.3405e-07	0.5	FALSE	FALSE	FALSE	FALSE	FALSE	FALSE	FALSE	FALSE
1217	BE_&&_205_&&_218	Mooskanal	Mooskanal (BE)	42173.5	NAWASPEZ_2015	2,4-D	94-75-7		1516000	2720000	0	6.30252e-08	0.00301583	0.0755652	0	8.3405e-07	0.5	FALSE	FALSE	FALSE	FALSE	FALSE	FALSE	FALSE	FALSE
1218	BE_&&_205_&&_218	Mooskanal	Mooskanal (BE)	42174	NAWASPEZ_2015	2,4-D	94-75-7		1516000	2720000	0	6.30252e-08	0.00301583	0.0755652	0	8.3405e-07	0.5	FALSE	FALSE	FALSE	FALSE	FALSE	FALSE	FALSE	FALSE
1219	BE_&&_219_&&_229	Mooskanal	Mooskanal (BE)	42174.5	NAWASPEZ_2015	2,4-D	94-75-7		1516000	2720000	0	6.30252e-08	0.00188031	0.0755652	0	8.3405e-07	0.5	FALSE	FALSE	FALSE	FALSE	FALSE	FALSE	FALSE	FALSE
1220	BE_&&_219_&&_229	Mooskanal	Mooskanal (BE)	42175	NAWASPEZ_2015	2,4-D	94-75-7		1516000	2720000	0	6.30252e-08	0.00188031	0.0755652	0	8.3405e-07	0.5	FALSE	FALSE	FALSE	FALSE	FALSE	FALSE	FALSE	FALSE
1221	BE_&&_219_&&_229	Mooskanal	Mooskanal (BE)	42175.5	NAWASPEZ_2015	2,4-D	94-75-7		1516000	2720000	0	6.30252e-08	0.00188031	0.0755652	0	8.3405e-07	0.5	FALSE	FALSE	FALSE	FALSE	FALSE	FALSE	FALSE	FALSE
1222	BE_&&_219_&&_229	Mooskanal	Mooskanal (BE)	42176	NAWASPEZ_2015	2,4-D	94-75-7		1516000	2720000	0	6.30252e-08	0.00188031	0.0755652	0	8.3405e-07	0.5	FALSE	FALSE	FALSE	FALSE	FALSE	FALSE	FALSE	FALSE
1223	BE_&&_219_&&_229	Mooskanal	Mooskanal (BE)	42176.5	NAWASPEZ_2015	2,4-D	94-75-7		1516000	2720000	0	6.30252e-08	0.00188031	0.0755652	0	8.3405e-07	0.5	FALSE	FALSE	FALSE	FALSE	FALSE	FALSE	FALSE	FALSE
1224	BE_&&_219_&&_229	Mooskanal	Mooskanal (BE)	42177	NAWASPEZ_2015	2,4-D	94-75-7		1516000	2720000	0	6.30252e-08	0.00188031	0.0755652	0	8.3405e-07	0.5	FALSE	FALSE	FALSE	FALSE	FALSE	FALSE	FALSE	FALSE
1225	BE_&&_219_&&_229	Mooskanal	Mooskanal (BE)	42177.5	NAWASPEZ_2015	2,4-D	94-75-7		1516000	2720000	0	0	0.00188031	0.0229851	0	0	0.5	FALSE	FALSE	FALSE	FALSE	FALSE	FALSE	FALSE	FALSE
1226	BE_&&_219_&&_229	Mooskanal	Mooskanal (BE)	42178	NAWASPEZ_2015	2,4-D	94-75-7		1516000	2720000	0	0	0.00188031	0.0229851	0	0	0.5	FALSE	FALSE	FALSE	FALSE	FALSE	FALSE	FALSE	FALSE
1227	BE_&&_219_&&_229	Mooskanal	Mooskanal (BE)	42178.5	NAWASPEZ_2015	2,4-D	94-75-7		1516000	2720000	0	0	0.00188031	0.0229851	0	0	0.5	FALSE	FALSE	FALSE	FALSE	FALSE	FALSE	FALSE	FALSE
1228	BE_&&_219_&&_229	Mooskanal	Mooskanal (BE)	42179	NAWASPEZ_2015	2,4-D	94-75-7		1516000	2720000	0	0	0.00188031	0.0229851	0	0	0.5	FALSE	FALSE	FALSE	FALSE	FALSE	FALSE	FALSE	FALSE
1229	BE_&&_219_&&_229	Mooskanal	Mooskanal (BE)	42179.5	NAWASPEZ_2015	2,4-D	94-75-7		1516000	2720000	0	0	0.00188031	0.0229851	0	0	0.5	FALSE	FALSE	FALSE	FALSE	FALSE	FALSE	FALSE	FALSE
1230	BE_&&_230_&&_237	Mooskanal	Mooskanal (BE)	42180	NAWASPEZ_2015	2,4-D	94-75-7		1516000	2720000	0	0	0.00444072	0.0229851	0	0	0.5	FALSE	FALSE	FALSE	FALSE	FALSE	FALSE	FALSE	FALSE
1231	BE_&&_230_&&_237	Mooskanal	Mooskanal (BE)	42180.5	NAWASPEZ_2015	2,4-D	94-75-7		1516000	2720000	0	0	0.00444072	0.0229851	0	0	0.5	FALSE	FALSE	FALSE	FALSE	FALSE	FALSE	FALSE	FALSE
1232	BE_&&_230_&&_237	Mooskanal	Mooskanal (BE)	42181	NAWASPEZ_2015	2,4-D	94-75-7		1516000	2720000	0	0	0.00444072	0.0229851	0	0	0.5	FALSE	FALSE	FALSE	FALSE	FALSE	FALSE	FALSE	FALSE
1233	BE_&&_230_&&_237	Mooskanal	Mooskanal (BE)	42181.5	NAWASPEZ_2015	2,4-D	94-75-7		1516000	2720000	0	0	0.00444072	0.0229851	0	0	0.5	FALSE	FALSE	FALSE	FALSE	FALSE	FALSE	FALSE	FALSE
1234	BE_&&_230_&&_237	Mooskanal	Mooskanal (BE)	42182	NAWASPEZ_2015	2,4-D	94-75-7		1516000	2720000	0	0	0.00444072	0.0229851	0	0	0.5	FALSE	FALSE	FALSE	FALSE	FALSE	FALSE	FALSE	FALSE
1235	BE_&&_230_&&_237	Mooskanal	Mooskanal (BE)	42182.5	NAWASPEZ_2015	2,4-D	94-75-7		1516000	2720000	0	0	0.00444072	0.0229851	0	0	0.5	FALSE	FALSE	FALSE	FALSE	FALSE	FALSE	FALSE	FALSE
1236	BE_&&_230_&&_237	Mooskanal	Mooskanal (BE)	42183	NAWASPEZ_2015	2,4-D	94-75-7		1516000	2720000	0	0	0.00444072	0.0229851	0	0	0.5	FALSE	FALSE	FALSE	FALSE	FALSE	FALSE	FALSE	FALSE
1237	BE_&&_230_&&_237	Mooskanal	Mooskanal (BE)	42183.5	NAWASPEZ_2015	2,4-D	94-75-7		1516000	2720000	0	0	0.00444072	0.0229851	0	0	0.5	FALSE	FALSE	FALSE	FALSE	FALSE	FALSE	FALSE	FALSE
1238	NA	NA	#N/A	42184	NAWASPEZ_2015	2,4-D	94-75-7		1516000	2720000	NA	NA	NA	NA	NA	NA	0.5	NA	NA	NA	NA	NA	NA	NA	NA
1239	NA	NA	#N/A	42184.5	NAWASPEZ_2015	2,4-D	94-75-7		1516000	2720000	NA	NA	NA	NA	NA	NA	0.5	NA	NA	NA	NA	NA	NA	NA	NA
1240	NA	NA	#N/A	42185	NAWASPEZ_2015	2,4-D	94-75-7		1516000	2720000	NA	NA	NA	NA	NA	NA	0.5	NA	NA	NA	NA	NA	NA	NA	NA
1241	NA	NA	#N/A	42185.5	NAWASPEZ_2015	2,4-D	94-75-7		1516000	2720000	NA	NA	NA	NA	NA	NA	0.5	NA	NA	NA	NA	NA	NA	NA	NA
1242	NA	NA	#N/A	42186	NAWASPEZ_2015	2,4-D	94-75-7		1516000	2720000	NA	NA	NA	NA	NA	NA	0.5	NA	NA	NA	NA	NA	NA	NA	NA
1243	NA	NA	#N/A	42186.5	NAWASPEZ_2015	2,4-D	94-75-7		1516000	2720000	NA	NA	NA	NA	NA	NA	0.5	NA	NA	NA	NA	NA	NA	NA	NA
1244	NA	NA	#N/A	42187	NAWASPEZ_2015	2,4-D	94-75-7		1516000	2720000	NA	NA	NA	NA	NA	NA	0.5	NA	NA	NA	NA	NA	NA	NA	NA
1245	NA	NA	#N/A	42187.5	NAWASPEZ_2015	2,4-D	94-75-7		1516000	2720000	NA	NA	NA	NA	NA	NA	0.5	NA	NA	NA	NA	NA	NA	NA	NA
1246	NA	NA	#N/A	42188	NAWASPEZ_2015	2,4-D	94-75-7		1516000	2720000	NA	NA	NA	NA	NA	NA	0.5	NA	NA	NA	NA	NA	NA	NA	NA
1247	NA	NA	#N/A	42188.5	NAWASPEZ_2015	2,4-D	94-75-7		1516000	2720000	NA	NA	NA	NA	NA	NA	0.5	NA	NA	NA	NA	NA	NA	NA	NA
1248	NA	NA	#N/A	42189	NAWASPEZ_2015	2,4-D	94-75-7		1516000	2720000	NA	NA	NA	NA	NA	NA	0.5	NA	NA	NA	NA	NA	NA	NA	NA
1249	NA	NA	#N/A	42189.5	NAWASPEZ_2015	2,4-D	94-75-7		1516000	2720000	NA	NA	NA	NA	NA	NA	0.5	NA	NA	NA	NA	NA	NA	NA	NA
1250	NA	NA	#N/A	42190	NAWASPEZ_2015	2,4-D	94-75-7		1516000	2720000	NA	NA	NA	NA	NA	NA	0.5	NA	NA	NA	NA	NA	NA	NA	NA
1251	NA	NA	#N/A	42190.5	NAWASPEZ_2015	2,4-D	94-75-7		1516000	2720000	NA	NA	NA	NA	NA	NA	0.5	NA	NA	NA	NA	NA	NA	NA	NA
1252	NA	NA	#N/A	42191	NAWASPEZ_2015	2,4-D	94-75-7		1516000	2720000	NA	NA	NA	NA	NA	NA	0.5	NA	NA	NA	NA	NA	NA	NA	NA
1253	NA	NA	#N/A	42191.5	NAWASPEZ_2015	2,4-D	94-75-7		1516000	2720000	NA	NA	NA	NA	NA	NA	0.5	NA	NA	NA	NA	NA	NA	NA	NA
1254	NA	NA	#N/A	42192	NAWASPEZ_2015	2,4-D	94-75-7		1516000	2720000	NA	NA	NA	NA	NA	NA	0.5	NA	NA	NA	NA	NA	NA	NA	NA
1255	NA	NA	#N/A	42192.5	NAWASPEZ_2015	2,4-D	94-75-7		1516000	2720000	NA	NA	NA	NA	NA	NA	0.5	NA	NA	NA	NA	NA	NA	NA	NA
1256	NA	NA	#N/A	42193	NAWASPEZ_2015	2,4-D	94-75-7		1516000	2720000	NA	NA	NA	NA	NA	NA	0.5	NA	NA	NA	NA	NA	NA	NA	NA
1257	NA	NA	#N/A	42193.5	NAWASPEZ_2015	2,4-D	94-75-7		1516000	2720000	NA	NA	NA	NA	NA	NA	0.5	NA	NA	NA	NA	NA	NA	NA	NA
1258	NA	NA	#N/A	42194	NAWASPEZ_2015	2,4-D	94-75-7		1516000	2720000	NA	NA	NA	NA	NA	NA	0.5	NA	NA	NA	NA	NA	NA	NA	NA
1259	NA	NA	#N/A	42194.5	NAWASPEZ_2015	2,4-D	94-75-7		1516000	2720000	NA	NA	NA	NA	NA	NA	0.5	NA	NA	NA	NA	NA	NA	NA	NA
1260	NA	NA	#N/A	42195	NAWASPEZ_2015	2,4-D	94-75-7		1516000	2720000	NA	NA	NA	NA	NA	NA	0.5	NA	NA	NA	NA	NA	NA	NA	NA
1261	NA	NA	#N/A	42195.5	NAWASPEZ_2015	2,4-D	94-75-7		1516000	2720000	NA	NA	NA	NA	NA	NA	0.5	NA	NA	NA	NA	NA	NA	NA	NA
1262	NA	NA	#N/A	42196	NAWASPEZ_2015	2,4-D	94-75-7		1516000	2720000	NA	NA	NA	NA	NA	NA	0.5	NA	NA	NA	NA	NA	NA	NA	NA
1263	NA	NA	#N/A	42196.5	NAWASPEZ_2015	2,4-D	94-75-7		1516000	2720000	NA	NA	NA	NA	NA	NA	0.5	NA	NA	NA	NA	NA	NA	NA	NA
1264	NA	NA	#N/A	42197	NAWASPEZ_2015	2,4-D	94-75-7		1516000	2720000	NA	NA	NA	NA	NA	NA	0.5	NA	NA	NA	NA	NA	NA	NA	NA
1265	NA	NA	#N/A	42197.5	NAWASPEZ_2015	2,4-D	94-75-7		1516000	2720000	NA	NA	NA	NA	NA	NA	0.5	NA	NA	NA	NA	NA	NA	NA	NA
1266	NA	NA	#N/A	42198	NAWASPEZ_2015	2,4-D	94-75-7		1516000	2720000	NA	NA	NA	NA	NA	NA	0.5	NA	NA	NA	NA	NA	NA	NA	NA
1267	NA	NA	#N/A	42198.5	NAWASPEZ_2015	2,4-D	94-75-7		1516000	2720000	NA	NA	NA	NA	NA	NA	0.5	NA	NA	NA	NA	NA	NA	NA	NA
1268	NA	NA	#N/A	42199	NAWASPEZ_2015	2,4-D	94-75-7		1516000	2720000	NA	NA	NA	NA	NA	NA	0.5	NA	NA	NA	NA	NA	NA	NA	NA
1269	NA	NA	#N/A	42199.5	NAWASPEZ_2015	2,4-D	94-75-7		1516000	2720000	NA	NA	NA	NA	NA	NA	0.5	NA	NA	NA	NA	NA	NA	NA	NA
1270	NA	NA	#N/A	42200	NAWASPEZ_2015	2,4-D	94-75-7		1516000	2720000	NA	NA	NA	NA	NA	NA	0.5	NA	NA	NA	NA	NA	NA	NA	NA
1271	NA	NA	#N/A	42200.5	NAWASPEZ_2015	2,4-D	94-75-7		1516000	2720000	NA	NA	NA	NA	NA	NA	0.5	NA	NA	NA	NA	NA	NA	NA	NA
1272	NA	NA	#N/A	42201	NAWASPEZ_2015	2,4-D	94-75-7		1516000	2720000	NA	NA	NA	NA	NA	NA	0.5	NA	NA	NA	NA	NA	NA	NA	NA
1273	NA	NA	#N/A	42201.5	NAWASPEZ_2015	2,4-D	94-75-7		1516000	2720000	NA	NA	NA	NA	NA	NA	0.5	NA	NA	NA	NA	NA	NA	NA	NA
1274	BE_&&_274_&&_288	Mooskanal	Mooskanal (BE)	42202	NAWASPEZ_2015	2,4-D	94-75-7		1516000	2720000	0	0	0.0862679	0.163691	0	0	0.5	FALSE	FALSE	FALSE	FALSE	FALSE	FALSE	FALSE	FALSE
1275	BE_&&_274_&&_288	Mooskanal	Mooskanal (BE)	42202.5	NAWASPEZ_2015	2,4-D	94-75-7		1516000	2720000	0	0	0.0862679	0.163691	0	0	0.5	FALSE	FALSE	FALSE	FALSE	FALSE	FALSE	FALSE	FALSE
1276	BE_&&_274_&&_288	Mooskanal	Mooskanal (BE)	42203	NAWASPEZ_2015	2,4-D	94-75-7		1516000	2720000	0	0	0.0862679	0.163691	0	0	0.5	FALSE	FALSE	FALSE	FALSE	FALSE	FALSE	FALSE	FALSE
1277	BE_&&_277_&&_NA	Mooskanal	Mooskanal (BE)	42203.5	NAWASPEZ_2015	2,4-D	94-75-7		1516000	2720000	0	0	0.0710117	0.163691	0	0	0.5	FALSE	FALSE	FALSE	FALSE	FALSE	FALSE	FALSE	FALSE
1278	BE_&&_274_&&_288	Mooskanal	Mooskanal (BE)	42204	NAWASPEZ_2015	2,4-D	94-75-7		1516000	2720000	0	0	0.0862679	0.163691	0	0	0.5	FALSE	FALSE	FALSE	FALSE	FALSE	FALSE	FALSE	FALSE
1279	BE_&&_274_&&_288	Mooskanal	Mooskanal (BE)	42204.5	NAWASPEZ_2015	2,4-D	94-75-7		1516000	2720000	0	0	0.0862679	0.163691	0	0	0.5	FALSE	FALSE	FALSE	FALSE	FALSE	FALSE	FALSE	FALSE
1280	BE_&&_274_&&_288	Mooskanal	Mooskanal (BE)	42205	NAWASPEZ_2015	2,4-D	94-75-7		1516000	2720000	0	0	0.0862679	0.163691	0	0	0.5	FALSE	FALSE	FALSE	FALSE	FALSE	FALSE	FALSE	FALSE
1281	BE_&&_274_&&_288	Mooskanal	Mooskanal (BE)	42205.5	NAWASPEZ_2015	2,4-D	94-75-7		1516000	2720000	0	0	0.0862679	0.163691	0	0	0.5	FALSE	FALSE	FALSE	FALSE	FALSE	FALSE	FALSE	FALSE
1282	BE_&&_274_&&_288	Mooskanal	Mooskanal (BE)	42206	NAWASPEZ_2015	2,4-D	94-75-7		1516000	2720000	0	0	0.0862679	0.163691	0	0	0.5	FALSE	FALSE	FALSE	FALSE	FALSE	FALSE	FALSE	FALSE
1283	BE_&&_274_&&_288	Mooskanal	Mooskanal (BE)	42206.5	NAWASPEZ_2015	2,4-D	94-75-7		1516000	2720000	0	0	0.0862679	0.163691	0	0	0.5	FALSE	FALSE	FALSE	FALSE	FALSE	FALSE	FALSE	FALSE
1284	BE_&&_274_&&_288	Mooskanal	Mooskanal (BE)	42207	NAWASPEZ_2015	2,4-D	94-75-7		1516000	2720000	0	0	0.0862679	0.163691	0	0	0.5	FALSE	FALSE	FALSE	FALSE	FALSE	FALSE	FALSE	FALSE
1285	BE_&&_274_&&_288	Mooskanal	Mooskanal (BE)	42207.5	NAWASPEZ_2015	2,4-D	94-75-7		1516000	2720000	0	0	0.0862679	0.163691	0	0	0.5	FALSE	FALSE	FALSE	FALSE	FALSE	FALSE	FALSE	FALSE
1286	BE_&&_274_&&_288	Mooskanal	Mooskanal (BE)	42208	NAWASPEZ_2015	2,4-D	94-75-7		1516000	2720000	0	0	0.0862679	0.163691	0	0	0.5	FALSE	FALSE	FALSE	FALSE	FALSE	FALSE	FALSE	FALSE
1287	BE_&&_274_&&_288	Mooskanal	Mooskanal (BE)	42208.5	NAWASPEZ_2015	2,4-D	94-75-7		1516000	2720000	0	0	0.0862679	0.163691	0	0	0.5	FALSE	FALSE	FALSE	FALSE	FALSE	FALSE	FALSE	FALSE
1288	BE_&&_274_&&_288	Mooskanal	Mooskanal (BE)	42209	NAWASPEZ_2015	2,4-D	94-75-7		1516000	2720000	0	0	0.0862679	0.163691	0	0	0.5	FALSE	FALSE	FALSE	FALSE	FALSE	FALSE	FALSE	FALSE
1289	BE_&&_289_&&_302	Mooskanal	Mooskanal (BE)	42209.5	NAWASPEZ_2015	2,4-D	94-75-7		1516000	2720000	0	0	0.0236184	0.163691	0	0	0.5	FALSE	FALSE	FALSE	FALSE	FALSE	FALSE	FALSE	FALSE
1290	BE_&&_289_&&_302	Mooskanal	Mooskanal (BE)	42210	NAWASPEZ_2015	2,4-D	94-75-7		1516000	2720000	0	0	0.0236184	0.163691	0	0	0.5	FALSE	FALSE	FALSE	FALSE	FALSE	FALSE	FALSE	FALSE
1291	BE_&&_289_&&_302	Mooskanal	Mooskanal (BE)	42210.5	NAWASPEZ_2015	2,4-D	94-75-7		1516000	2720000	0	0	0.0236184	0.163691	0	0	0.5	FALSE	FALSE	FALSE	FALSE	FALSE	FALSE	FALSE	FALSE
1292	BE_&&_289_&&_302	Mooskanal	Mooskanal (BE)	42211	NAWASPEZ_2015	2,4-D	94-75-7		1516000	2720000	0	0	0.0236184	0.163691	0	0	0.5	FALSE	FALSE	FALSE	FALSE	FALSE	FALSE	FALSE	FALSE
1293	BE_&&_289_&&_302	Mooskanal	Mooskanal (BE)	42211.5	NAWASPEZ_2015	2,4-D	94-75-7		1516000	2720000	0	0	0.0236184	0.163691	0	0	0.5	FALSE	FALSE	FALSE	FALSE	FALSE	FALSE	FALSE	FALSE
1294	BE_&&_289_&&_302	Mooskanal	Mooskanal (BE)	42212	NAWASPEZ_2015	2,4-D	94-75-7		1516000	2720000	0	0	0.0236184	0.163691	0	0	0.5	FALSE	FALSE	FALSE	FALSE	FALSE	FALSE	FALSE	FALSE
1295	BE_&&_289_&&_302	Mooskanal	Mooskanal (BE)	42212.5	NAWASPEZ_2015	2,4-D	94-75-7		1516000	2720000	0	0	0.0236184	0.163691	0	0	0.5	FALSE	FALSE	FALSE	FALSE	FALSE	FALSE	FALSE	FALSE
1296	BE_&&_289_&&_302	Mooskanal	Mooskanal (BE)	42213	NAWASPEZ_2015	2,4-D	94-75-7		1516000	2720000	0	0	0.0236184	0.163691	0	0	0.5	FALSE	FALSE	FALSE	FALSE	FALSE	FALSE	FALSE	FALSE
1297	BE_&&_289_&&_302	Mooskanal	Mooskanal (BE)	42213.5	NAWASPEZ_2015	2,4-D	94-75-7		1516000	2720000	0	0	0.0236184	0.163691	0	0	0.5	FALSE	FALSE	FALSE	FALSE	FALSE	FALSE	FALSE	FALSE
1298	BE_&&_289_&&_302	Mooskanal	Mooskanal (BE)	42214	NAWASPEZ_2015	2,4-D	94-75-7		1516000	2720000	0	0	0.0236184	0.163691	0	0	0.5	FALSE	FALSE	FALSE	FALSE	FALSE	FALSE	FALSE	FALSE
1299	BE_&&_289_&&_302	Mooskanal	Mooskanal (BE)	42214.5	NAWASPEZ_2015	2,4-D	94-75-7		1516000	2720000	0	0	0.0236184	0.163691	0	0	0.5	FALSE	FALSE	FALSE	FALSE	FALSE	FALSE	FALSE	FALSE
1300	BE_&&_289_&&_302	Mooskanal	Mooskanal (BE)	42215	NAWASPEZ_2015	2,4-D	94-75-7		1516000	2720000	0	0	0.0236184	0.163691	0	0	0.5	FALSE	FALSE	FALSE	FALSE	FALSE	FALSE	FALSE	FALSE
1301	BE_&&_289_&&_302	Mooskanal	Mooskanal (BE)	42215.5	NAWASPEZ_2015	2,4-D	94-75-7		1516000	2720000	0	0	0.0236184	0.163691	0	0	0.5	FALSE	FALSE	FALSE	FALSE	FALSE	FALSE	FALSE	FALSE
1302	BE_&&_289_&&_302	Mooskanal	Mooskanal (BE)	42216	NAWASPEZ_2015	2,4-D	94-75-7		1516000	2720000	0	1.89076e-07	0.0236184	0.0837378	0	2.25795e-06	0.5	FALSE	FALSE	FALSE	FALSE	FALSE	FALSE	FALSE	FALSE
1303	BE_&&_303_&&_308	Mooskanal	Mooskanal (BE)	42216.5	NAWASPEZ_2015	2,4-D	94-75-7		1516000	2720000	1.58311e-06	1.89076e-07	0.0243319	0.0837378	6.50632e-05	2.25795e-06	0.5	FALSE	FALSE	FALSE	FALSE	FALSE	FALSE	FALSE	FALSE
1304	BE_&&_303_&&_308	Mooskanal	Mooskanal (BE)	42217	NAWASPEZ_2015	2,4-D	94-75-7		1516000	2720000	1.58311e-06	1.89076e-07	0.0243319	0.0837378	6.50632e-05	2.25795e-06	0.5	FALSE	FALSE	FALSE	FALSE	FALSE	FALSE	FALSE	FALSE
1305	BE_&&_303_&&_308	Mooskanal	Mooskanal (BE)	42217.5	NAWASPEZ_2015	2,4-D	94-75-7		1516000	2720000	1.58311e-06	1.89076e-07	0.0243319	0.0837378	6.50632e-05	2.25795e-06	0.5	FALSE	FALSE	FALSE	FALSE	FALSE	FALSE	FALSE	FALSE
1306	BE_&&_303_&&_308	Mooskanal	Mooskanal (BE)	42218	NAWASPEZ_2015	2,4-D	94-75-7		1516000	2720000	1.58311e-06	1.89076e-07	0.0243319	0.0837378	6.50632e-05	2.25795e-06	0.5	FALSE	FALSE	FALSE	FALSE	FALSE	FALSE	FALSE	FALSE
1307	BE_&&_303_&&_308	Mooskanal	Mooskanal (BE)	42218.5	NAWASPEZ_2015	2,4-D	94-75-7		1516000	2720000	1.58311e-06	1.89076e-07	0.0243319	0.0837378	6.50632e-05	2.25795e-06	0.5	FALSE	FALSE	FALSE	FALSE	FALSE	FALSE	FALSE	FALSE
1308	BE_&&_303_&&_308	Mooskanal	Mooskanal (BE)	42219	NAWASPEZ_2015	2,4-D	94-75-7		1516000	2720000	1.58311e-06	1.89076e-07	0.0243319	0.0837378	6.50632e-05	2.25795e-06	0.5	FALSE	FALSE	FALSE	FALSE	FALSE	FALSE	FALSE	FALSE
1309	BE_&&_309_&&_326	Mooskanal	Mooskanal (BE)	42219.5	NAWASPEZ_2015	2,4-D	94-75-7		1516000	2720000	0	1.89076e-07	0.0121413	0.0837378	0	2.25795e-06	0.5	FALSE	FALSE	FALSE	FALSE	FALSE	FALSE	FALSE	FALSE
1310	BE_&&_309_&&_326	Mooskanal	Mooskanal (BE)	42220	NAWASPEZ_2015	2,4-D	94-75-7		1516000	2720000	0	1.89076e-07	0.0121413	0.0837378	0	2.25795e-06	0.5	FALSE	FALSE	FALSE	FALSE	FALSE	FALSE	FALSE	FALSE
1311	BE_&&_309_&&_326	Mooskanal	Mooskanal (BE)	42220.5	NAWASPEZ_2015	2,4-D	94-75-7		1516000	2720000	0	1.89076e-07	0.0121413	0.0837378	0	2.25795e-06	0.5	FALSE	FALSE	FALSE	FALSE	FALSE	FALSE	FALSE	FALSE
1312	BE_&&_309_&&_326	Mooskanal	Mooskanal (BE)	42221	NAWASPEZ_2015	2,4-D	94-75-7		1516000	2720000	0	1.89076e-07	0.0121413	0.0837378	0	2.25795e-06	0.5	FALSE	FALSE	FALSE	FALSE	FALSE	FALSE	FALSE	FALSE
1313	BE_&&_309_&&_326	Mooskanal	Mooskanal (BE)	42221.5	NAWASPEZ_2015	2,4-D	94-75-7		1516000	2720000	0	1.89076e-07	0.0121413	0.0837378	0	2.25795e-06	0.5	FALSE	FALSE	FALSE	FALSE	FALSE	FALSE	FALSE	FALSE
1314	BE_&&_309_&&_326	Mooskanal	Mooskanal (BE)	42222	NAWASPEZ_2015	2,4-D	94-75-7		1516000	2720000	0	1.89076e-07	0.0121413	0.0837378	0	2.25795e-06	0.5	FALSE	FALSE	FALSE	FALSE	FALSE	FALSE	FALSE	FALSE
1315	BE_&&_309_&&_326	Mooskanal	Mooskanal (BE)	42222.5	NAWASPEZ_2015	2,4-D	94-75-7		1516000	2720000	0	1.89076e-07	0.0121413	0.0837378	0	2.25795e-06	0.5	FALSE	FALSE	FALSE	FALSE	FALSE	FALSE	FALSE	FALSE
1316	BE_&&_309_&&_326	Mooskanal	Mooskanal (BE)	42223	NAWASPEZ_2015	2,4-D	94-75-7		1516000	2720000	0	1.89076e-07	0.0121413	0.0837378	0	2.25795e-06	0.5	FALSE	FALSE	FALSE	FALSE	FALSE	FALSE	FALSE	FALSE
1317	BE_&&_309_&&_326	Mooskanal	Mooskanal (BE)	42223.5	NAWASPEZ_2015	2,4-D	94-75-7		1516000	2720000	0	1.89076e-07	0.0121413	0.0837378	0	2.25795e-06	0.5	FALSE	FALSE	FALSE	FALSE	FALSE	FALSE	FALSE	FALSE
1318	BE_&&_309_&&_326	Mooskanal	Mooskanal (BE)	42224	NAWASPEZ_2015	2,4-D	94-75-7		1516000	2720000	0	1.89076e-07	0.0121413	0.0837378	0	2.25795e-06	0.5	FALSE	FALSE	FALSE	FALSE	FALSE	FALSE	FALSE	FALSE
1319	BE_&&_309_&&_326	Mooskanal	Mooskanal (BE)	42224.5	NAWASPEZ_2015	2,4-D	94-75-7		1516000	2720000	0	1.89076e-07	0.0121413	0.0837378	0	2.25795e-06	0.5	FALSE	FALSE	FALSE	FALSE	FALSE	FALSE	FALSE	FALSE
1320	BE_&&_309_&&_326	Mooskanal	Mooskanal (BE)	42225	NAWASPEZ_2015	2,4-D	94-75-7		1516000	2720000	0	1.89076e-07	0.0121413	0.0837378	0	2.25795e-06	0.5	FALSE	FALSE	FALSE	FALSE	FALSE	FALSE	FALSE	FALSE
1321	BE_&&_309_&&_326	Mooskanal	Mooskanal (BE)	42225.5	NAWASPEZ_2015	2,4-D	94-75-7		1516000	2720000	0	1.89076e-07	0.0121413	0.0837378	0	2.25795e-06	0.5	FALSE	FALSE	FALSE	FALSE	FALSE	FALSE	FALSE	FALSE
1322	BE_&&_309_&&_326	Mooskanal	Mooskanal (BE)	42226	NAWASPEZ_2015	2,4-D	94-75-7		1516000	2720000	0	1.89076e-07	0.0121413	0.0837378	0	2.25795e-06	0.5	FALSE	FALSE	FALSE	FALSE	FALSE	FALSE	FALSE	FALSE
1323	BE_&&_309_&&_326	Mooskanal	Mooskanal (BE)	42226.5	NAWASPEZ_2015	2,4-D	94-75-7		1516000	2720000	0	1.89076e-07	0.0121413	0.0837378	0	2.25795e-06	0.5	FALSE	FALSE	FALSE	FALSE	FALSE	FALSE	FALSE	FALSE
1324	BE_&&_309_&&_326	Mooskanal	Mooskanal (BE)	42227	NAWASPEZ_2015	2,4-D	94-75-7		1516000	2720000	0	1.89076e-07	0.0121413	0.0837378	0	2.25795e-06	0.5	FALSE	FALSE	FALSE	FALSE	FALSE	FALSE	FALSE	FALSE
1325	BE_&&_309_&&_326	Mooskanal	Mooskanal (BE)	42227.5	NAWASPEZ_2015	2,4-D	94-75-7		1516000	2720000	0	1.89076e-07	0.0121413	0.0837378	0	2.25795e-06	0.5	FALSE	FALSE	FALSE	FALSE	FALSE	FALSE	FALSE	FALSE
1326	BE_&&_309_&&_326	Mooskanal	Mooskanal (BE)	42228	NAWASPEZ_2015	2,4-D	94-75-7		1516000	2720000	0	1.89076e-07	0.0121413	0.0837378	0	2.25795e-06	0.5	FALSE	FALSE	FALSE	FALSE	FALSE	FALSE	FALSE	FALSE
1327	BE_&&_327_&&_344	Mooskanal	Mooskanal (BE)	42228.5	NAWASPEZ_2015	2,4-D	94-75-7		1516000	2720000	0	1.89076e-07	0.0114032	0.0837378	0	2.25795e-06	0.5	FALSE	FALSE	FALSE	FALSE	FALSE	FALSE	FALSE	FALSE
1328	BE_&&_327_&&_344	Mooskanal	Mooskanal (BE)	42229	NAWASPEZ_2015	2,4-D	94-75-7		1516000	2720000	0	1.89076e-07	0.0114032	0.0837378	0	2.25795e-06	0.5	FALSE	FALSE	FALSE	FALSE	FALSE	FALSE	FALSE	FALSE
1329	BE_&&_327_&&_344	Mooskanal	Mooskanal (BE)	42229.5	NAWASPEZ_2015	2,4-D	94-75-7		1516000	2720000	0	1.89076e-07	0.0114032	0.0837378	0	2.25795e-06	0.5	FALSE	FALSE	FALSE	FALSE	FALSE	FALSE	FALSE	FALSE
1330	BE_&&_330_&&_NA	Mooskanal	Mooskanal (BE)	42230	NAWASPEZ_2015	2,4-D	94-75-7		1516000	2720000	0	0	0.0127956	0.0690576	0	0	0.5	FALSE	FALSE	FALSE	FALSE	FALSE	FALSE	FALSE	FALSE
1331	BE_&&_327_&&_344	Mooskanal	Mooskanal (BE)	42230.5	NAWASPEZ_2015	2,4-D	94-75-7		1516000	2720000	0	0	0.0114032	0.0690576	0	0	0.5	FALSE	FALSE	FALSE	FALSE	FALSE	FALSE	FALSE	FALSE
1332	BE_&&_327_&&_344	Mooskanal	Mooskanal (BE)	42231	NAWASPEZ_2015	2,4-D	94-75-7		1516000	2720000	0	0	0.0114032	0.0690576	0	0	0.5	FALSE	FALSE	FALSE	FALSE	FALSE	FALSE	FALSE	FALSE
1333	BE_&&_327_&&_344	Mooskanal	Mooskanal (BE)	42231.5	NAWASPEZ_2015	2,4-D	94-75-7		1516000	2720000	0	0	0.0114032	0.0690576	0	0	0.5	FALSE	FALSE	FALSE	FALSE	FALSE	FALSE	FALSE	FALSE
1334	BE_&&_327_&&_344	Mooskanal	Mooskanal (BE)	42232	NAWASPEZ_2015	2,4-D	94-75-7		1516000	2720000	0	0	0.0114032	0.0690576	0	0	0.5	FALSE	FALSE	FALSE	FALSE	FALSE	FALSE	FALSE	FALSE
1335	BE_&&_327_&&_344	Mooskanal	Mooskanal (BE)	42232.5	NAWASPEZ_2015	2,4-D	94-75-7		1516000	2720000	0	0	0.0114032	0.0690576	0	0	0.5	FALSE	FALSE	FALSE	FALSE	FALSE	FALSE	FALSE	FALSE
1336	BE_&&_327_&&_344	Mooskanal	Mooskanal (BE)	42233	NAWASPEZ_2015	2,4-D	94-75-7		1516000	2720000	0	0	0.0114032	0.0690576	0	0	0.5	FALSE	FALSE	FALSE	FALSE	FALSE	FALSE	FALSE	FALSE
1337	BE_&&_327_&&_344	Mooskanal	Mooskanal (BE)	42233.5	NAWASPEZ_2015	2,4-D	94-75-7		1516000	2720000	0	0	0.0114032	0.0690576	0	0	0.5	FALSE	FALSE	FALSE	FALSE	FALSE	FALSE	FALSE	FALSE
1338	BE_&&_327_&&_344	Mooskanal	Mooskanal (BE)	42234	NAWASPEZ_2015	2,4-D	94-75-7		1516000	2720000	0	0	0.0114032	0.0690576	0	0	0.5	FALSE	FALSE	FALSE	FALSE	FALSE	FALSE	FALSE	FALSE
1339	BE_&&_327_&&_344	Mooskanal	Mooskanal (BE)	42234.5	NAWASPEZ_2015	2,4-D	94-75-7		1516000	2720000	0	0	0.0114032	0.0690576	0	0	0.5	FALSE	FALSE	FALSE	FALSE	FALSE	FALSE	FALSE	FALSE
1340	BE_&&_327_&&_344	Mooskanal	Mooskanal (BE)	42235	NAWASPEZ_2015	2,4-D	94-75-7		1516000	2720000	0	0	0.0114032	0.0690576	0	0	0.5	FALSE	FALSE	FALSE	FALSE	FALSE	FALSE	FALSE	FALSE
1341	BE_&&_327_&&_344	Mooskanal	Mooskanal (BE)	42235.5	NAWASPEZ_2015	2,4-D	94-75-7		1516000	2720000	0	0	0.0114032	0.0690576	0	0	0.5	FALSE	FALSE	FALSE	FALSE	FALSE	FALSE	FALSE	FALSE
1342	BE_&&_327_&&_344	Mooskanal	Mooskanal (BE)	42236	NAWASPEZ_2015	2,4-D	94-75-7		1516000	2720000	0	0	0.0114032	0.0690576	0	0	0.5	FALSE	FALSE	FALSE	FALSE	FALSE	FALSE	FALSE	FALSE
1343	BE_&&_327_&&_344	Mooskanal	Mooskanal (BE)	42236.5	NAWASPEZ_2015	2,4-D	94-75-7		1516000	2720000	0	0	0.0114032	0.0690576	0	0	0.5	FALSE	FALSE	FALSE	FALSE	FALSE	FALSE	FALSE	FALSE
1344	BE_&&_327_&&_344	Mooskanal	Mooskanal (BE)	42237	NAWASPEZ_2015	2,4-D	94-75-7		1516000	2720000	0	0	0.0114032	0.0690576	0	0	0.5	FALSE	FALSE	FALSE	FALSE	FALSE	FALSE	FALSE	FALSE
1345	BE_&&_345_&&_356	Mooskanal	Mooskanal (BE)	42237.5	NAWASPEZ_2015	2,4-D	94-75-7		1516000	2720000	0	0	0.0149285	0.0690576	0	0	0.5	FALSE	FALSE	FALSE	FALSE	FALSE	FALSE	FALSE	FALSE
1346	BE_&&_345_&&_356	Mooskanal	Mooskanal (BE)	42238	NAWASPEZ_2015	2,4-D	94-75-7		1516000	2720000	0	0	0.0149285	0.0690576	0	0	0.5	FALSE	FALSE	FALSE	FALSE	FALSE	FALSE	FALSE	FALSE
1347	BE_&&_345_&&_356	Mooskanal	Mooskanal (BE)	42238.5	NAWASPEZ_2015	2,4-D	94-75-7		1516000	2720000	0	0	0.0149285	0.0690576	0	0	0.5	FALSE	FALSE	FALSE	FALSE	FALSE	FALSE	FALSE	FALSE
1348	BE_&&_345_&&_356	Mooskanal	Mooskanal (BE)	42239	NAWASPEZ_2015	2,4-D	94-75-7		1516000	2720000	0	0	0.0149285	0.0690576	0	0	0.5	FALSE	FALSE	FALSE	FALSE	FALSE	FALSE	FALSE	FALSE
1349	BE_&&_345_&&_356	Mooskanal	Mooskanal (BE)	42239.5	NAWASPEZ_2015	2,4-D	94-75-7		1516000	2720000	0	0	0.0149285	0.0690576	0	0	0.5	FALSE	FALSE	FALSE	FALSE	FALSE	FALSE	FALSE	FALSE
1350	BE_&&_345_&&_356	Mooskanal	Mooskanal (BE)	42240	NAWASPEZ_2015	2,4-D	94-75-7		1516000	2720000	0	0	0.0149285	0.0690576	0	0	0.5	FALSE	FALSE	FALSE	FALSE	FALSE	FALSE	FALSE	FALSE
1351	BE_&&_345_&&_356	Mooskanal	Mooskanal (BE)	42240.5	NAWASPEZ_2015	2,4-D	94-75-7		1516000	2720000	0	0	0.0149285	0.0690576	0	0	0.5	FALSE	FALSE	FALSE	FALSE	FALSE	FALSE	FALSE	FALSE
1352	BE_&&_345_&&_356	Mooskanal	Mooskanal (BE)	42241	NAWASPEZ_2015	2,4-D	94-75-7		1516000	2720000	0	0	0.0149285	0.0690576	0	0	0.5	FALSE	FALSE	FALSE	FALSE	FALSE	FALSE	FALSE	FALSE
1353	BE_&&_345_&&_356	Mooskanal	Mooskanal (BE)	42241.5	NAWASPEZ_2015	2,4-D	94-75-7		1516000	2720000	0	0	0.0149285	0.0690576	0	0	0.5	FALSE	FALSE	FALSE	FALSE	FALSE	FALSE	FALSE	FALSE
1354	BE_&&_345_&&_356	Mooskanal	Mooskanal (BE)	42242	NAWASPEZ_2015	2,4-D	94-75-7		1516000	2720000	0	0	0.0149285	0.0690576	0	0	0.5	FALSE	FALSE	FALSE	FALSE	FALSE	FALSE	FALSE	FALSE
1355	BE_&&_345_&&_356	Mooskanal	Mooskanal (BE)	42242.5	NAWASPEZ_2015	2,4-D	94-75-7		1516000	2720000	0	0	0.0149285	0.0690576	0	0	0.5	FALSE	FALSE	FALSE	FALSE	FALSE	FALSE	FALSE	FALSE
1356	BE_&&_345_&&_356	Mooskanal	Mooskanal (BE)	42243	NAWASPEZ_2015	2,4-D	94-75-7		1516000	2720000	0	0	0.0149285	0.0690576	0	0	0.5	FALSE	FALSE	FALSE	FALSE	FALSE	FALSE	FALSE	FALSE
1357	BE_&&_357_&&_NA	Mooskanal	Mooskanal (BE)	42243.5	NAWASPEZ_2015	2,4-D	94-75-7		1516000	2720000	0	0	0.0157043	0.0690576	0	0	0.5	FALSE	FALSE	FALSE	FALSE	FALSE	FALSE	FALSE	FALSE
1358	BE_&&_357_&&_NA	Mooskanal	Mooskanal (BE)	42244	NAWASPEZ_2015	2,4-D	94-75-7	Attention sample was not included in chronic risk assessment, as chronic concentrations was calculated based on <=5days	1516000	2720000	0	NA	0.0157043	NA	0	NA	0.5	FALSE	NA	FALSE	NA	FALSE	NA	FALSE	NA
2003	BL_&&_3_&&_7	Weierbach	Weierbach (BL)	42066.5	NAWASPEZ_2015	2,4-D	94-75-7		1516000	2720000	0	0	0.000497536	0.0373544	0	0	0.5	FALSE	FALSE	FALSE	FALSE	FALSE	FALSE	FALSE	FALSE
2004	BL_&&_3_&&_7	Weierbach	Weierbach (BL)	42067	NAWASPEZ_2015	2,4-D	94-75-7		1516000	2720000	0	0	0.000497536	0.0373544	0	0	0.5	FALSE	FALSE	FALSE	FALSE	FALSE	FALSE	FALSE	FALSE
2005	BL_&&_3_&&_7	Weierbach	Weierbach (BL)	42067.5	NAWASPEZ_2015	2,4-D	94-75-7		1516000	2720000	0	0	0.000497536	0.0373544	0	0	0.5	FALSE	FALSE	FALSE	FALSE	FALSE	FALSE	FALSE	FALSE
2006	BL_&&_3_&&_7	Weierbach	Weierbach (BL)	42068	NAWASPEZ_2015	2,4-D	94-75-7		1516000	2720000	0	0	0.000497536	0.0373544	0	0	0.5	FALSE	FALSE	FALSE	FALSE	FALSE	FALSE	FALSE	FALSE
2007	BL_&&_3_&&_7	Weierbach	Weierbach (BL)	42068.5	NAWASPEZ_2015	2,4-D	94-75-7		1516000	2720000	0	0	0.000497536	0.0373544	0	0	0.5	FALSE	FALSE	FALSE	FALSE	FALSE	FALSE	FALSE	FALSE
2008	BL_&&_8_&&_43	Weierbach	Weierbach (BL)	42069	NAWASPEZ_2015	2,4-D	94-75-7		1516000	2720000	0	0	0.000519993	0.0373544	0	0	0.5	FALSE	FALSE	FALSE	FALSE	FALSE	FALSE	FALSE	FALSE
2009	BL_&&_8_&&_43	Weierbach	Weierbach (BL)	42069.5	NAWASPEZ_2015	2,4-D	94-75-7		1516000	2720000	0	0	0.000519993	0.0373544	0	0	0.5	FALSE	FALSE	FALSE	FALSE	FALSE	FALSE	FALSE	FALSE
2010	BL_&&_8_&&_43	Weierbach	Weierbach (BL)	42070	NAWASPEZ_2015	2,4-D	94-75-7		1516000	2720000	0	0	0.000519993	0.0373544	0	0	0.5	FALSE	FALSE	FALSE	FALSE	FALSE	FALSE	FALSE	FALSE
2011	BL_&&_8_&&_43	Weierbach	Weierbach (BL)	42070.5	NAWASPEZ_2015	2,4-D	94-75-7		1516000	2720000	0	0	0.000519993	0.0373544	0	0	0.5	FALSE	FALSE	FALSE	FALSE	FALSE	FALSE	FALSE	FALSE
2012	BL_&&_8_&&_43	Weierbach	Weierbach (BL)	42071	NAWASPEZ_2015	2,4-D	94-75-7		1516000	2720000	0	0	0.000519993	0.0373544	0	0	0.5	FALSE	FALSE	FALSE	FALSE	FALSE	FALSE	FALSE	FALSE
2013	BL_&&_8_&&_43	Weierbach	Weierbach (BL)	42071.5	NAWASPEZ_2015	2,4-D	94-75-7		1516000	2720000	0	0	0.000519993	0.0373544	0	0	0.5	FALSE	FALSE	FALSE	FALSE	FALSE	FALSE	FALSE	FALSE
2014	BL_&&_8_&&_43	Weierbach	Weierbach (BL)	42072	NAWASPEZ_2015	2,4-D	94-75-7		1516000	2720000	0	0	0.000519993	0.0373544	0	0	0.5	FALSE	FALSE	FALSE	FALSE	FALSE	FALSE	FALSE	FALSE
2015	BL_&&_8_&&_43	Weierbach	Weierbach (BL)	42072.5	NAWASPEZ_2015	2,4-D	94-75-7		1516000	2720000	0	0	0.000519993	0.0373544	0	0	0.5	FALSE	FALSE	FALSE	FALSE	FALSE	FALSE	FALSE	FALSE
2016	BL_&&_8_&&_43	Weierbach	Weierbach (BL)	42073	NAWASPEZ_2015	2,4-D	94-75-7		1516000	2720000	0	0	0.000519993	0.0373544	0	0	0.5	FALSE	FALSE	FALSE	FALSE	FALSE	FALSE	FALSE	FALSE
2017	BL_&&_8_&&_43	Weierbach	Weierbach (BL)	42073.5	NAWASPEZ_2015	2,4-D	94-75-7		1516000	2720000	0	0	0.000519993	0.0373544	0	0	0.5	FALSE	FALSE	FALSE	FALSE	FALSE	FALSE	FALSE	FALSE
2018	BL_&&_8_&&_43	Weierbach	Weierbach (BL)	42074	NAWASPEZ_2015	2,4-D	94-75-7		1516000	2720000	0	0	0.000519993	0.0373544	0	0	0.5	FALSE	FALSE	FALSE	FALSE	FALSE	FALSE	FALSE	FALSE
2019	BL_&&_8_&&_43	Weierbach	Weierbach (BL)	42074.5	NAWASPEZ_2015	2,4-D	94-75-7		1516000	2720000	0	0	0.000519993	0.0373544	0	0	0.5	FALSE	FALSE	FALSE	FALSE	FALSE	FALSE	FALSE	FALSE
2020	BL_&&_8_&&_43	Weierbach	Weierbach (BL)	42075	NAWASPEZ_2015	2,4-D	94-75-7		1516000	2720000	0	0	0.000519993	0.0373544	0	0	0.5	FALSE	FALSE	FALSE	FALSE	FALSE	FALSE	FALSE	FALSE
2021	BL_&&_8_&&_43	Weierbach	Weierbach (BL)	42075.5	NAWASPEZ_2015	2,4-D	94-75-7		1516000	2720000	0	0	0.000519993	0.0373544	0	0	0.5	FALSE	FALSE	FALSE	FALSE	FALSE	FALSE	FALSE	FALSE
2022	BL_&&_8_&&_43	Weierbach	Weierbach (BL)	42076	NAWASPEZ_2015	2,4-D	94-75-7		1516000	2720000	0	0	0.000519993	0.0373544	0	0	0.5	FALSE	FALSE	FALSE	FALSE	FALSE	FALSE	FALSE	FALSE
2023	BL_&&_8_&&_43	Weierbach	Weierbach (BL)	42076.5	NAWASPEZ_2015	2,4-D	94-75-7		1516000	2720000	0	0	0.000519993	0.0373544	0	0	0.5	FALSE	FALSE	FALSE	FALSE	FALSE	FALSE	FALSE	FALSE
2024	BL_&&_8_&&_43	Weierbach	Weierbach (BL)	42077	NAWASPEZ_2015	2,4-D	94-75-7		1516000	2720000	0	0	0.000519993	0.0373544	0	0	0.5	FALSE	FALSE	FALSE	FALSE	FALSE	FALSE	FALSE	FALSE
2025	BL_&&_8_&&_43	Weierbach	Weierbach (BL)	42077.5	NAWASPEZ_2015	2,4-D	94-75-7		1516000	2720000	0	0	0.000519993	0.0373544	0	0	0.5	FALSE	FALSE	FALSE	FALSE	FALSE	FALSE	FALSE	FALSE
2026	BL_&&_8_&&_43	Weierbach	Weierbach (BL)	42078	NAWASPEZ_2015	2,4-D	94-75-7		1516000	2720000	0	0	0.000519993	0.0373544	0	0	0.5	FALSE	FALSE	FALSE	FALSE	FALSE	FALSE	FALSE	FALSE
2027	BL_&&_8_&&_43	Weierbach	Weierbach (BL)	42078.5	NAWASPEZ_2015	2,4-D	94-75-7		1516000	2720000	0	0	0.000519993	0.0373544	0	0	0.5	FALSE	FALSE	FALSE	FALSE	FALSE	FALSE	FALSE	FALSE
2028	BL_&&_8_&&_43	Weierbach	Weierbach (BL)	42079	NAWASPEZ_2015	2,4-D	94-75-7		1516000	2720000	0	0	0.000519993	0.0373544	0	0	0.5	FALSE	FALSE	FALSE	FALSE	FALSE	FALSE	FALSE	FALSE
2029	BL_&&_8_&&_43	Weierbach	Weierbach (BL)	42079.5	NAWASPEZ_2015	2,4-D	94-75-7		1516000	2720000	0	0	0.000519993	0.0373544	0	0	0.5	FALSE	FALSE	FALSE	FALSE	FALSE	FALSE	FALSE	FALSE
2030	BL_&&_8_&&_43	Weierbach	Weierbach (BL)	42080	NAWASPEZ_2015	2,4-D	94-75-7		1516000	2720000	0	0	0.000519993	0.0373544	0	0	0.5	FALSE	FALSE	FALSE	FALSE	FALSE	FALSE	FALSE	FALSE
2031	BL_&&_8_&&_43	Weierbach	Weierbach (BL)	42080.5	NAWASPEZ_2015	2,4-D	94-75-7		1516000	2720000	0	2.75735e-08	0.000519993	0.154508	0	1.7846e-07	0.5	FALSE	FALSE	FALSE	FALSE	FALSE	FALSE	FALSE	FALSE
2032	BL_&&_8_&&_43	Weierbach	Weierbach (BL)	42081	NAWASPEZ_2015	2,4-D	94-75-7		1516000	2720000	0	2.75735e-08	0.000519993	0.154508	0	1.7846e-07	0.5	FALSE	FALSE	FALSE	FALSE	FALSE	FALSE	FALSE	FALSE
2033	BL_&&_8_&&_43	Weierbach	Weierbach (BL)	42081.5	NAWASPEZ_2015	2,4-D	94-75-7		1516000	2720000	0	2.75735e-08	0.000519993	0.154508	0	1.7846e-07	0.5	FALSE	FALSE	FALSE	FALSE	FALSE	FALSE	FALSE	FALSE
2034	BL_&&_8_&&_43	Weierbach	Weierbach (BL)	42082	NAWASPEZ_2015	2,4-D	94-75-7		1516000	2720000	0	2.75735e-08	0.000519993	0.154508	0	1.7846e-07	0.5	FALSE	FALSE	FALSE	FALSE	FALSE	FALSE	FALSE	FALSE
2035	BL_&&_8_&&_43	Weierbach	Weierbach (BL)	42082.5	NAWASPEZ_2015	2,4-D	94-75-7		1516000	2720000	0	2.75735e-08	0.000519993	0.154508	0	1.7846e-07	0.5	FALSE	FALSE	FALSE	FALSE	FALSE	FALSE	FALSE	FALSE
2036	BL_&&_8_&&_43	Weierbach	Weierbach (BL)	42083	NAWASPEZ_2015	2,4-D	94-75-7		1516000	2720000	0	2.75735e-08	0.000519993	0.154508	0	1.7846e-07	0.5	FALSE	FALSE	FALSE	FALSE	FALSE	FALSE	FALSE	FALSE
2037	BL_&&_8_&&_43	Weierbach	Weierbach (BL)	42083.5	NAWASPEZ_2015	2,4-D	94-75-7		1516000	2720000	0	2.75735e-08	0.000519993	0.154508	0	1.7846e-07	0.5	FALSE	FALSE	FALSE	FALSE	FALSE	FALSE	FALSE	FALSE
2038	BL_&&_8_&&_43	Weierbach	Weierbach (BL)	42084	NAWASPEZ_2015	2,4-D	94-75-7		1516000	2720000	0	2.75735e-08	0.000519993	0.154508	0	1.7846e-07	0.5	FALSE	FALSE	FALSE	FALSE	FALSE	FALSE	FALSE	FALSE
2039	BL_&&_8_&&_43	Weierbach	Weierbach (BL)	42084.5	NAWASPEZ_2015	2,4-D	94-75-7		1516000	2720000	0	2.75735e-08	0.000519993	0.154508	0	1.7846e-07	0.5	FALSE	FALSE	FALSE	FALSE	FALSE	FALSE	FALSE	FALSE
2040	BL_&&_8_&&_43	Weierbach	Weierbach (BL)	42085	NAWASPEZ_2015	2,4-D	94-75-7		1516000	2720000	0	2.75735e-08	0.000519993	0.154508	0	1.7846e-07	0.5	FALSE	FALSE	FALSE	FALSE	FALSE	FALSE	FALSE	FALSE
2041	BL_&&_8_&&_43	Weierbach	Weierbach (BL)	42085.5	NAWASPEZ_2015	2,4-D	94-75-7		1516000	2720000	0	2.75735e-08	0.000519993	0.154508	0	1.7846e-07	0.5	FALSE	FALSE	FALSE	FALSE	FALSE	FALSE	FALSE	FALSE
2042	BL_&&_8_&&_43	Weierbach	Weierbach (BL)	42086	NAWASPEZ_2015	2,4-D	94-75-7		1516000	2720000	0	2.75735e-08	0.000519993	0.154508	0	1.7846e-07	0.5	FALSE	FALSE	FALSE	FALSE	FALSE	FALSE	FALSE	FALSE
2043	BL_&&_8_&&_43	Weierbach	Weierbach (BL)	42086.5	NAWASPEZ_2015	2,4-D	94-75-7		1516000	2720000	0	2.75735e-08	0.000519993	0.154508	0	1.7846e-07	0.5	FALSE	FALSE	FALSE	FALSE	FALSE	FALSE	FALSE	FALSE
2044	BL_&&_44_&&_46	Weierbach	Weierbach (BL)	42087	NAWASPEZ_2015	2,4-D	94-75-7		1516000	2720000	0	2.75735e-08	0.00557389	0.154508	0	1.7846e-07	0.5	FALSE	FALSE	FALSE	FALSE	FALSE	FALSE	FALSE	FALSE
2045	BL_&&_44_&&_46	Weierbach	Weierbach (BL)	42087.5	NAWASPEZ_2015	2,4-D	94-75-7		1516000	2720000	0	2.75735e-08	0.00557389	0.154508	0	1.7846e-07	0.5	FALSE	FALSE	FALSE	FALSE	FALSE	FALSE	FALSE	FALSE
2046	BL_&&_44_&&_46	Weierbach	Weierbach (BL)	42088	NAWASPEZ_2015	2,4-D	94-75-7		1516000	2720000	0	2.75735e-08	0.00557389	0.154508	0	1.7846e-07	0.5	FALSE	FALSE	FALSE	FALSE	FALSE	FALSE	FALSE	FALSE
2047	BL_&&_47_&&_NA	Weierbach	Weierbach (BL)	42088.5	NAWASPEZ_2015	2,4-D	94-75-7		1516000	2720000	1.38522e-06	2.75735e-08	0.00922527	0.154508	0.000150155	1.7846e-07	0.5	FALSE	FALSE	FALSE	FALSE	FALSE	FALSE	FALSE	FALSE
2048	BL_&&_48_&&_52	Weierbach	Weierbach (BL)	42089	NAWASPEZ_2015	2,4-D	94-75-7		1516000	2720000	0	2.75735e-08	0.00766441	0.154508	0	1.7846e-07	0.5	FALSE	FALSE	FALSE	FALSE	FALSE	FALSE	FALSE	FALSE
2049	BL_&&_48_&&_52	Weierbach	Weierbach (BL)	42089.5	NAWASPEZ_2015	2,4-D	94-75-7		1516000	2720000	0	2.75735e-08	0.00766441	0.154508	0	1.7846e-07	0.5	FALSE	FALSE	FALSE	FALSE	FALSE	FALSE	FALSE	FALSE
2050	BL_&&_48_&&_52	Weierbach	Weierbach (BL)	42090	NAWASPEZ_2015	2,4-D	94-75-7		1516000	2720000	0	2.75735e-08	0.00766441	0.154508	0	1.7846e-07	0.5	FALSE	FALSE	FALSE	FALSE	FALSE	FALSE	FALSE	FALSE
2051	BL_&&_48_&&_52	Weierbach	Weierbach (BL)	42090.5	NAWASPEZ_2015	2,4-D	94-75-7		1516000	2720000	0	2.75735e-08	0.00766441	0.154508	0	1.7846e-07	0.5	FALSE	FALSE	FALSE	FALSE	FALSE	FALSE	FALSE	FALSE
2052	BL_&&_48_&&_52	Weierbach	Weierbach (BL)	42091	NAWASPEZ_2015	2,4-D	94-75-7		1516000	2720000	0	2.75735e-08	0.00766441	0.154508	0	1.7846e-07	0.5	FALSE	FALSE	FALSE	FALSE	FALSE	FALSE	FALSE	FALSE
2053	BL_&&_53_&&_NA	Weierbach	Weierbach (BL)	42091.5	NAWASPEZ_2015	2,4-D	94-75-7		1516000	2720000	0	2.75735e-08	0.0712551	0.154508	0	1.7846e-07	0.5	FALSE	FALSE	FALSE	FALSE	FALSE	FALSE	FALSE	FALSE
2054	BL_&&_54_&&_60	Weierbach	Weierbach (BL)	42092	NAWASPEZ_2015	2,4-D	94-75-7		1516000	2720000	0	2.75735e-08	0.0381158	0.154508	0	1.7846e-07	0.5	FALSE	FALSE	FALSE	FALSE	FALSE	FALSE	FALSE	FALSE
2055	BL_&&_54_&&_60	Weierbach	Weierbach (BL)	42092.5	NAWASPEZ_2015	2,4-D	94-75-7		1516000	2720000	0	2.75735e-08	0.0381158	0.154508	0	1.7846e-07	0.5	FALSE	FALSE	FALSE	FALSE	FALSE	FALSE	FALSE	FALSE
2056	BL_&&_54_&&_60	Weierbach	Weierbach (BL)	42093	NAWASPEZ_2015	2,4-D	94-75-7		1516000	2720000	0	2.75735e-08	0.0381158	0.154508	0	1.7846e-07	0.5	FALSE	FALSE	FALSE	FALSE	FALSE	FALSE	FALSE	FALSE
2057	BL_&&_54_&&_60	Weierbach	Weierbach (BL)	42093.5	NAWASPEZ_2015	2,4-D	94-75-7		1516000	2720000	0	2.75735e-08	0.0381158	0.154508	0	1.7846e-07	0.5	FALSE	FALSE	FALSE	FALSE	FALSE	FALSE	FALSE	FALSE
2058	BL_&&_54_&&_60	Weierbach	Weierbach (BL)	42094	NAWASPEZ_2015	2,4-D	94-75-7		1516000	2720000	0	2.75735e-08	0.0381158	0.154508	0	1.7846e-07	0.5	FALSE	FALSE	FALSE	FALSE	FALSE	FALSE	FALSE	FALSE
2059	BL_&&_54_&&_60	Weierbach	Weierbach (BL)	42094.5	NAWASPEZ_2015	2,4-D	94-75-7		1516000	2720000	0	0	0.0381158	0.157041	0	0	0.5	FALSE	FALSE	FALSE	FALSE	FALSE	FALSE	FALSE	FALSE
2060	BL_&&_54_&&_60	Weierbach	Weierbach (BL)	42095	NAWASPEZ_2015	2,4-D	94-75-7		1516000	2720000	0	0	0.0381158	0.157041	0	0	0.5	FALSE	FALSE	FALSE	FALSE	FALSE	FALSE	FALSE	FALSE
2061	BL_&&_61_&&_NA	Weierbach	Weierbach (BL)	42095.5	NAWASPEZ_2015	2,4-D	94-75-7		1516000	2720000	0	0	0.032953	0.157041	0	0	0.5	FALSE	FALSE	FALSE	FALSE	FALSE	FALSE	FALSE	FALSE
2062	BL_&&_62_&&_66	Weierbach	Weierbach (BL)	42096	NAWASPEZ_2015	2,4-D	94-75-7		1516000	2720000	0	0	0.0149079	0.157041	0	0	0.5	FALSE	FALSE	FALSE	FALSE	FALSE	FALSE	FALSE	FALSE
2063	BL_&&_62_&&_66	Weierbach	Weierbach (BL)	42096.5	NAWASPEZ_2015	2,4-D	94-75-7		1516000	2720000	0	0	0.0149079	0.157041	0	0	0.5	FALSE	FALSE	FALSE	FALSE	FALSE	FALSE	FALSE	FALSE
2064	BL_&&_62_&&_66	Weierbach	Weierbach (BL)	42097	NAWASPEZ_2015	2,4-D	94-75-7		1516000	2720000	0	0	0.0149079	0.157041	0	0	0.5	FALSE	FALSE	FALSE	FALSE	FALSE	FALSE	FALSE	FALSE
2065	BL_&&_62_&&_66	Weierbach	Weierbach (BL)	42097.5	NAWASPEZ_2015	2,4-D	94-75-7		1516000	2720000	0	0	0.0149079	0.157041	0	0	0.5	FALSE	FALSE	FALSE	FALSE	FALSE	FALSE	FALSE	FALSE
2066	BL_&&_62_&&_66	Weierbach	Weierbach (BL)	42098	NAWASPEZ_2015	2,4-D	94-75-7		1516000	2720000	0	0	0.0149079	0.157041	0	0	0.5	FALSE	FALSE	FALSE	FALSE	FALSE	FALSE	FALSE	FALSE
2067	BL_&&_67_&&_NA	Weierbach	Weierbach (BL)	42098.5	NAWASPEZ_2015	2,4-D	94-75-7		1516000	2720000	0	0	0.0150598	0.157041	0	0	0.5	FALSE	FALSE	FALSE	FALSE	FALSE	FALSE	FALSE	FALSE
2068	BL_&&_68_&&_71	Weierbach	Weierbach (BL)	42099	NAWASPEZ_2015	2,4-D	94-75-7		1516000	2720000	0	0	0.0023896	0.157041	0	0	0.5	FALSE	FALSE	FALSE	FALSE	FALSE	FALSE	FALSE	FALSE
2069	BL_&&_68_&&_71	Weierbach	Weierbach (BL)	42099.5	NAWASPEZ_2015	2,4-D	94-75-7		1516000	2720000	0	0	0.0023896	0.157041	0	0	0.5	FALSE	FALSE	FALSE	FALSE	FALSE	FALSE	FALSE	FALSE
2070	BL_&&_68_&&_71	Weierbach	Weierbach (BL)	42100	NAWASPEZ_2015	2,4-D	94-75-7		1516000	2720000	0	0	0.0023896	0.157041	0	0	0.5	FALSE	FALSE	FALSE	FALSE	FALSE	FALSE	FALSE	FALSE
2071	BL_&&_68_&&_71	Weierbach	Weierbach (BL)	42100.5	NAWASPEZ_2015	2,4-D	94-75-7		1516000	2720000	0	0	0.0023896	0.157041	0	0	0.5	FALSE	FALSE	FALSE	FALSE	FALSE	FALSE	FALSE	FALSE
2072	BL_&&_72_&&_86	Weierbach	Weierbach (BL)	42101	NAWASPEZ_2015	2,4-D	94-75-7		1516000	2720000	0	0	0.00241638	0.157041	0	0	0.5	FALSE	FALSE	FALSE	FALSE	FALSE	FALSE	FALSE	FALSE
2073	BL_&&_72_&&_86	Weierbach	Weierbach (BL)	42101.5	NAWASPEZ_2015	2,4-D	94-75-7		1516000	2720000	0	0	0.00241638	0.157041	0	0	0.5	FALSE	FALSE	FALSE	FALSE	FALSE	FALSE	FALSE	FALSE
2074	BL_&&_72_&&_86	Weierbach	Weierbach (BL)	42102	NAWASPEZ_2015	2,4-D	94-75-7		1516000	2720000	0	0	0.00241638	0.157041	0	0	0.5	FALSE	FALSE	FALSE	FALSE	FALSE	FALSE	FALSE	FALSE
2075	BL_&&_72_&&_86	Weierbach	Weierbach (BL)	42102.5	NAWASPEZ_2015	2,4-D	94-75-7		1516000	2720000	0	0	0.00241638	0.157041	0	0	0.5	FALSE	FALSE	FALSE	FALSE	FALSE	FALSE	FALSE	FALSE
2076	BL_&&_72_&&_86	Weierbach	Weierbach (BL)	42103	NAWASPEZ_2015	2,4-D	94-75-7		1516000	2720000	0	0	0.00241638	0.157041	0	0	0.5	FALSE	FALSE	FALSE	FALSE	FALSE	FALSE	FALSE	FALSE
2077	BL_&&_72_&&_86	Weierbach	Weierbach (BL)	42103.5	NAWASPEZ_2015	2,4-D	94-75-7		1516000	2720000	0	0	0.00241638	0.157041	0	0	0.5	FALSE	FALSE	FALSE	FALSE	FALSE	FALSE	FALSE	FALSE
2078	BL_&&_72_&&_86	Weierbach	Weierbach (BL)	42104	NAWASPEZ_2015	2,4-D	94-75-7		1516000	2720000	0	0	0.00241638	0.157041	0	0	0.5	FALSE	FALSE	FALSE	FALSE	FALSE	FALSE	FALSE	FALSE
2079	BL_&&_72_&&_86	Weierbach	Weierbach (BL)	42104.5	NAWASPEZ_2015	2,4-D	94-75-7		1516000	2720000	0	0	0.00241638	0.157041	0	0	0.5	FALSE	FALSE	FALSE	FALSE	FALSE	FALSE	FALSE	FALSE
2080	BL_&&_72_&&_86	Weierbach	Weierbach (BL)	42105	NAWASPEZ_2015	2,4-D	94-75-7		1516000	2720000	0	0	0.00241638	0.157041	0	0	0.5	FALSE	FALSE	FALSE	FALSE	FALSE	FALSE	FALSE	FALSE
2081	BL_&&_72_&&_86	Weierbach	Weierbach (BL)	42105.5	NAWASPEZ_2015	2,4-D	94-75-7		1516000	2720000	0	0	0.00241638	0.157041	0	0	0.5	FALSE	FALSE	FALSE	FALSE	FALSE	FALSE	FALSE	FALSE
2082	BL_&&_72_&&_86	Weierbach	Weierbach (BL)	42106	NAWASPEZ_2015	2,4-D	94-75-7		1516000	2720000	0	0	0.00241638	0.157041	0	0	0.5	FALSE	FALSE	FALSE	FALSE	FALSE	FALSE	FALSE	FALSE
2083	BL_&&_72_&&_86	Weierbach	Weierbach (BL)	42106.5	NAWASPEZ_2015	2,4-D	94-75-7		1516000	2720000	0	0	0.00241638	0.157041	0	0	0.5	FALSE	FALSE	FALSE	FALSE	FALSE	FALSE	FALSE	FALSE
2084	BL_&&_72_&&_86	Weierbach	Weierbach (BL)	42107	NAWASPEZ_2015	2,4-D	94-75-7		1516000	2720000	0	0	0.00241638	0.157041	0	0	0.5	FALSE	FALSE	FALSE	FALSE	FALSE	FALSE	FALSE	FALSE
2085	BL_&&_72_&&_86	Weierbach	Weierbach (BL)	42107.5	NAWASPEZ_2015	2,4-D	94-75-7		1516000	2720000	0	0	0.00241638	0.157041	0	0	0.5	FALSE	FALSE	FALSE	FALSE	FALSE	FALSE	FALSE	FALSE
2086	BL_&&_72_&&_86	Weierbach	Weierbach (BL)	42108	NAWASPEZ_2015	2,4-D	94-75-7		1516000	2720000	0	0	0.00241638	0.157041	0	0	0.5	FALSE	FALSE	FALSE	FALSE	FALSE	FALSE	FALSE	FALSE
2087	BL_&&_87_&&_91	Weierbach	Weierbach (BL)	42108.5	NAWASPEZ_2015	2,4-D	94-75-7		1516000	2720000	0	2.07314e-05	0.027449	1.32868	0	1.5603e-05	0.5	FALSE	FALSE	FALSE	FALSE	FALSE	FALSE	FALSE	TRUE
2088	BL_&&_87_&&_91	Weierbach	Weierbach (BL)	42109	NAWASPEZ_2015	2,4-D	94-75-7		1516000	2720000	0	2.07314e-05	0.027449	1.32868	0	1.5603e-05	0.5	FALSE	FALSE	FALSE	FALSE	FALSE	FALSE	FALSE	TRUE
2089	BL_&&_87_&&_91	Weierbach	Weierbach (BL)	42109.5	NAWASPEZ_2015	2,4-D	94-75-7		1516000	2720000	0	2.07314e-05	0.027449	1.32868	0	1.5603e-05	0.5	FALSE	FALSE	FALSE	FALSE	FALSE	FALSE	FALSE	TRUE
2090	BL_&&_87_&&_91	Weierbach	Weierbach (BL)	42110	NAWASPEZ_2015	2,4-D	94-75-7		1516000	2720000	0	2.07314e-05	0.027449	1.32868	0	1.5603e-05	0.5	FALSE	FALSE	FALSE	FALSE	FALSE	FALSE	FALSE	TRUE
2091	BL_&&_87_&&_91	Weierbach	Weierbach (BL)	42110.5	NAWASPEZ_2015	2,4-D	94-75-7		1516000	2720000	0	2.07314e-05	0.027449	1.32868	0	1.5603e-05	0.5	FALSE	FALSE	FALSE	FALSE	FALSE	FALSE	FALSE	TRUE
2092	BL_&&_92_&&_NA	Weierbach	Weierbach (BL)	42111	NAWASPEZ_2015	2,4-D	94-75-7		1516000	2720000	3.89182e-06	2.07314e-05	0.0116573	1.32868	0.000333854	1.5603e-05	0.5	FALSE	FALSE	FALSE	FALSE	FALSE	FALSE	FALSE	TRUE
2093	BL_&&_93_&&_NA	Weierbach	Weierbach (BL)	42111.5	NAWASPEZ_2015	2,4-D	94-75-7		1516000	2720000	3.16623e-05	2.07314e-05	0.105678	1.32868	0.000299609	1.5603e-05	0.5	FALSE	FALSE	FALSE	FALSE	FALSE	FALSE	FALSE	TRUE
2094	BL_&&_94_&&_106	Weierbach	Weierbach (BL)	42112	NAWASPEZ_2015	2,4-D	94-75-7		1516000	2720000	0	2.07314e-05	0.0401374	1.32868	0	1.5603e-05	0.5	FALSE	FALSE	FALSE	FALSE	FALSE	FALSE	FALSE	TRUE
2095	BL_&&_94_&&_106	Weierbach	Weierbach (BL)	42112.5	NAWASPEZ_2015	2,4-D	94-75-7		1516000	2720000	0	2.07314e-05	0.0401374	1.32868	0	1.5603e-05	0.5	FALSE	FALSE	FALSE	FALSE	FALSE	FALSE	FALSE	TRUE
2096	BL_&&_94_&&_106	Weierbach	Weierbach (BL)	42113	NAWASPEZ_2015	2,4-D	94-75-7		1516000	2720000	0	2.07314e-05	0.0401374	1.32868	0	1.5603e-05	0.5	FALSE	FALSE	FALSE	FALSE	FALSE	FALSE	FALSE	TRUE
2097	BL_&&_94_&&_106	Weierbach	Weierbach (BL)	42113.5	NAWASPEZ_2015	2,4-D	94-75-7		1516000	2720000	0	2.07314e-05	0.0401374	1.32868	0	1.5603e-05	0.5	FALSE	FALSE	FALSE	FALSE	FALSE	FALSE	FALSE	TRUE
2098	BL_&&_94_&&_106	Weierbach	Weierbach (BL)	42114	NAWASPEZ_2015	2,4-D	94-75-7		1516000	2720000	0	2.07314e-05	0.0401374	1.32868	0	1.5603e-05	0.5	FALSE	FALSE	FALSE	FALSE	FALSE	FALSE	FALSE	TRUE
2099	BL_&&_94_&&_106	Weierbach	Weierbach (BL)	42114.5	NAWASPEZ_2015	2,4-D	94-75-7		1516000	2720000	0	2.07314e-05	0.0401374	1.32868	0	1.5603e-05	0.5	FALSE	FALSE	FALSE	FALSE	FALSE	FALSE	FALSE	TRUE
2100	BL_&&_94_&&_106	Weierbach	Weierbach (BL)	42115	NAWASPEZ_2015	2,4-D	94-75-7		1516000	2720000	0	2.07314e-05	0.0401374	1.32868	0	1.5603e-05	0.5	FALSE	FALSE	FALSE	FALSE	FALSE	FALSE	FALSE	TRUE
2101	BL_&&_94_&&_106	Weierbach	Weierbach (BL)	42115.5	NAWASPEZ_2015	2,4-D	94-75-7		1516000	2720000	0	2.07314e-05	0.0401374	1.32868	0	1.5603e-05	0.5	FALSE	FALSE	FALSE	FALSE	FALSE	FALSE	FALSE	TRUE
2102	BL_&&_94_&&_106	Weierbach	Weierbach (BL)	42116	NAWASPEZ_2015	2,4-D	94-75-7		1516000	2720000	0	2.07314e-05	0.0401374	1.32868	0	1.5603e-05	0.5	FALSE	FALSE	FALSE	FALSE	FALSE	FALSE	FALSE	TRUE
2103	BL_&&_94_&&_106	Weierbach	Weierbach (BL)	42116.5	NAWASPEZ_2015	2,4-D	94-75-7		1516000	2720000	0	2.07314e-05	0.0401374	1.32868	0	1.5603e-05	0.5	FALSE	FALSE	FALSE	FALSE	FALSE	FALSE	FALSE	TRUE
2104	BL_&&_94_&&_106	Weierbach	Weierbach (BL)	42117	NAWASPEZ_2015	2,4-D	94-75-7		1516000	2720000	0	2.07314e-05	0.0401374	1.32868	0	1.5603e-05	0.5	FALSE	FALSE	FALSE	FALSE	FALSE	FALSE	FALSE	TRUE
2105	BL_&&_94_&&_106	Weierbach	Weierbach (BL)	42117.5	NAWASPEZ_2015	2,4-D	94-75-7		1516000	2720000	0	2.07314e-05	0.0401374	1.32868	0	1.5603e-05	0.5	FALSE	FALSE	FALSE	FALSE	FALSE	FALSE	FALSE	TRUE
2106	BL_&&_94_&&_106	Weierbach	Weierbach (BL)	42118	NAWASPEZ_2015	2,4-D	94-75-7		1516000	2720000	0	2.07314e-05	0.0401374	1.32868	0	1.5603e-05	0.5	FALSE	FALSE	FALSE	FALSE	FALSE	FALSE	FALSE	TRUE
2107	BL_&&_107_&&_113	Weierbach	Weierbach (BL)	42118.5	NAWASPEZ_2015	2,4-D	94-75-7		1516000	2720000	9.23483e-05	2.07314e-05	0.0266524	1.32868	0.00346491	1.5603e-05	0.5	FALSE	FALSE	FALSE	FALSE	FALSE	FALSE	FALSE	TRUE
2108	BL_&&_108_&&_NA	Weierbach	Weierbach (BL)	42119	NAWASPEZ_2015	2,4-D	94-75-7		1516000	2720000	9.89446e-06	2.07314e-05	0.0169899	1.32868	0.000582372	1.5603e-05	0.5	FALSE	FALSE	FALSE	FALSE	FALSE	FALSE	FALSE	TRUE
2109	BL_&&_109_&&_NA	Weierbach	Weierbach (BL)	42119.5	NAWASPEZ_2015	2,4-D	94-75-7		1516000	2720000	0.000283641	2.07314e-05	0.0954248	1.32868	0.0029724	1.5603e-05	0.5	FALSE	FALSE	FALSE	FALSE	FALSE	FALSE	FALSE	TRUE
2110	BL_&&_107_&&_113	Weierbach	Weierbach (BL)	42120	NAWASPEZ_2015	2,4-D	94-75-7		1516000	2720000	9.23483e-05	2.07314e-05	0.0266524	1.32868	0.00346491	1.5603e-05	0.5	FALSE	FALSE	FALSE	FALSE	FALSE	FALSE	FALSE	TRUE
2111	BL_&&_107_&&_113	Weierbach	Weierbach (BL)	42120.5	NAWASPEZ_2015	2,4-D	94-75-7		1516000	2720000	9.23483e-05	2.07314e-05	0.0266524	1.32868	0.00346491	1.5603e-05	0.5	FALSE	FALSE	FALSE	FALSE	FALSE	FALSE	FALSE	TRUE
2112	BL_&&_107_&&_113	Weierbach	Weierbach (BL)	42121	NAWASPEZ_2015	2,4-D	94-75-7		1516000	2720000	9.23483e-05	2.07314e-05	0.0266524	1.32868	0.00346491	1.5603e-05	0.5	FALSE	FALSE	FALSE	FALSE	FALSE	FALSE	FALSE	TRUE
2113	BL_&&_107_&&_113	Weierbach	Weierbach (BL)	42121.5	NAWASPEZ_2015	2,4-D	94-75-7		1516000	2720000	9.23483e-05	2.07314e-05	0.0266524	1.32868	0.00346491	1.5603e-05	0.5	FALSE	FALSE	FALSE	FALSE	FALSE	FALSE	FALSE	TRUE
2114	BL_&&_114_&&_NA	Weierbach	Weierbach (BL)	42122	NAWASPEZ_2015	2,4-D	94-75-7		1516000	2720000	0.00025066	2.07314e-05	0.0340728	1.32868	0.00735659	1.5603e-05	0.5	FALSE	FALSE	FALSE	FALSE	FALSE	FALSE	FALSE	TRUE
2115	BL_&&_115_&&_119	Weierbach	Weierbach (BL)	42122.5	NAWASPEZ_2015	2,4-D	94-75-7		1516000	2720000	0	2.92542e-06	0.0270549	0.900878	0	3.2473e-06	0.5	FALSE	FALSE	FALSE	FALSE	FALSE	FALSE	FALSE	FALSE
2116	BL_&&_115_&&_119	Weierbach	Weierbach (BL)	42123	NAWASPEZ_2015	2,4-D	94-75-7		1516000	2720000	0	2.92542e-06	0.0270549	0.900878	0	3.2473e-06	0.5	FALSE	FALSE	FALSE	FALSE	FALSE	FALSE	FALSE	FALSE
2117	BL_&&_115_&&_119	Weierbach	Weierbach (BL)	42123.5	NAWASPEZ_2015	2,4-D	94-75-7		1516000	2720000	0	2.92542e-06	0.0270549	0.900878	0	3.2473e-06	0.5	FALSE	FALSE	FALSE	FALSE	FALSE	FALSE	FALSE	FALSE
2118	BL_&&_115_&&_119	Weierbach	Weierbach (BL)	42124	NAWASPEZ_2015	2,4-D	94-75-7		1516000	2720000	0	2.92542e-06	0.0270549	0.900878	0	3.2473e-06	0.5	FALSE	FALSE	FALSE	FALSE	FALSE	FALSE	FALSE	FALSE
2119	BL_&&_115_&&_119	Weierbach	Weierbach (BL)	42124.5	NAWASPEZ_2015	2,4-D	94-75-7		1516000	2720000	0	2.92542e-06	0.0270549	0.900878	0	3.2473e-06	0.5	FALSE	FALSE	FALSE	FALSE	FALSE	FALSE	FALSE	FALSE
2120	BL_&&_120_&&_NA	Weierbach	Weierbach (BL)	42125	NAWASPEZ_2015	2,4-D	94-75-7		1516000	2720000	2.44063e-05	2.92542e-06	0.0518554	0.900878	0.000470661	3.2473e-06	0.5	FALSE	FALSE	FALSE	FALSE	FALSE	FALSE	FALSE	FALSE
2121	BL_&&_121_&&_122	Weierbach	Weierbach (BL)	42125.5	NAWASPEZ_2015	2,4-D	94-75-7		1516000	2720000	2.11082e-05	2.92542e-06	0.020022	0.900878	0.00105425	3.2473e-06	0.5	FALSE	FALSE	FALSE	FALSE	FALSE	FALSE	FALSE	FALSE
2122	BL_&&_121_&&_122	Weierbach	Weierbach (BL)	42126	NAWASPEZ_2015	2,4-D	94-75-7		1516000	2720000	2.11082e-05	2.92542e-06	0.020022	0.900878	0.00105425	3.2473e-06	0.5	FALSE	FALSE	FALSE	FALSE	FALSE	FALSE	FALSE	FALSE
2123	BL_&&_123_&&_NA	Weierbach	Weierbach (BL)	42126.5	NAWASPEZ_2015	2,4-D	94-75-7		1516000	2720000	1.38522e-05	2.92542e-06	0.0105667	0.900878	0.00131094	3.2473e-06	0.5	FALSE	FALSE	FALSE	FALSE	FALSE	FALSE	FALSE	FALSE
2124	BL_&&_124_&&_130	Weierbach	Weierbach (BL)	42127	NAWASPEZ_2015	2,4-D	94-75-7		1516000	2720000	8.5752e-06	2.92542e-06	0.00633077	0.900878	0.00135453	3.2473e-06	0.5	FALSE	FALSE	FALSE	FALSE	FALSE	FALSE	FALSE	FALSE
2125	BL_&&_124_&&_130	Weierbach	Weierbach (BL)	42127.5	NAWASPEZ_2015	2,4-D	94-75-7		1516000	2720000	8.5752e-06	2.92542e-06	0.00633077	0.900878	0.00135453	3.2473e-06	0.5	FALSE	FALSE	FALSE	FALSE	FALSE	FALSE	FALSE	FALSE
2126	BL_&&_124_&&_130	Weierbach	Weierbach (BL)	42128	NAWASPEZ_2015	2,4-D	94-75-7		1516000	2720000	8.5752e-06	2.92542e-06	0.00633077	0.900878	0.00135453	3.2473e-06	0.5	FALSE	FALSE	FALSE	FALSE	FALSE	FALSE	FALSE	FALSE
2127	BL_&&_124_&&_130	Weierbach	Weierbach (BL)	42128.5	NAWASPEZ_2015	2,4-D	94-75-7		1516000	2720000	8.5752e-06	2.92542e-06	0.00633077	0.900878	0.00135453	3.2473e-06	0.5	FALSE	FALSE	FALSE	FALSE	FALSE	FALSE	FALSE	FALSE
2128	BL_&&_124_&&_130	Weierbach	Weierbach (BL)	42129	NAWASPEZ_2015	2,4-D	94-75-7		1516000	2720000	8.5752e-06	2.92542e-06	0.00633077	0.900878	0.00135453	3.2473e-06	0.5	FALSE	FALSE	FALSE	FALSE	FALSE	FALSE	FALSE	FALSE
2129	BL_&&_124_&&_130	Weierbach	Weierbach (BL)	42129.5	NAWASPEZ_2015	2,4-D	94-75-7		1516000	2720000	8.5752e-06	2.92542e-06	0.00633077	0.900878	0.00135453	3.2473e-06	0.5	FALSE	FALSE	FALSE	FALSE	FALSE	FALSE	FALSE	FALSE
2130	BL_&&_124_&&_130	Weierbach	Weierbach (BL)	42130	NAWASPEZ_2015	2,4-D	94-75-7		1516000	2720000	8.5752e-06	2.92542e-06	0.00633077	0.900878	0.00135453	3.2473e-06	0.5	FALSE	FALSE	FALSE	FALSE	FALSE	FALSE	FALSE	FALSE
2131	BL_&&_131_&&_NA	Weierbach	Weierbach (BL)	42130.5	NAWASPEZ_2015	2,4-D	94-75-7		1516000	2720000	3.23219e-06	2.92542e-06	0.00810681	0.900878	0.000398701	3.2473e-06	0.5	FALSE	FALSE	FALSE	FALSE	FALSE	FALSE	FALSE	FALSE
2132	BL_&&_131_&&_NA	Weierbach	Weierbach (BL)	42131	NAWASPEZ_2015	2,4-D	94-75-7		1516000	2720000	3.23219e-06	2.92542e-06	0.00810681	0.900878	0.000398701	3.2473e-06	0.5	FALSE	FALSE	FALSE	FALSE	FALSE	FALSE	FALSE	FALSE
2133	BL_&&_133_&&_150	Weierbach	Weierbach (BL)	42131.5	NAWASPEZ_2015	2,4-D	94-75-7		1516000	2720000	0	2.92542e-06	0.0070062	0.900878	0	3.2473e-06	0.5	FALSE	FALSE	FALSE	FALSE	FALSE	FALSE	FALSE	FALSE
2134	BL_&&_133_&&_150	Weierbach	Weierbach (BL)	42132	NAWASPEZ_2015	2,4-D	94-75-7		1516000	2720000	0	2.92542e-06	0.0070062	0.900878	0	3.2473e-06	0.5	FALSE	FALSE	FALSE	FALSE	FALSE	FALSE	FALSE	FALSE
2135	BL_&&_133_&&_150	Weierbach	Weierbach (BL)	42132.5	NAWASPEZ_2015	2,4-D	94-75-7		1516000	2720000	0	2.92542e-06	0.0070062	0.900878	0	3.2473e-06	0.5	FALSE	FALSE	FALSE	FALSE	FALSE	FALSE	FALSE	FALSE
2136	BL_&&_133_&&_150	Weierbach	Weierbach (BL)	42133	NAWASPEZ_2015	2,4-D	94-75-7		1516000	2720000	0	2.92542e-06	0.0070062	0.900878	0	3.2473e-06	0.5	FALSE	FALSE	FALSE	FALSE	FALSE	FALSE	FALSE	FALSE
2137	BL_&&_133_&&_150	Weierbach	Weierbach (BL)	42133.5	NAWASPEZ_2015	2,4-D	94-75-7		1516000	2720000	0	2.92542e-06	0.0070062	0.900878	0	3.2473e-06	0.5	FALSE	FALSE	FALSE	FALSE	FALSE	FALSE	FALSE	FALSE
2138	BL_&&_133_&&_150	Weierbach	Weierbach (BL)	42134	NAWASPEZ_2015	2,4-D	94-75-7		1516000	2720000	0	2.92542e-06	0.0070062	0.900878	0	3.2473e-06	0.5	FALSE	FALSE	FALSE	FALSE	FALSE	FALSE	FALSE	FALSE
2139	BL_&&_133_&&_150	Weierbach	Weierbach (BL)	42134.5	NAWASPEZ_2015	2,4-D	94-75-7		1516000	2720000	0	2.92542e-06	0.0070062	0.900878	0	3.2473e-06	0.5	FALSE	FALSE	FALSE	FALSE	FALSE	FALSE	FALSE	FALSE
2140	BL_&&_133_&&_150	Weierbach	Weierbach (BL)	42135	NAWASPEZ_2015	2,4-D	94-75-7		1516000	2720000	0	2.92542e-06	0.0070062	0.900878	0	3.2473e-06	0.5	FALSE	FALSE	FALSE	FALSE	FALSE	FALSE	FALSE	FALSE
2141	BL_&&_133_&&_150	Weierbach	Weierbach (BL)	42135.5	NAWASPEZ_2015	2,4-D	94-75-7		1516000	2720000	0	2.92542e-06	0.0070062	0.900878	0	3.2473e-06	0.5	FALSE	FALSE	FALSE	FALSE	FALSE	FALSE	FALSE	FALSE
2142	BL_&&_133_&&_150	Weierbach	Weierbach (BL)	42136	NAWASPEZ_2015	2,4-D	94-75-7		1516000	2720000	0	2.92542e-06	0.0070062	0.900878	0	3.2473e-06	0.5	FALSE	FALSE	FALSE	FALSE	FALSE	FALSE	FALSE	FALSE
2143	BL_&&_133_&&_150	Weierbach	Weierbach (BL)	42136.5	NAWASPEZ_2015	2,4-D	94-75-7		1516000	2720000	0	1.57563e-07	0.0070062	0.282682	0	5.57387e-07	0.5	FALSE	FALSE	FALSE	FALSE	FALSE	FALSE	FALSE	FALSE
2144	BL_&&_133_&&_150	Weierbach	Weierbach (BL)	42137	NAWASPEZ_2015	2,4-D	94-75-7		1516000	2720000	0	1.57563e-07	0.0070062	0.282682	0	5.57387e-07	0.5	FALSE	FALSE	FALSE	FALSE	FALSE	FALSE	FALSE	FALSE
2145	BL_&&_133_&&_150	Weierbach	Weierbach (BL)	42137.5	NAWASPEZ_2015	2,4-D	94-75-7		1516000	2720000	0	1.57563e-07	0.0070062	0.282682	0	5.57387e-07	0.5	FALSE	FALSE	FALSE	FALSE	FALSE	FALSE	FALSE	FALSE
2146	BL_&&_133_&&_150	Weierbach	Weierbach (BL)	42138	NAWASPEZ_2015	2,4-D	94-75-7		1516000	2720000	0	1.57563e-07	0.0070062	0.282682	0	5.57387e-07	0.5	FALSE	FALSE	FALSE	FALSE	FALSE	FALSE	FALSE	FALSE
2147	BL_&&_133_&&_150	Weierbach	Weierbach (BL)	42138.5	NAWASPEZ_2015	2,4-D	94-75-7		1516000	2720000	0	1.57563e-07	0.0070062	0.282682	0	5.57387e-07	0.5	FALSE	FALSE	FALSE	FALSE	FALSE	FALSE	FALSE	FALSE
2148	BL_&&_133_&&_150	Weierbach	Weierbach (BL)	42139	NAWASPEZ_2015	2,4-D	94-75-7		1516000	2720000	0	1.57563e-07	0.0070062	0.282682	0	5.57387e-07	0.5	FALSE	FALSE	FALSE	FALSE	FALSE	FALSE	FALSE	FALSE
2149	BL_&&_149_&&_NA	Weierbach	Weierbach (BL)	42139.5	NAWASPEZ_2015	2,4-D	94-75-7		1516000	2720000	7.91557e-06	1.57563e-07	0.0219852	0.282682	0.00036004	5.57387e-07	0.5	FALSE	FALSE	FALSE	FALSE	FALSE	FALSE	FALSE	FALSE
2150	BL_&&_133_&&_150	Weierbach	Weierbach (BL)	42140	NAWASPEZ_2015	2,4-D	94-75-7		1516000	2720000	0	1.57563e-07	0.0070062	0.282682	0	5.57387e-07	0.5	FALSE	FALSE	FALSE	FALSE	FALSE	FALSE	FALSE	FALSE
2151	BL_&&_151_&&_189	Weierbach	Weierbach (BL)	42140.5	NAWASPEZ_2015	2,4-D	94-75-7		1516000	2720000	0	1.57563e-07	0.00784556	0.282682	0	5.57387e-07	0.5	FALSE	FALSE	FALSE	FALSE	FALSE	FALSE	FALSE	FALSE
2152	BL_&&_151_&&_189	Weierbach	Weierbach (BL)	42141	NAWASPEZ_2015	2,4-D	94-75-7		1516000	2720000	0	1.57563e-07	0.00784556	0.282682	0	5.57387e-07	0.5	FALSE	FALSE	FALSE	FALSE	FALSE	FALSE	FALSE	FALSE
2153	BL_&&_151_&&_189	Weierbach	Weierbach (BL)	42141.5	NAWASPEZ_2015	2,4-D	94-75-7		1516000	2720000	0	1.57563e-07	0.00784556	0.282682	0	5.57387e-07	0.5	FALSE	FALSE	FALSE	FALSE	FALSE	FALSE	FALSE	FALSE
2154	BL_&&_151_&&_189	Weierbach	Weierbach (BL)	42142	NAWASPEZ_2015	2,4-D	94-75-7		1516000	2720000	0	1.57563e-07	0.00784556	0.282682	0	5.57387e-07	0.5	FALSE	FALSE	FALSE	FALSE	FALSE	FALSE	FALSE	FALSE
2155	BL_&&_151_&&_189	Weierbach	Weierbach (BL)	42142.5	NAWASPEZ_2015	2,4-D	94-75-7		1516000	2720000	0	1.57563e-07	0.00784556	0.282682	0	5.57387e-07	0.5	FALSE	FALSE	FALSE	FALSE	FALSE	FALSE	FALSE	FALSE
2156	BL_&&_151_&&_189	Weierbach	Weierbach (BL)	42143	NAWASPEZ_2015	2,4-D	94-75-7		1516000	2720000	0	1.57563e-07	0.00784556	0.282682	0	5.57387e-07	0.5	FALSE	FALSE	FALSE	FALSE	FALSE	FALSE	FALSE	FALSE
2157	BL_&&_151_&&_189	Weierbach	Weierbach (BL)	42143.5	NAWASPEZ_2015	2,4-D	94-75-7		1516000	2720000	0	1.57563e-07	0.00784556	0.282682	0	5.57387e-07	0.5	FALSE	FALSE	FALSE	FALSE	FALSE	FALSE	FALSE	FALSE
2158	BL_&&_151_&&_189	Weierbach	Weierbach (BL)	42144	NAWASPEZ_2015	2,4-D	94-75-7		1516000	2720000	0	1.57563e-07	0.00784556	0.282682	0	5.57387e-07	0.5	FALSE	FALSE	FALSE	FALSE	FALSE	FALSE	FALSE	FALSE
2159	BL_&&_151_&&_189	Weierbach	Weierbach (BL)	42144.5	NAWASPEZ_2015	2,4-D	94-75-7		1516000	2720000	0	1.57563e-07	0.00784556	0.282682	0	5.57387e-07	0.5	FALSE	FALSE	FALSE	FALSE	FALSE	FALSE	FALSE	FALSE
2160	BL_&&_151_&&_189	Weierbach	Weierbach (BL)	42145	NAWASPEZ_2015	2,4-D	94-75-7		1516000	2720000	0	1.57563e-07	0.00784556	0.282682	0	5.57387e-07	0.5	FALSE	FALSE	FALSE	FALSE	FALSE	FALSE	FALSE	FALSE
2161	BL_&&_151_&&_189	Weierbach	Weierbach (BL)	42145.5	NAWASPEZ_2015	2,4-D	94-75-7		1516000	2720000	0	1.57563e-07	0.00784556	0.282682	0	5.57387e-07	0.5	FALSE	FALSE	FALSE	FALSE	FALSE	FALSE	FALSE	FALSE
2162	BL_&&_151_&&_189	Weierbach	Weierbach (BL)	42146	NAWASPEZ_2015	2,4-D	94-75-7		1516000	2720000	0	1.57563e-07	0.00784556	0.282682	0	5.57387e-07	0.5	FALSE	FALSE	FALSE	FALSE	FALSE	FALSE	FALSE	FALSE
2163	BL_&&_151_&&_189	Weierbach	Weierbach (BL)	42146.5	NAWASPEZ_2015	2,4-D	94-75-7		1516000	2720000	0	1.57563e-07	0.00784556	0.282682	0	5.57387e-07	0.5	FALSE	FALSE	FALSE	FALSE	FALSE	FALSE	FALSE	FALSE
2164	BL_&&_151_&&_189	Weierbach	Weierbach (BL)	42147	NAWASPEZ_2015	2,4-D	94-75-7		1516000	2720000	0	1.57563e-07	0.00784556	0.282682	0	5.57387e-07	0.5	FALSE	FALSE	FALSE	FALSE	FALSE	FALSE	FALSE	FALSE
2165	BL_&&_151_&&_189	Weierbach	Weierbach (BL)	42147.5	NAWASPEZ_2015	2,4-D	94-75-7		1516000	2720000	0	1.57563e-07	0.00784556	0.282682	0	5.57387e-07	0.5	FALSE	FALSE	FALSE	FALSE	FALSE	FALSE	FALSE	FALSE
2166	BL_&&_151_&&_189	Weierbach	Weierbach (BL)	42148	NAWASPEZ_2015	2,4-D	94-75-7		1516000	2720000	0	1.57563e-07	0.00784556	0.282682	0	5.57387e-07	0.5	FALSE	FALSE	FALSE	FALSE	FALSE	FALSE	FALSE	FALSE
2167	BL_&&_151_&&_189	Weierbach	Weierbach (BL)	42148.5	NAWASPEZ_2015	2,4-D	94-75-7		1516000	2720000	0	1.57563e-07	0.00784556	0.282682	0	5.57387e-07	0.5	FALSE	FALSE	FALSE	FALSE	FALSE	FALSE	FALSE	FALSE
2168	BL_&&_151_&&_189	Weierbach	Weierbach (BL)	42149	NAWASPEZ_2015	2,4-D	94-75-7		1516000	2720000	0	1.57563e-07	0.00784556	0.282682	0	5.57387e-07	0.5	FALSE	FALSE	FALSE	FALSE	FALSE	FALSE	FALSE	FALSE
2169	BL_&&_151_&&_189	Weierbach	Weierbach (BL)	42149.5	NAWASPEZ_2015	2,4-D	94-75-7		1516000	2720000	0	1.57563e-07	0.00784556	0.282682	0	5.57387e-07	0.5	FALSE	FALSE	FALSE	FALSE	FALSE	FALSE	FALSE	FALSE
2170	BL_&&_151_&&_189	Weierbach	Weierbach (BL)	42150	NAWASPEZ_2015	2,4-D	94-75-7		1516000	2720000	0	1.57563e-07	0.00784556	0.282682	0	5.57387e-07	0.5	FALSE	FALSE	FALSE	FALSE	FALSE	FALSE	FALSE	FALSE
2171	BL_&&_151_&&_189	Weierbach	Weierbach (BL)	42150.5	NAWASPEZ_2015	2,4-D	94-75-7		1516000	2720000	0	0	0.00784556	0.266348	0	0	0.5	FALSE	FALSE	FALSE	FALSE	FALSE	FALSE	FALSE	FALSE
2172	BL_&&_151_&&_189	Weierbach	Weierbach (BL)	42151	NAWASPEZ_2015	2,4-D	94-75-7		1516000	2720000	0	0	0.00784556	0.266348	0	0	0.5	FALSE	FALSE	FALSE	FALSE	FALSE	FALSE	FALSE	FALSE
2173	BL_&&_151_&&_189	Weierbach	Weierbach (BL)	42151.5	NAWASPEZ_2015	2,4-D	94-75-7		1516000	2720000	0	0	0.00784556	0.266348	0	0	0.5	FALSE	FALSE	FALSE	FALSE	FALSE	FALSE	FALSE	FALSE
2174	BL_&&_151_&&_189	Weierbach	Weierbach (BL)	42152	NAWASPEZ_2015	2,4-D	94-75-7		1516000	2720000	0	0	0.00784556	0.266348	0	0	0.5	FALSE	FALSE	FALSE	FALSE	FALSE	FALSE	FALSE	FALSE
2175	BL_&&_151_&&_189	Weierbach	Weierbach (BL)	42152.5	NAWASPEZ_2015	2,4-D	94-75-7		1516000	2720000	0	0	0.00784556	0.266348	0	0	0.5	FALSE	FALSE	FALSE	FALSE	FALSE	FALSE	FALSE	FALSE
2176	BL_&&_151_&&_189	Weierbach	Weierbach (BL)	42153	NAWASPEZ_2015	2,4-D	94-75-7		1516000	2720000	0	0	0.00784556	0.266348	0	0	0.5	FALSE	FALSE	FALSE	FALSE	FALSE	FALSE	FALSE	FALSE
2177	BL_&&_151_&&_189	Weierbach	Weierbach (BL)	42153.5	NAWASPEZ_2015	2,4-D	94-75-7		1516000	2720000	0	0	0.00784556	0.266348	0	0	0.5	FALSE	FALSE	FALSE	FALSE	FALSE	FALSE	FALSE	FALSE
2178	BL_&&_151_&&_189	Weierbach	Weierbach (BL)	42154	NAWASPEZ_2015	2,4-D	94-75-7		1516000	2720000	0	0	0.00784556	0.266348	0	0	0.5	FALSE	FALSE	FALSE	FALSE	FALSE	FALSE	FALSE	FALSE
2179	BL_&&_151_&&_189	Weierbach	Weierbach (BL)	42154.5	NAWASPEZ_2015	2,4-D	94-75-7		1516000	2720000	0	0	0.00784556	0.266348	0	0	0.5	FALSE	FALSE	FALSE	FALSE	FALSE	FALSE	FALSE	FALSE
2180	BL_&&_151_&&_189	Weierbach	Weierbach (BL)	42155	NAWASPEZ_2015	2,4-D	94-75-7		1516000	2720000	0	0	0.00784556	0.266348	0	0	0.5	FALSE	FALSE	FALSE	FALSE	FALSE	FALSE	FALSE	FALSE
2181	BL_&&_151_&&_189	Weierbach	Weierbach (BL)	42155.5	NAWASPEZ_2015	2,4-D	94-75-7		1516000	2720000	0	0	0.00784556	0.266348	0	0	0.5	FALSE	FALSE	FALSE	FALSE	FALSE	FALSE	FALSE	FALSE
2182	BL_&&_151_&&_189	Weierbach	Weierbach (BL)	42156	NAWASPEZ_2015	2,4-D	94-75-7		1516000	2720000	0	0	0.00784556	0.266348	0	0	0.5	FALSE	FALSE	FALSE	FALSE	FALSE	FALSE	FALSE	FALSE
2183	BL_&&_151_&&_189	Weierbach	Weierbach (BL)	42156.5	NAWASPEZ_2015	2,4-D	94-75-7		1516000	2720000	0	0	0.00784556	0.266348	0	0	0.5	FALSE	FALSE	FALSE	FALSE	FALSE	FALSE	FALSE	FALSE
2184	BL_&&_151_&&_189	Weierbach	Weierbach (BL)	42157	NAWASPEZ_2015	2,4-D	94-75-7		1516000	2720000	0	0	0.00784556	0.266348	0	0	0.5	FALSE	FALSE	FALSE	FALSE	FALSE	FALSE	FALSE	FALSE
2185	BL_&&_151_&&_189	Weierbach	Weierbach (BL)	42157.5	NAWASPEZ_2015	2,4-D	94-75-7		1516000	2720000	0	0	0.00784556	0.266348	0	0	0.5	FALSE	FALSE	FALSE	FALSE	FALSE	FALSE	FALSE	FALSE
2186	BL_&&_151_&&_189	Weierbach	Weierbach (BL)	42158	NAWASPEZ_2015	2,4-D	94-75-7		1516000	2720000	0	0	0.00784556	0.266348	0	0	0.5	FALSE	FALSE	FALSE	FALSE	FALSE	FALSE	FALSE	FALSE
2187	BL_&&_151_&&_189	Weierbach	Weierbach (BL)	42158.5	NAWASPEZ_2015	2,4-D	94-75-7		1516000	2720000	0	0	0.00784556	0.266348	0	0	0.5	FALSE	FALSE	FALSE	FALSE	FALSE	FALSE	FALSE	FALSE
2188	BL_&&_151_&&_189	Weierbach	Weierbach (BL)	42159	NAWASPEZ_2015	2,4-D	94-75-7		1516000	2720000	0	0	0.00784556	0.266348	0	0	0.5	FALSE	FALSE	FALSE	FALSE	FALSE	FALSE	FALSE	FALSE
2189	BL_&&_151_&&_189	Weierbach	Weierbach (BL)	42159.5	NAWASPEZ_2015	2,4-D	94-75-7		1516000	2720000	0	0	0.00784556	0.266348	0	0	0.5	FALSE	FALSE	FALSE	FALSE	FALSE	FALSE	FALSE	FALSE
2190	BL_&&_190_&&_195	Weierbach	Weierbach (BL)	42160	NAWASPEZ_2015	2,4-D	94-75-7		1516000	2720000	0	0	0.00920798	0.266348	0	0	0.5	FALSE	FALSE	FALSE	FALSE	FALSE	FALSE	FALSE	FALSE
2191	BL_&&_190_&&_195	Weierbach	Weierbach (BL)	42160.5	NAWASPEZ_2015	2,4-D	94-75-7		1516000	2720000	0	0	0.00920798	0.266348	0	0	0.5	FALSE	FALSE	FALSE	FALSE	FALSE	FALSE	FALSE	FALSE
2192	BL_&&_192_&&_NA	Weierbach	Weierbach (BL)	42161	NAWASPEZ_2015	2,4-D	94-75-7		1516000	2720000	0	0	0.0867485	0.266348	0	0	0.5	FALSE	FALSE	FALSE	FALSE	FALSE	FALSE	FALSE	FALSE
2193	BL_&&_190_&&_195	Weierbach	Weierbach (BL)	42161.5	NAWASPEZ_2015	2,4-D	94-75-7		1516000	2720000	0	0	0.00920798	0.266348	0	0	0.5	FALSE	FALSE	FALSE	FALSE	FALSE	FALSE	FALSE	FALSE
2194	BL_&&_190_&&_195	Weierbach	Weierbach (BL)	42162	NAWASPEZ_2015	2,4-D	94-75-7		1516000	2720000	0	0	0.00920798	0.266348	0	0	0.5	FALSE	FALSE	FALSE	FALSE	FALSE	FALSE	FALSE	FALSE
2195	BL_&&_190_&&_195	Weierbach	Weierbach (BL)	42162.5	NAWASPEZ_2015	2,4-D	94-75-7		1516000	2720000	0	0	0.00920798	0.266348	0	0	0.5	FALSE	FALSE	FALSE	FALSE	FALSE	FALSE	FALSE	FALSE
2196	BL_&&_196_&&_204	Weierbach	Weierbach (BL)	42163	NAWASPEZ_2015	2,4-D	94-75-7		1516000	2720000	0	0	0.0136237	0.266348	0	0	0.5	FALSE	FALSE	FALSE	FALSE	FALSE	FALSE	FALSE	FALSE
2197	BL_&&_196_&&_204	Weierbach	Weierbach (BL)	42163.5	NAWASPEZ_2015	2,4-D	94-75-7		1516000	2720000	0	0	0.0136237	0.266348	0	0	0.5	FALSE	FALSE	FALSE	FALSE	FALSE	FALSE	FALSE	FALSE
2198	BL_&&_196_&&_204	Weierbach	Weierbach (BL)	42164	NAWASPEZ_2015	2,4-D	94-75-7		1516000	2720000	0	0	0.0136237	0.266348	0	0	0.5	FALSE	FALSE	FALSE	FALSE	FALSE	FALSE	FALSE	FALSE
2199	BL_&&_196_&&_204	Weierbach	Weierbach (BL)	42164.5	NAWASPEZ_2015	2,4-D	94-75-7		1516000	2720000	0	7.95207e-07	0.0136237	0.348875	0	2.27935e-06	0.5	FALSE	FALSE	FALSE	FALSE	FALSE	FALSE	FALSE	FALSE
2200	BL_&&_196_&&_204	Weierbach	Weierbach (BL)	42165	NAWASPEZ_2015	2,4-D	94-75-7		1516000	2720000	0	7.95207e-07	0.0136237	0.348875	0	2.27935e-06	0.5	FALSE	FALSE	FALSE	FALSE	FALSE	FALSE	FALSE	FALSE
2201	BL_&&_196_&&_204	Weierbach	Weierbach (BL)	42165.5	NAWASPEZ_2015	2,4-D	94-75-7		1516000	2720000	0	7.95207e-07	0.0136237	0.348875	0	2.27935e-06	0.5	FALSE	FALSE	FALSE	FALSE	FALSE	FALSE	FALSE	FALSE
2202	BL_&&_196_&&_204	Weierbach	Weierbach (BL)	42166	NAWASPEZ_2015	2,4-D	94-75-7		1516000	2720000	0	7.95207e-07	0.0136237	0.348875	0	2.27935e-06	0.5	FALSE	FALSE	FALSE	FALSE	FALSE	FALSE	FALSE	FALSE
2203	BL_&&_196_&&_204	Weierbach	Weierbach (BL)	42166.5	NAWASPEZ_2015	2,4-D	94-75-7		1516000	2720000	0	7.95207e-07	0.0136237	0.348875	0	2.27935e-06	0.5	FALSE	FALSE	FALSE	FALSE	FALSE	FALSE	FALSE	FALSE
2204	BL_&&_196_&&_204	Weierbach	Weierbach (BL)	42167	NAWASPEZ_2015	2,4-D	94-75-7		1516000	2720000	0	7.95207e-07	0.0136237	0.348875	0	2.27935e-06	0.5	FALSE	FALSE	FALSE	FALSE	FALSE	FALSE	FALSE	FALSE
2205	BL_&&_205_&&_207	Weierbach	Weierbach (BL)	42167.5	NAWASPEZ_2015	2,4-D	94-75-7		1516000	2720000	1.781e-06	7.95207e-07	0.0506977	0.348875	3.51298e-05	2.27935e-06	0.5	FALSE	FALSE	FALSE	FALSE	FALSE	FALSE	FALSE	FALSE
2206	BL_&&_205_&&_207	Weierbach	Weierbach (BL)	42168	NAWASPEZ_2015	2,4-D	94-75-7		1516000	2720000	1.781e-06	7.95207e-07	0.0506977	0.348875	3.51298e-05	2.27935e-06	0.5	FALSE	FALSE	FALSE	FALSE	FALSE	FALSE	FALSE	FALSE
2207	BL_&&_205_&&_207	Weierbach	Weierbach (BL)	42168.5	NAWASPEZ_2015	2,4-D	94-75-7		1516000	2720000	1.781e-06	7.95207e-07	0.0506977	0.348875	3.51298e-05	2.27935e-06	0.5	FALSE	FALSE	FALSE	FALSE	FALSE	FALSE	FALSE	FALSE
2208	BL_&&_208_&&_NA	Weierbach	Weierbach (BL)	42169	NAWASPEZ_2015	2,4-D	94-75-7		1516000	2720000	0	7.95207e-07	0.049465	0.348875	0	2.27935e-06	0.5	FALSE	FALSE	FALSE	FALSE	FALSE	FALSE	FALSE	FALSE
2209	BL_&&_209_&&_NA	Weierbach	Weierbach (BL)	42169.5	NAWASPEZ_2015	2,4-D	94-75-7		1516000	2720000	4.2876e-06	7.95207e-07	0.0381468	0.348875	0.000112397	2.27935e-06	0.5	FALSE	FALSE	FALSE	FALSE	FALSE	FALSE	FALSE	FALSE
2210	NA	NA	#N/A	42170	NAWASPEZ_2015	2,4-D	94-75-7		1516000	2720000	NA	NA	NA	NA	NA	NA	0.5	NA	NA	NA	NA	NA	NA	NA	NA
2211	BL_&&_211_&&_216	Weierbach	Weierbach (BL)	42170.5	NAWASPEZ_2015	2,4-D	94-75-7		1516000	2720000	4.8153e-06	7.95207e-07	0.0235333	0.348875	0.000204616	2.27935e-06	0.5	FALSE	FALSE	FALSE	FALSE	FALSE	FALSE	FALSE	FALSE
2212	BL_&&_211_&&_216	Weierbach	Weierbach (BL)	42171	NAWASPEZ_2015	2,4-D	94-75-7		1516000	2720000	4.8153e-06	7.95207e-07	0.0235333	0.348875	0.000204616	2.27935e-06	0.5	FALSE	FALSE	FALSE	FALSE	FALSE	FALSE	FALSE	FALSE
2213	BL_&&_211_&&_216	Weierbach	Weierbach (BL)	42171.5	NAWASPEZ_2015	2,4-D	94-75-7		1516000	2720000	4.8153e-06	7.95207e-07	0.0235333	0.348875	0.000204616	2.27935e-06	0.5	FALSE	FALSE	FALSE	FALSE	FALSE	FALSE	FALSE	FALSE
2214	BL_&&_211_&&_216	Weierbach	Weierbach (BL)	42172	NAWASPEZ_2015	2,4-D	94-75-7		1516000	2720000	4.8153e-06	7.95207e-07	0.0235333	0.348875	0.000204616	2.27935e-06	0.5	FALSE	FALSE	FALSE	FALSE	FALSE	FALSE	FALSE	FALSE
2215	BL_&&_211_&&_216	Weierbach	Weierbach (BL)	42172.5	NAWASPEZ_2015	2,4-D	94-75-7		1516000	2720000	4.8153e-06	7.95207e-07	0.0235333	0.348875	0.000204616	2.27935e-06	0.5	FALSE	FALSE	FALSE	FALSE	FALSE	FALSE	FALSE	FALSE
2216	BL_&&_211_&&_216	Weierbach	Weierbach (BL)	42173	NAWASPEZ_2015	2,4-D	94-75-7		1516000	2720000	4.8153e-06	7.95207e-07	0.0235333	0.348875	0.000204616	2.27935e-06	0.5	FALSE	FALSE	FALSE	FALSE	FALSE	FALSE	FALSE	FALSE
2217	BL_&&_217_&&_NA	Weierbach	Weierbach (BL)	42173.5	NAWASPEZ_2015	2,4-D	94-75-7		1516000	2720000	0	7.95207e-07	0.0218237	0.348875	0	2.27935e-06	0.5	FALSE	FALSE	FALSE	FALSE	FALSE	FALSE	FALSE	FALSE
2218	BL_&&_218_&&_230	Weierbach	Weierbach (BL)	42174	NAWASPEZ_2015	2,4-D	94-75-7		1516000	2720000	0	7.95207e-07	0.0198075	0.348875	0	2.27935e-06	0.5	FALSE	FALSE	FALSE	FALSE	FALSE	FALSE	FALSE	FALSE
2219	BL_&&_218_&&_230	Weierbach	Weierbach (BL)	42174.5	NAWASPEZ_2015	2,4-D	94-75-7		1516000	2720000	0	7.95207e-07	0.0198075	0.348875	0	2.27935e-06	0.5	FALSE	FALSE	FALSE	FALSE	FALSE	FALSE	FALSE	FALSE
2220	BL_&&_218_&&_230	Weierbach	Weierbach (BL)	42175	NAWASPEZ_2015	2,4-D	94-75-7		1516000	2720000	0	7.95207e-07	0.0198075	0.348875	0	2.27935e-06	0.5	FALSE	FALSE	FALSE	FALSE	FALSE	FALSE	FALSE	FALSE
2221	BL_&&_218_&&_230	Weierbach	Weierbach (BL)	42175.5	NAWASPEZ_2015	2,4-D	94-75-7		1516000	2720000	0	7.95207e-07	0.0198075	0.348875	0	2.27935e-06	0.5	FALSE	FALSE	FALSE	FALSE	FALSE	FALSE	FALSE	FALSE
2222	BL_&&_218_&&_230	Weierbach	Weierbach (BL)	42176	NAWASPEZ_2015	2,4-D	94-75-7		1516000	2720000	0	7.95207e-07	0.0198075	0.348875	0	2.27935e-06	0.5	FALSE	FALSE	FALSE	FALSE	FALSE	FALSE	FALSE	FALSE
2223	BL_&&_218_&&_230	Weierbach	Weierbach (BL)	42176.5	NAWASPEZ_2015	2,4-D	94-75-7		1516000	2720000	0	7.95207e-07	0.0198075	0.348875	0	2.27935e-06	0.5	FALSE	FALSE	FALSE	FALSE	FALSE	FALSE	FALSE	FALSE
2224	BL_&&_218_&&_230	Weierbach	Weierbach (BL)	42177	NAWASPEZ_2015	2,4-D	94-75-7		1516000	2720000	0	7.95207e-07	0.0198075	0.348875	0	2.27935e-06	0.5	FALSE	FALSE	FALSE	FALSE	FALSE	FALSE	FALSE	FALSE
2225	BL_&&_218_&&_230	Weierbach	Weierbach (BL)	42177.5	NAWASPEZ_2015	2,4-D	94-75-7		1516000	2720000	0	7.95207e-07	0.0198075	0.348875	0	2.27935e-06	0.5	FALSE	FALSE	FALSE	FALSE	FALSE	FALSE	FALSE	FALSE
2226	BL_&&_218_&&_230	Weierbach	Weierbach (BL)	42178	NAWASPEZ_2015	2,4-D	94-75-7		1516000	2720000	0	7.95207e-07	0.0198075	0.348875	0	2.27935e-06	0.5	FALSE	FALSE	FALSE	FALSE	FALSE	FALSE	FALSE	FALSE
2227	BL_&&_218_&&_230	Weierbach	Weierbach (BL)	42178.5	NAWASPEZ_2015	2,4-D	94-75-7		1516000	2720000	0	0	0.0198075	0.142757	0	0	0.5	FALSE	FALSE	FALSE	FALSE	FALSE	FALSE	FALSE	FALSE
2228	BL_&&_218_&&_230	Weierbach	Weierbach (BL)	42179	NAWASPEZ_2015	2,4-D	94-75-7		1516000	2720000	0	0	0.0198075	0.142757	0	0	0.5	FALSE	FALSE	FALSE	FALSE	FALSE	FALSE	FALSE	FALSE
2229	BL_&&_218_&&_230	Weierbach	Weierbach (BL)	42179.5	NAWASPEZ_2015	2,4-D	94-75-7		1516000	2720000	0	0	0.0198075	0.142757	0	0	0.5	FALSE	FALSE	FALSE	FALSE	FALSE	FALSE	FALSE	FALSE
2230	BL_&&_218_&&_230	Weierbach	Weierbach (BL)	42180	NAWASPEZ_2015	2,4-D	94-75-7		1516000	2720000	0	0	0.0198075	0.142757	0	0	0.5	FALSE	FALSE	FALSE	FALSE	FALSE	FALSE	FALSE	FALSE
2231	BL_&&_231_&&_272	Weierbach	Weierbach (BL)	42180.5	NAWASPEZ_2015	2,4-D	94-75-7		1516000	2720000	0	0	0.00853286	0.142757	0	0	0.5	FALSE	FALSE	FALSE	FALSE	FALSE	FALSE	FALSE	FALSE
2232	BL_&&_231_&&_272	Weierbach	Weierbach (BL)	42181	NAWASPEZ_2015	2,4-D	94-75-7		1516000	2720000	0	0	0.00853286	0.142757	0	0	0.5	FALSE	FALSE	FALSE	FALSE	FALSE	FALSE	FALSE	FALSE
2233	BL_&&_231_&&_272	Weierbach	Weierbach (BL)	42181.5	NAWASPEZ_2015	2,4-D	94-75-7		1516000	2720000	0	0	0.00853286	0.142757	0	0	0.5	FALSE	FALSE	FALSE	FALSE	FALSE	FALSE	FALSE	FALSE
2234	BL_&&_231_&&_272	Weierbach	Weierbach (BL)	42182	NAWASPEZ_2015	2,4-D	94-75-7		1516000	2720000	0	0	0.00853286	0.142757	0	0	0.5	FALSE	FALSE	FALSE	FALSE	FALSE	FALSE	FALSE	FALSE
2235	BL_&&_231_&&_272	Weierbach	Weierbach (BL)	42182.5	NAWASPEZ_2015	2,4-D	94-75-7		1516000	2720000	0	0	0.00853286	0.142757	0	0	0.5	FALSE	FALSE	FALSE	FALSE	FALSE	FALSE	FALSE	FALSE
2236	BL_&&_231_&&_272	Weierbach	Weierbach (BL)	42183	NAWASPEZ_2015	2,4-D	94-75-7		1516000	2720000	0	0	0.00853286	0.142757	0	0	0.5	FALSE	FALSE	FALSE	FALSE	FALSE	FALSE	FALSE	FALSE
2237	BL_&&_231_&&_272	Weierbach	Weierbach (BL)	42183.5	NAWASPEZ_2015	2,4-D	94-75-7		1516000	2720000	0	0	0.00853286	0.142757	0	0	0.5	FALSE	FALSE	FALSE	FALSE	FALSE	FALSE	FALSE	FALSE
2238	BL_&&_231_&&_272	Weierbach	Weierbach (BL)	42184	NAWASPEZ_2015	2,4-D	94-75-7		1516000	2720000	0	0	0.00853286	0.142757	0	0	0.5	FALSE	FALSE	FALSE	FALSE	FALSE	FALSE	FALSE	FALSE
2239	BL_&&_231_&&_272	Weierbach	Weierbach (BL)	42184.5	NAWASPEZ_2015	2,4-D	94-75-7		1516000	2720000	0	0	0.00853286	0.142757	0	0	0.5	FALSE	FALSE	FALSE	FALSE	FALSE	FALSE	FALSE	FALSE
2240	BL_&&_231_&&_272	Weierbach	Weierbach (BL)	42185	NAWASPEZ_2015	2,4-D	94-75-7		1516000	2720000	0	0	0.00853286	0.142757	0	0	0.5	FALSE	FALSE	FALSE	FALSE	FALSE	FALSE	FALSE	FALSE
2241	BL_&&_231_&&_272	Weierbach	Weierbach (BL)	42185.5	NAWASPEZ_2015	2,4-D	94-75-7		1516000	2720000	0	0	0.00853286	0.142757	0	0	0.5	FALSE	FALSE	FALSE	FALSE	FALSE	FALSE	FALSE	FALSE
2242	BL_&&_231_&&_272	Weierbach	Weierbach (BL)	42186	NAWASPEZ_2015	2,4-D	94-75-7		1516000	2720000	0	0	0.00853286	0.142757	0	0	0.5	FALSE	FALSE	FALSE	FALSE	FALSE	FALSE	FALSE	FALSE
2243	BL_&&_231_&&_272	Weierbach	Weierbach (BL)	42186.5	NAWASPEZ_2015	2,4-D	94-75-7		1516000	2720000	0	0	0.00853286	0.142757	0	0	0.5	FALSE	FALSE	FALSE	FALSE	FALSE	FALSE	FALSE	FALSE
2244	BL_&&_231_&&_272	Weierbach	Weierbach (BL)	42187	NAWASPEZ_2015	2,4-D	94-75-7		1516000	2720000	0	0	0.00853286	0.142757	0	0	0.5	FALSE	FALSE	FALSE	FALSE	FALSE	FALSE	FALSE	FALSE
2245	BL_&&_231_&&_272	Weierbach	Weierbach (BL)	42187.5	NAWASPEZ_2015	2,4-D	94-75-7		1516000	2720000	0	0	0.00853286	0.142757	0	0	0.5	FALSE	FALSE	FALSE	FALSE	FALSE	FALSE	FALSE	FALSE
2246	BL_&&_231_&&_272	Weierbach	Weierbach (BL)	42188	NAWASPEZ_2015	2,4-D	94-75-7		1516000	2720000	0	0	0.00853286	0.142757	0	0	0.5	FALSE	FALSE	FALSE	FALSE	FALSE	FALSE	FALSE	FALSE
2247	BL_&&_231_&&_272	Weierbach	Weierbach (BL)	42188.5	NAWASPEZ_2015	2,4-D	94-75-7		1516000	2720000	0	0	0.00853286	0.142757	0	0	0.5	FALSE	FALSE	FALSE	FALSE	FALSE	FALSE	FALSE	FALSE
2248	BL_&&_231_&&_272	Weierbach	Weierbach (BL)	42189	NAWASPEZ_2015	2,4-D	94-75-7		1516000	2720000	0	0	0.00853286	0.142757	0	0	0.5	FALSE	FALSE	FALSE	FALSE	FALSE	FALSE	FALSE	FALSE
2249	BL_&&_231_&&_272	Weierbach	Weierbach (BL)	42189.5	NAWASPEZ_2015	2,4-D	94-75-7		1516000	2720000	0	0	0.00853286	0.142757	0	0	0.5	FALSE	FALSE	FALSE	FALSE	FALSE	FALSE	FALSE	FALSE
2250	BL_&&_231_&&_272	Weierbach	Weierbach (BL)	42190	NAWASPEZ_2015	2,4-D	94-75-7		1516000	2720000	0	0	0.00853286	0.142757	0	0	0.5	FALSE	FALSE	FALSE	FALSE	FALSE	FALSE	FALSE	FALSE
2251	BL_&&_231_&&_272	Weierbach	Weierbach (BL)	42190.5	NAWASPEZ_2015	2,4-D	94-75-7		1516000	2720000	0	0	0.00853286	0.142757	0	0	0.5	FALSE	FALSE	FALSE	FALSE	FALSE	FALSE	FALSE	FALSE
2252	BL_&&_231_&&_272	Weierbach	Weierbach (BL)	42191	NAWASPEZ_2015	2,4-D	94-75-7		1516000	2720000	0	0	0.00853286	0.142757	0	0	0.5	FALSE	FALSE	FALSE	FALSE	FALSE	FALSE	FALSE	FALSE
2253	BL_&&_231_&&_272	Weierbach	Weierbach (BL)	42191.5	NAWASPEZ_2015	2,4-D	94-75-7		1516000	2720000	0	0	0.00853286	0.142757	0	0	0.5	FALSE	FALSE	FALSE	FALSE	FALSE	FALSE	FALSE	FALSE
2254	BL_&&_231_&&_272	Weierbach	Weierbach (BL)	42192	NAWASPEZ_2015	2,4-D	94-75-7		1516000	2720000	0	0	0.00853286	0.142757	0	0	0.5	FALSE	FALSE	FALSE	FALSE	FALSE	FALSE	FALSE	FALSE
2255	BL_&&_231_&&_272	Weierbach	Weierbach (BL)	42192.5	NAWASPEZ_2015	2,4-D	94-75-7		1516000	2720000	0	8.61345e-07	0.00853286	0.198472	0	4.33988e-06	0.5	FALSE	FALSE	FALSE	FALSE	FALSE	FALSE	FALSE	FALSE
2256	BL_&&_231_&&_272	Weierbach	Weierbach (BL)	42193	NAWASPEZ_2015	2,4-D	94-75-7		1516000	2720000	0	8.61345e-07	0.00853286	0.198472	0	4.33988e-06	0.5	FALSE	FALSE	FALSE	FALSE	FALSE	FALSE	FALSE	FALSE
2257	BL_&&_231_&&_272	Weierbach	Weierbach (BL)	42193.5	NAWASPEZ_2015	2,4-D	94-75-7		1516000	2720000	0	8.61345e-07	0.00853286	0.198472	0	4.33988e-06	0.5	FALSE	FALSE	FALSE	FALSE	FALSE	FALSE	FALSE	FALSE
2258	BL_&&_231_&&_272	Weierbach	Weierbach (BL)	42194	NAWASPEZ_2015	2,4-D	94-75-7		1516000	2720000	0	8.61345e-07	0.00853286	0.198472	0	4.33988e-06	0.5	FALSE	FALSE	FALSE	FALSE	FALSE	FALSE	FALSE	FALSE
2259	BL_&&_231_&&_272	Weierbach	Weierbach (BL)	42194.5	NAWASPEZ_2015	2,4-D	94-75-7		1516000	2720000	0	8.61345e-07	0.00853286	0.198472	0	4.33988e-06	0.5	FALSE	FALSE	FALSE	FALSE	FALSE	FALSE	FALSE	FALSE
2260	BL_&&_231_&&_272	Weierbach	Weierbach (BL)	42195	NAWASPEZ_2015	2,4-D	94-75-7		1516000	2720000	0	8.61345e-07	0.00853286	0.198472	0	4.33988e-06	0.5	FALSE	FALSE	FALSE	FALSE	FALSE	FALSE	FALSE	FALSE
2261	BL_&&_231_&&_272	Weierbach	Weierbach (BL)	42195.5	NAWASPEZ_2015	2,4-D	94-75-7		1516000	2720000	0	8.61345e-07	0.00853286	0.198472	0	4.33988e-06	0.5	FALSE	FALSE	FALSE	FALSE	FALSE	FALSE	FALSE	FALSE
2262	BL_&&_231_&&_272	Weierbach	Weierbach (BL)	42196	NAWASPEZ_2015	2,4-D	94-75-7		1516000	2720000	0	8.61345e-07	0.00853286	0.198472	0	4.33988e-06	0.5	FALSE	FALSE	FALSE	FALSE	FALSE	FALSE	FALSE	FALSE
2263	BL_&&_231_&&_272	Weierbach	Weierbach (BL)	42196.5	NAWASPEZ_2015	2,4-D	94-75-7		1516000	2720000	0	8.61345e-07	0.00853286	0.198472	0	4.33988e-06	0.5	FALSE	FALSE	FALSE	FALSE	FALSE	FALSE	FALSE	FALSE
2264	BL_&&_231_&&_272	Weierbach	Weierbach (BL)	42197	NAWASPEZ_2015	2,4-D	94-75-7		1516000	2720000	0	8.61345e-07	0.00853286	0.198472	0	4.33988e-06	0.5	FALSE	FALSE	FALSE	FALSE	FALSE	FALSE	FALSE	FALSE
2265	BL_&&_231_&&_272	Weierbach	Weierbach (BL)	42197.5	NAWASPEZ_2015	2,4-D	94-75-7		1516000	2720000	0	8.61345e-07	0.00853286	0.198472	0	4.33988e-06	0.5	FALSE	FALSE	FALSE	FALSE	FALSE	FALSE	FALSE	FALSE
2266	BL_&&_231_&&_272	Weierbach	Weierbach (BL)	42198	NAWASPEZ_2015	2,4-D	94-75-7		1516000	2720000	0	8.61345e-07	0.00853286	0.198472	0	4.33988e-06	0.5	FALSE	FALSE	FALSE	FALSE	FALSE	FALSE	FALSE	FALSE
2267	BL_&&_231_&&_272	Weierbach	Weierbach (BL)	42198.5	NAWASPEZ_2015	2,4-D	94-75-7		1516000	2720000	0	8.61345e-07	0.00853286	0.198472	0	4.33988e-06	0.5	FALSE	FALSE	FALSE	FALSE	FALSE	FALSE	FALSE	FALSE
2268	BL_&&_231_&&_272	Weierbach	Weierbach (BL)	42199	NAWASPEZ_2015	2,4-D	94-75-7		1516000	2720000	0	8.61345e-07	0.00853286	0.198472	0	4.33988e-06	0.5	FALSE	FALSE	FALSE	FALSE	FALSE	FALSE	FALSE	FALSE
2269	BL_&&_231_&&_272	Weierbach	Weierbach (BL)	42199.5	NAWASPEZ_2015	2,4-D	94-75-7		1516000	2720000	0	8.61345e-07	0.00853286	0.198472	0	4.33988e-06	0.5	FALSE	FALSE	FALSE	FALSE	FALSE	FALSE	FALSE	FALSE
2270	BL_&&_231_&&_272	Weierbach	Weierbach (BL)	42200	NAWASPEZ_2015	2,4-D	94-75-7		1516000	2720000	0	8.61345e-07	0.00853286	0.198472	0	4.33988e-06	0.5	FALSE	FALSE	FALSE	FALSE	FALSE	FALSE	FALSE	FALSE
2271	BL_&&_231_&&_272	Weierbach	Weierbach (BL)	42200.5	NAWASPEZ_2015	2,4-D	94-75-7		1516000	2720000	0	8.61345e-07	0.00853286	0.198472	0	4.33988e-06	0.5	FALSE	FALSE	FALSE	FALSE	FALSE	FALSE	FALSE	FALSE
2272	BL_&&_231_&&_272	Weierbach	Weierbach (BL)	42201	NAWASPEZ_2015	2,4-D	94-75-7		1516000	2720000	0	8.61345e-07	0.00853286	0.198472	0	4.33988e-06	0.5	FALSE	FALSE	FALSE	FALSE	FALSE	FALSE	FALSE	FALSE
2273	BL_&&_273_&&_282	Weierbach	Weierbach (BL)	42201.5	NAWASPEZ_2015	2,4-D	94-75-7		1516000	2720000	5.40897e-06	8.61345e-07	0.239034	0.198472	2.26284e-05	4.33988e-06	0.5	FALSE	FALSE	FALSE	FALSE	FALSE	FALSE	FALSE	FALSE
2274	BL_&&_273_&&_282	Weierbach	Weierbach (BL)	42202	NAWASPEZ_2015	2,4-D	94-75-7		1516000	2720000	5.40897e-06	8.61345e-07	0.239034	0.198472	2.26284e-05	4.33988e-06	0.5	FALSE	FALSE	FALSE	FALSE	FALSE	FALSE	FALSE	FALSE
2275	BL_&&_273_&&_282	Weierbach	Weierbach (BL)	42202.5	NAWASPEZ_2015	2,4-D	94-75-7		1516000	2720000	5.40897e-06	8.61345e-07	0.239034	0.198472	2.26284e-05	4.33988e-06	0.5	FALSE	FALSE	FALSE	FALSE	FALSE	FALSE	FALSE	FALSE
2276	BL_&&_276_&&_NA	Weierbach	Weierbach (BL)	42203	NAWASPEZ_2015	2,4-D	94-75-7		1516000	2720000	0	8.61345e-07	0.00757507	0.198472	0	4.33988e-06	0.5	FALSE	FALSE	FALSE	FALSE	FALSE	FALSE	FALSE	FALSE
2277	BL_&&_277_&&_NA	Weierbach	Weierbach (BL)	42203.5	NAWASPEZ_2015	2,4-D	94-75-7		1516000	2720000	0	8.61345e-07	0.11002	0.198472	0	4.33988e-06	0.5	FALSE	FALSE	FALSE	FALSE	FALSE	FALSE	FALSE	FALSE
2278	BL_&&_273_&&_282	Weierbach	Weierbach (BL)	42204	NAWASPEZ_2015	2,4-D	94-75-7		1516000	2720000	5.40897e-06	8.61345e-07	0.239034	0.198472	2.26284e-05	4.33988e-06	0.5	FALSE	FALSE	FALSE	FALSE	FALSE	FALSE	FALSE	FALSE
2279	BL_&&_273_&&_282	Weierbach	Weierbach (BL)	42204.5	NAWASPEZ_2015	2,4-D	94-75-7		1516000	2720000	5.40897e-06	8.61345e-07	0.239034	0.198472	2.26284e-05	4.33988e-06	0.5	FALSE	FALSE	FALSE	FALSE	FALSE	FALSE	FALSE	FALSE
2280	BL_&&_273_&&_282	Weierbach	Weierbach (BL)	42205	NAWASPEZ_2015	2,4-D	94-75-7		1516000	2720000	5.40897e-06	8.61345e-07	0.239034	0.198472	2.26284e-05	4.33988e-06	0.5	FALSE	FALSE	FALSE	FALSE	FALSE	FALSE	FALSE	FALSE
2281	BL_&&_273_&&_282	Weierbach	Weierbach (BL)	42205.5	NAWASPEZ_2015	2,4-D	94-75-7		1516000	2720000	5.40897e-06	8.61345e-07	0.239034	0.198472	2.26284e-05	4.33988e-06	0.5	FALSE	FALSE	FALSE	FALSE	FALSE	FALSE	FALSE	FALSE
2282	BL_&&_273_&&_282	Weierbach	Weierbach (BL)	42206	NAWASPEZ_2015	2,4-D	94-75-7		1516000	2720000	5.40897e-06	8.61345e-07	0.239034	0.198472	2.26284e-05	4.33988e-06	0.5	FALSE	FALSE	FALSE	FALSE	FALSE	FALSE	FALSE	FALSE
2283	BL_&&_283_&&_297	Weierbach	Weierbach (BL)	42206.5	NAWASPEZ_2015	2,4-D	94-75-7		1516000	2720000	4.35356e-06	1.12658e-06	0.751357	0.887655	5.79426e-06	1.26916e-06	0.5	FALSE	FALSE	FALSE	FALSE	FALSE	FALSE	FALSE	FALSE
2284	BL_&&_283_&&_297	Weierbach	Weierbach (BL)	42207	NAWASPEZ_2015	2,4-D	94-75-7		1516000	2720000	4.35356e-06	1.12658e-06	0.751357	0.887655	5.79426e-06	1.26916e-06	0.5	FALSE	FALSE	FALSE	FALSE	FALSE	FALSE	FALSE	FALSE
2285	BL_&&_283_&&_297	Weierbach	Weierbach (BL)	42207.5	NAWASPEZ_2015	2,4-D	94-75-7		1516000	2720000	4.35356e-06	1.12658e-06	0.751357	0.887655	5.79426e-06	1.26916e-06	0.5	FALSE	FALSE	FALSE	FALSE	FALSE	FALSE	FALSE	FALSE
2286	BL_&&_286_&&_NA	Weierbach	Weierbach (BL)	42208	NAWASPEZ_2015	2,4-D	94-75-7		1516000	2720000	0	1.12658e-06	0.625635	0.887655	0	1.26916e-06	0.5	FALSE	FALSE	FALSE	FALSE	FALSE	FALSE	FALSE	FALSE
2287	BL_&&_283_&&_297	Weierbach	Weierbach (BL)	42208.5	NAWASPEZ_2015	2,4-D	94-75-7		1516000	2720000	4.35356e-06	1.12658e-06	0.751357	0.887655	5.79426e-06	1.26916e-06	0.5	FALSE	FALSE	FALSE	FALSE	FALSE	FALSE	FALSE	FALSE
2288	BL_&&_283_&&_297	Weierbach	Weierbach (BL)	42209	NAWASPEZ_2015	2,4-D	94-75-7		1516000	2720000	4.35356e-06	1.12658e-06	0.751357	0.887655	5.79426e-06	1.26916e-06	0.5	FALSE	FALSE	FALSE	FALSE	FALSE	FALSE	FALSE	FALSE
2289	BL_&&_283_&&_297	Weierbach	Weierbach (BL)	42209.5	NAWASPEZ_2015	2,4-D	94-75-7		1516000	2720000	4.35356e-06	1.12658e-06	0.751357	0.887655	5.79426e-06	1.26916e-06	0.5	FALSE	FALSE	FALSE	FALSE	FALSE	FALSE	FALSE	FALSE
2290	BL_&&_283_&&_297	Weierbach	Weierbach (BL)	42210	NAWASPEZ_2015	2,4-D	94-75-7		1516000	2720000	4.35356e-06	1.12658e-06	0.751357	0.887655	5.79426e-06	1.26916e-06	0.5	FALSE	FALSE	FALSE	FALSE	FALSE	FALSE	FALSE	FALSE
2291	BL_&&_283_&&_297	Weierbach	Weierbach (BL)	42210.5	NAWASPEZ_2015	2,4-D	94-75-7		1516000	2720000	4.35356e-06	1.12658e-06	0.751357	0.887655	5.79426e-06	1.26916e-06	0.5	FALSE	FALSE	FALSE	FALSE	FALSE	FALSE	FALSE	FALSE
2292	BL_&&_283_&&_297	Weierbach	Weierbach (BL)	42211	NAWASPEZ_2015	2,4-D	94-75-7		1516000	2720000	4.35356e-06	1.12658e-06	0.751357	0.887655	5.79426e-06	1.26916e-06	0.5	FALSE	FALSE	FALSE	FALSE	FALSE	FALSE	FALSE	FALSE
2293	BL_&&_283_&&_297	Weierbach	Weierbach (BL)	42211.5	NAWASPEZ_2015	2,4-D	94-75-7		1516000	2720000	4.35356e-06	1.12658e-06	0.751357	0.887655	5.79426e-06	1.26916e-06	0.5	FALSE	FALSE	FALSE	FALSE	FALSE	FALSE	FALSE	FALSE
2294	BL_&&_294_&&_NA	Weierbach	Weierbach (BL)	42212	NAWASPEZ_2015	2,4-D	94-75-7		1516000	2720000	0	1.12658e-06	0.434348	0.887655	0	1.26916e-06	0.5	FALSE	FALSE	FALSE	FALSE	FALSE	FALSE	FALSE	FALSE
2295	BL_&&_283_&&_297	Weierbach	Weierbach (BL)	42212.5	NAWASPEZ_2015	2,4-D	94-75-7		1516000	2720000	4.35356e-06	1.12658e-06	0.751357	0.887655	5.79426e-06	1.26916e-06	0.5	FALSE	FALSE	FALSE	FALSE	FALSE	FALSE	FALSE	FALSE
2296	BL_&&_283_&&_297	Weierbach	Weierbach (BL)	42213	NAWASPEZ_2015	2,4-D	94-75-7		1516000	2720000	4.35356e-06	1.12658e-06	0.751357	0.887655	5.79426e-06	1.26916e-06	0.5	FALSE	FALSE	FALSE	FALSE	FALSE	FALSE	FALSE	FALSE
2297	BL_&&_283_&&_297	Weierbach	Weierbach (BL)	42213.5	NAWASPEZ_2015	2,4-D	94-75-7		1516000	2720000	4.35356e-06	1.12658e-06	0.751357	0.887655	5.79426e-06	1.26916e-06	0.5	FALSE	FALSE	FALSE	FALSE	FALSE	FALSE	FALSE	FALSE
2298	BL_&&_298_&&_NA	Weierbach	Weierbach (BL)	42214	NAWASPEZ_2015	2,4-D	94-75-7		1516000	2720000	0	1.12658e-06	0.457542	0.887655	0	1.26916e-06	0.5	FALSE	FALSE	FALSE	FALSE	FALSE	FALSE	FALSE	FALSE
2299	BL_&&_299_&&_312	Weierbach	Weierbach (BL)	42214.5	NAWASPEZ_2015	2,4-D	94-75-7		1516000	2720000	0	1.12658e-06	0.303902	0.887655	0	1.26916e-06	0.5	FALSE	FALSE	FALSE	FALSE	FALSE	FALSE	FALSE	FALSE
2300	BL_&&_299_&&_312	Weierbach	Weierbach (BL)	42215	NAWASPEZ_2015	2,4-D	94-75-7		1516000	2720000	0	1.12658e-06	0.303902	0.887655	0	1.26916e-06	0.5	FALSE	FALSE	FALSE	FALSE	FALSE	FALSE	FALSE	FALSE
2301	BL_&&_299_&&_312	Weierbach	Weierbach (BL)	42215.5	NAWASPEZ_2015	2,4-D	94-75-7		1516000	2720000	0	1.12658e-06	0.303902	0.887655	0	1.26916e-06	0.5	FALSE	FALSE	FALSE	FALSE	FALSE	FALSE	FALSE	FALSE
2302	BL_&&_299_&&_312	Weierbach	Weierbach (BL)	42216	NAWASPEZ_2015	2,4-D	94-75-7		1516000	2720000	0	1.12658e-06	0.303902	0.887655	0	1.26916e-06	0.5	FALSE	FALSE	FALSE	FALSE	FALSE	FALSE	FALSE	FALSE
2303	BL_&&_299_&&_312	Weierbach	Weierbach (BL)	42216.5	NAWASPEZ_2015	2,4-D	94-75-7		1516000	2720000	0	1.12658e-06	0.303902	0.887655	0	1.26916e-06	0.5	FALSE	FALSE	FALSE	FALSE	FALSE	FALSE	FALSE	FALSE
2304	BL_&&_304_&&_NA	Weierbach	Weierbach (BL)	42217	NAWASPEZ_2015	2,4-D	94-75-7		1516000	2720000	0	1.12658e-06	0.244311	0.887655	0	1.26916e-06	0.5	FALSE	FALSE	FALSE	FALSE	FALSE	FALSE	FALSE	FALSE
2305	BL_&&_299_&&_312	Weierbach	Weierbach (BL)	42217.5	NAWASPEZ_2015	2,4-D	94-75-7		1516000	2720000	0	1.12658e-06	0.303902	0.887655	0	1.26916e-06	0.5	FALSE	FALSE	FALSE	FALSE	FALSE	FALSE	FALSE	FALSE
2306	BL_&&_299_&&_312	Weierbach	Weierbach (BL)	42218	NAWASPEZ_2015	2,4-D	94-75-7		1516000	2720000	0	1.12658e-06	0.303902	0.887655	0	1.26916e-06	0.5	FALSE	FALSE	FALSE	FALSE	FALSE	FALSE	FALSE	FALSE
2307	BL_&&_299_&&_312	Weierbach	Weierbach (BL)	42218.5	NAWASPEZ_2015	2,4-D	94-75-7		1516000	2720000	0	1.12658e-06	0.303902	0.887655	0	1.26916e-06	0.5	FALSE	FALSE	FALSE	FALSE	FALSE	FALSE	FALSE	FALSE
2308	BL_&&_299_&&_312	Weierbach	Weierbach (BL)	42219	NAWASPEZ_2015	2,4-D	94-75-7		1516000	2720000	0	1.12658e-06	0.303902	0.887655	0	1.26916e-06	0.5	FALSE	FALSE	FALSE	FALSE	FALSE	FALSE	FALSE	FALSE
2309	BL_&&_299_&&_312	Weierbach	Weierbach (BL)	42219.5	NAWASPEZ_2015	2,4-D	94-75-7		1516000	2720000	0	1.12658e-06	0.303902	0.887655	0	1.26916e-06	0.5	FALSE	FALSE	FALSE	FALSE	FALSE	FALSE	FALSE	FALSE
2310	BL_&&_299_&&_312	Weierbach	Weierbach (BL)	42220	NAWASPEZ_2015	2,4-D	94-75-7		1516000	2720000	0	1.12658e-06	0.303902	0.887655	0	1.26916e-06	0.5	FALSE	FALSE	FALSE	FALSE	FALSE	FALSE	FALSE	FALSE
2311	BL_&&_299_&&_312	Weierbach	Weierbach (BL)	42220.5	NAWASPEZ_2015	2,4-D	94-75-7		1516000	2720000	0	0	0.303902	0.619577	0	0	0.5	FALSE	FALSE	FALSE	FALSE	FALSE	FALSE	FALSE	FALSE
2312	BL_&&_299_&&_312	Weierbach	Weierbach (BL)	42221	NAWASPEZ_2015	2,4-D	94-75-7		1516000	2720000	0	0	0.303902	0.619577	0	0	0.5	FALSE	FALSE	FALSE	FALSE	FALSE	FALSE	FALSE	FALSE
2313	BL_&&_313_&&_326	Weierbach	Weierbach (BL)	42221.5	NAWASPEZ_2015	2,4-D	94-75-7		1516000	2720000	0	0	0.180181	0.619577	0	0	0.5	FALSE	FALSE	FALSE	FALSE	FALSE	FALSE	FALSE	FALSE
2314	BL_&&_313_&&_326	Weierbach	Weierbach (BL)	42222	NAWASPEZ_2015	2,4-D	94-75-7		1516000	2720000	0	0	0.180181	0.619577	0	0	0.5	FALSE	FALSE	FALSE	FALSE	FALSE	FALSE	FALSE	FALSE
2315	BL_&&_313_&&_326	Weierbach	Weierbach (BL)	42222.5	NAWASPEZ_2015	2,4-D	94-75-7		1516000	2720000	0	0	0.180181	0.619577	0	0	0.5	FALSE	FALSE	FALSE	FALSE	FALSE	FALSE	FALSE	FALSE
2316	BL_&&_313_&&_326	Weierbach	Weierbach (BL)	42223	NAWASPEZ_2015	2,4-D	94-75-7		1516000	2720000	0	0	0.180181	0.619577	0	0	0.5	FALSE	FALSE	FALSE	FALSE	FALSE	FALSE	FALSE	FALSE
2317	BL_&&_313_&&_326	Weierbach	Weierbach (BL)	42223.5	NAWASPEZ_2015	2,4-D	94-75-7		1516000	2720000	0	0	0.180181	0.619577	0	0	0.5	FALSE	FALSE	FALSE	FALSE	FALSE	FALSE	FALSE	FALSE
2318	BL_&&_313_&&_326	Weierbach	Weierbach (BL)	42224	NAWASPEZ_2015	2,4-D	94-75-7		1516000	2720000	0	0	0.180181	0.619577	0	0	0.5	FALSE	FALSE	FALSE	FALSE	FALSE	FALSE	FALSE	FALSE
2319	BL_&&_313_&&_326	Weierbach	Weierbach (BL)	42224.5	NAWASPEZ_2015	2,4-D	94-75-7		1516000	2720000	0	0	0.180181	0.619577	0	0	0.5	FALSE	FALSE	FALSE	FALSE	FALSE	FALSE	FALSE	FALSE
2320	BL_&&_313_&&_326	Weierbach	Weierbach (BL)	42225	NAWASPEZ_2015	2,4-D	94-75-7		1516000	2720000	0	0	0.180181	0.619577	0	0	0.5	FALSE	FALSE	FALSE	FALSE	FALSE	FALSE	FALSE	FALSE
2321	BL_&&_313_&&_326	Weierbach	Weierbach (BL)	42225.5	NAWASPEZ_2015	2,4-D	94-75-7		1516000	2720000	0	0	0.180181	0.619577	0	0	0.5	FALSE	FALSE	FALSE	FALSE	FALSE	FALSE	FALSE	FALSE
2322	BL_&&_322_&&_NA	Weierbach	Weierbach (BL)	42226	NAWASPEZ_2015	2,4-D	94-75-7		1516000	2720000	0	0	0.187208	0.619577	0	0	0.5	FALSE	FALSE	FALSE	FALSE	FALSE	FALSE	FALSE	FALSE
2323	BL_&&_313_&&_326	Weierbach	Weierbach (BL)	42226.5	NAWASPEZ_2015	2,4-D	94-75-7		1516000	2720000	0	0	0.180181	0.619577	0	0	0.5	FALSE	FALSE	FALSE	FALSE	FALSE	FALSE	FALSE	FALSE
2324	BL_&&_313_&&_326	Weierbach	Weierbach (BL)	42227	NAWASPEZ_2015	2,4-D	94-75-7		1516000	2720000	0	0	0.180181	0.619577	0	0	0.5	FALSE	FALSE	FALSE	FALSE	FALSE	FALSE	FALSE	FALSE
2325	BL_&&_313_&&_326	Weierbach	Weierbach (BL)	42227.5	NAWASPEZ_2015	2,4-D	94-75-7		1516000	2720000	0	0	0.180181	0.619577	0	0	0.5	FALSE	FALSE	FALSE	FALSE	FALSE	FALSE	FALSE	FALSE
2326	BL_&&_313_&&_326	Weierbach	Weierbach (BL)	42228	NAWASPEZ_2015	2,4-D	94-75-7		1516000	2720000	0	0	0.180181	0.619577	0	0	0.5	FALSE	FALSE	FALSE	FALSE	FALSE	FALSE	FALSE	FALSE
2327	BL_&&_327_&&_340	Weierbach	Weierbach (BL)	42228.5	NAWASPEZ_2015	2,4-D	94-75-7		1516000	2720000	0	0	0.29353	0.619577	0	0	0.5	FALSE	FALSE	FALSE	FALSE	FALSE	FALSE	FALSE	FALSE
2328	BL_&&_327_&&_340	Weierbach	Weierbach (BL)	42229	NAWASPEZ_2015	2,4-D	94-75-7		1516000	2720000	0	0	0.29353	0.619577	0	0	0.5	FALSE	FALSE	FALSE	FALSE	FALSE	FALSE	FALSE	FALSE
2329	BL_&&_327_&&_340	Weierbach	Weierbach (BL)	42229.5	NAWASPEZ_2015	2,4-D	94-75-7		1516000	2720000	0	0	0.29353	0.619577	0	0	0.5	FALSE	FALSE	FALSE	FALSE	FALSE	FALSE	FALSE	FALSE
2330	BL_&&_327_&&_340	Weierbach	Weierbach (BL)	42230	NAWASPEZ_2015	2,4-D	94-75-7		1516000	2720000	0	0	0.29353	0.619577	0	0	0.5	FALSE	FALSE	FALSE	FALSE	FALSE	FALSE	FALSE	FALSE
2331	BL_&&_327_&&_340	Weierbach	Weierbach (BL)	42230.5	NAWASPEZ_2015	2,4-D	94-75-7		1516000	2720000	0	0	0.29353	0.619577	0	0	0.5	FALSE	FALSE	FALSE	FALSE	FALSE	FALSE	FALSE	FALSE
2332	BL_&&_327_&&_340	Weierbach	Weierbach (BL)	42231	NAWASPEZ_2015	2,4-D	94-75-7		1516000	2720000	0	0	0.29353	0.619577	0	0	0.5	FALSE	FALSE	FALSE	FALSE	FALSE	FALSE	FALSE	FALSE
2333	BL_&&_327_&&_340	Weierbach	Weierbach (BL)	42231.5	NAWASPEZ_2015	2,4-D	94-75-7		1516000	2720000	0	0	0.29353	0.619577	0	0	0.5	FALSE	FALSE	FALSE	FALSE	FALSE	FALSE	FALSE	FALSE
2334	BL_&&_327_&&_340	Weierbach	Weierbach (BL)	42232	NAWASPEZ_2015	2,4-D	94-75-7		1516000	2720000	0	0	0.29353	0.619577	0	0	0.5	FALSE	FALSE	FALSE	FALSE	FALSE	FALSE	FALSE	FALSE
2335	BL_&&_327_&&_340	Weierbach	Weierbach (BL)	42232.5	NAWASPEZ_2015	2,4-D	94-75-7		1516000	2720000	0	0	0.29353	0.619577	0	0	0.5	FALSE	FALSE	FALSE	FALSE	FALSE	FALSE	FALSE	FALSE
2336	BL_&&_336_&&_NA	Weierbach	Weierbach (BL)	42233	NAWASPEZ_2015	2,4-D	94-75-7		1516000	2720000	0	0	0.179652	0.619577	0	0	0.5	FALSE	FALSE	FALSE	FALSE	FALSE	FALSE	FALSE	FALSE
2337	BL_&&_327_&&_340	Weierbach	Weierbach (BL)	42233.5	NAWASPEZ_2015	2,4-D	94-75-7		1516000	2720000	0	0	0.29353	0.619577	0	0	0.5	FALSE	FALSE	FALSE	FALSE	FALSE	FALSE	FALSE	FALSE
2338	BL_&&_327_&&_340	Weierbach	Weierbach (BL)	42234	NAWASPEZ_2015	2,4-D	94-75-7		1516000	2720000	0	0	0.29353	0.619577	0	0	0.5	FALSE	FALSE	FALSE	FALSE	FALSE	FALSE	FALSE	FALSE
2339	BL_&&_327_&&_340	Weierbach	Weierbach (BL)	42234.5	NAWASPEZ_2015	2,4-D	94-75-7		1516000	2720000	0	5.35294e-07	0.29353	0.599791	0	8.92467e-07	0.5	FALSE	FALSE	FALSE	FALSE	FALSE	FALSE	FALSE	FALSE
2340	BL_&&_327_&&_340	Weierbach	Weierbach (BL)	42235	NAWASPEZ_2015	2,4-D	94-75-7		1516000	2720000	0	5.35294e-07	0.29353	0.599791	0	8.92467e-07	0.5	FALSE	FALSE	FALSE	FALSE	FALSE	FALSE	FALSE	FALSE
2341	BL_&&_341_&&_355	Weierbach	Weierbach (BL)	42235.5	NAWASPEZ_2015	2,4-D	94-75-7		1516000	2720000	1.71504e-06	5.35294e-07	0.206984	0.599791	8.28584e-06	8.92467e-07	0.5	FALSE	FALSE	FALSE	FALSE	FALSE	FALSE	FALSE	FALSE
2342	BL_&&_341_&&_355	Weierbach	Weierbach (BL)	42236	NAWASPEZ_2015	2,4-D	94-75-7		1516000	2720000	1.71504e-06	5.35294e-07	0.206984	0.599791	8.28584e-06	8.92467e-07	0.5	FALSE	FALSE	FALSE	FALSE	FALSE	FALSE	FALSE	FALSE
2343	BL_&&_341_&&_355	Weierbach	Weierbach (BL)	42236.5	NAWASPEZ_2015	2,4-D	94-75-7		1516000	2720000	1.71504e-06	5.35294e-07	0.206984	0.599791	8.28584e-06	8.92467e-07	0.5	FALSE	FALSE	FALSE	FALSE	FALSE	FALSE	FALSE	FALSE
2344	BL_&&_341_&&_355	Weierbach	Weierbach (BL)	42237	NAWASPEZ_2015	2,4-D	94-75-7		1516000	2720000	1.71504e-06	5.35294e-07	0.206984	0.599791	8.28584e-06	8.92467e-07	0.5	FALSE	FALSE	FALSE	FALSE	FALSE	FALSE	FALSE	FALSE
2345	BL_&&_341_&&_355	Weierbach	Weierbach (BL)	42237.5	NAWASPEZ_2015	2,4-D	94-75-7		1516000	2720000	1.71504e-06	5.35294e-07	0.206984	0.599791	8.28584e-06	8.92467e-07	0.5	FALSE	FALSE	FALSE	FALSE	FALSE	FALSE	FALSE	FALSE
2346	BL_&&_341_&&_355	Weierbach	Weierbach (BL)	42238	NAWASPEZ_2015	2,4-D	94-75-7		1516000	2720000	1.71504e-06	5.35294e-07	0.206984	0.599791	8.28584e-06	8.92467e-07	0.5	FALSE	FALSE	FALSE	FALSE	FALSE	FALSE	FALSE	FALSE
2347	BL_&&_341_&&_355	Weierbach	Weierbach (BL)	42238.5	NAWASPEZ_2015	2,4-D	94-75-7		1516000	2720000	1.71504e-06	5.35294e-07	0.206984	0.599791	8.28584e-06	8.92467e-07	0.5	FALSE	FALSE	FALSE	FALSE	FALSE	FALSE	FALSE	FALSE
2348	BL_&&_341_&&_355	Weierbach	Weierbach (BL)	42239	NAWASPEZ_2015	2,4-D	94-75-7		1516000	2720000	1.71504e-06	5.35294e-07	0.206984	0.599791	8.28584e-06	8.92467e-07	0.5	FALSE	FALSE	FALSE	FALSE	FALSE	FALSE	FALSE	FALSE
2349	BL_&&_341_&&_355	Weierbach	Weierbach (BL)	42239.5	NAWASPEZ_2015	2,4-D	94-75-7		1516000	2720000	1.71504e-06	5.35294e-07	0.206984	0.599791	8.28584e-06	8.92467e-07	0.5	FALSE	FALSE	FALSE	FALSE	FALSE	FALSE	FALSE	FALSE
2350	BL_&&_350_&&_NA	Weierbach	Weierbach (BL)	42240	NAWASPEZ_2015	2,4-D	94-75-7		1516000	2720000	0	5.35294e-07	0.118283	0.599791	0	8.92467e-07	0.5	FALSE	FALSE	FALSE	FALSE	FALSE	FALSE	FALSE	FALSE
2351	BL_&&_341_&&_355	Weierbach	Weierbach (BL)	42240.5	NAWASPEZ_2015	2,4-D	94-75-7		1516000	2720000	1.71504e-06	5.35294e-07	0.206984	0.599791	8.28584e-06	8.92467e-07	0.5	FALSE	FALSE	FALSE	FALSE	FALSE	FALSE	FALSE	FALSE
2352	BL_&&_341_&&_355	Weierbach	Weierbach (BL)	42241	NAWASPEZ_2015	2,4-D	94-75-7		1516000	2720000	1.71504e-06	5.35294e-07	0.206984	0.599791	8.28584e-06	8.92467e-07	0.5	FALSE	FALSE	FALSE	FALSE	FALSE	FALSE	FALSE	FALSE
2353	BL_&&_341_&&_355	Weierbach	Weierbach (BL)	42241.5	NAWASPEZ_2015	2,4-D	94-75-7		1516000	2720000	1.71504e-06	5.35294e-07	0.206984	0.599791	8.28584e-06	8.92467e-07	0.5	FALSE	FALSE	FALSE	FALSE	FALSE	FALSE	FALSE	FALSE
2354	BL_&&_341_&&_355	Weierbach	Weierbach (BL)	42242	NAWASPEZ_2015	2,4-D	94-75-7		1516000	2720000	1.71504e-06	5.35294e-07	0.206984	0.599791	8.28584e-06	8.92467e-07	0.5	FALSE	FALSE	FALSE	FALSE	FALSE	FALSE	FALSE	FALSE
2355	BL_&&_341_&&_355	Weierbach	Weierbach (BL)	42242.5	NAWASPEZ_2015	2,4-D	94-75-7		1516000	2720000	1.71504e-06	5.35294e-07	0.206984	0.599791	8.28584e-06	8.92467e-07	0.5	FALSE	FALSE	FALSE	FALSE	FALSE	FALSE	FALSE	FALSE
2356	BL_&&_356_&&_363	Weierbach	Weierbach (BL)	42243	NAWASPEZ_2015	2,4-D	94-75-7		1516000	2720000	0	5.35294e-07	0.142791	0.599791	0	8.92467e-07	0.5	FALSE	FALSE	FALSE	FALSE	FALSE	FALSE	FALSE	FALSE
2357	BL_&&_356_&&_363	Weierbach	Weierbach (BL)	42243.5	NAWASPEZ_2015	2,4-D	94-75-7		1516000	2720000	0	5.35294e-07	0.142791	0.599791	0	8.92467e-07	0.5	FALSE	FALSE	FALSE	FALSE	FALSE	FALSE	FALSE	FALSE
2358	BL_&&_356_&&_363	Weierbach	Weierbach (BL)	42244	NAWASPEZ_2015	2,4-D	94-75-7		1516000	2720000	0	5.35294e-07	0.142791	0.599791	0	8.92467e-07	0.5	FALSE	FALSE	FALSE	FALSE	FALSE	FALSE	FALSE	FALSE
2359	BL_&&_356_&&_363	Weierbach	Weierbach (BL)	42244.5	NAWASPEZ_2015	2,4-D	94-75-7		1516000	2720000	0	5.35294e-07	0.142791	0.599791	0	8.92467e-07	0.5	FALSE	FALSE	FALSE	FALSE	FALSE	FALSE	FALSE	FALSE
2360	BL_&&_356_&&_363	Weierbach	Weierbach (BL)	42245	NAWASPEZ_2015	2,4-D	94-75-7		1516000	2720000	0	5.35294e-07	0.142791	0.599791	0	8.92467e-07	0.5	FALSE	FALSE	FALSE	FALSE	FALSE	FALSE	FALSE	FALSE
2361	BL_&&_356_&&_363	Weierbach	Weierbach (BL)	42245.5	NAWASPEZ_2015	2,4-D	94-75-7		1516000	2720000	0	5.35294e-07	0.142791	0.599791	0	8.92467e-07	0.5	FALSE	FALSE	FALSE	FALSE	FALSE	FALSE	FALSE	FALSE
2362	BL_&&_356_&&_363	Weierbach	Weierbach (BL)	42246	NAWASPEZ_2015	2,4-D	94-75-7		1516000	2720000	0	5.35294e-07	0.142791	0.599791	0	8.92467e-07	0.5	FALSE	FALSE	FALSE	FALSE	FALSE	FALSE	FALSE	FALSE
2363	BL_&&_356_&&_363	Weierbach	Weierbach (BL)	42246.5	NAWASPEZ_2015	2,4-D	94-75-7		1516000	2720000	0	5.35294e-07	0.142791	0.599791	0	8.92467e-07	0.5	FALSE	FALSE	FALSE	FALSE	FALSE	FALSE	FALSE	FALSE
3003	TG_&&_3_&&_14	Eschelisbach	Eschelisbach (TG)	42066.5	NAWASPEZ_2015	2,4-D	94-75-7		1516000	2720000	0	0	0.00178096	0.0136723	0	0	0.5	FALSE	FALSE	FALSE	FALSE	FALSE	FALSE	FALSE	FALSE
3004	TG_&&_3_&&_14	Eschelisbach	Eschelisbach (TG)	42067	NAWASPEZ_2015	2,4-D	94-75-7		1516000	2720000	0	0	0.00178096	0.0136723	0	0	0.5	FALSE	FALSE	FALSE	FALSE	FALSE	FALSE	FALSE	FALSE
3005	TG_&&_3_&&_14	Eschelisbach	Eschelisbach (TG)	42067.5	NAWASPEZ_2015	2,4-D	94-75-7		1516000	2720000	0	0	0.00178096	0.0136723	0	0	0.5	FALSE	FALSE	FALSE	FALSE	FALSE	FALSE	FALSE	FALSE
3006	TG_&&_3_&&_14	Eschelisbach	Eschelisbach (TG)	42068	NAWASPEZ_2015	2,4-D	94-75-7		1516000	2720000	0	0	0.00178096	0.0136723	0	0	0.5	FALSE	FALSE	FALSE	FALSE	FALSE	FALSE	FALSE	FALSE
3007	TG_&&_3_&&_14	Eschelisbach	Eschelisbach (TG)	42068.5	NAWASPEZ_2015	2,4-D	94-75-7		1516000	2720000	0	0	0.00178096	0.0136723	0	0	0.5	FALSE	FALSE	FALSE	FALSE	FALSE	FALSE	FALSE	FALSE
3008	TG_&&_3_&&_14	Eschelisbach	Eschelisbach (TG)	42069	NAWASPEZ_2015	2,4-D	94-75-7		1516000	2720000	0	0	0.00178096	0.0136723	0	0	0.5	FALSE	FALSE	FALSE	FALSE	FALSE	FALSE	FALSE	FALSE
3009	TG_&&_3_&&_14	Eschelisbach	Eschelisbach (TG)	42069.5	NAWASPEZ_2015	2,4-D	94-75-7		1516000	2720000	0	0	0.00178096	0.0136723	0	0	0.5	FALSE	FALSE	FALSE	FALSE	FALSE	FALSE	FALSE	FALSE
3010	TG_&&_3_&&_14	Eschelisbach	Eschelisbach (TG)	42070	NAWASPEZ_2015	2,4-D	94-75-7		1516000	2720000	0	0	0.00178096	0.0136723	0	0	0.5	FALSE	FALSE	FALSE	FALSE	FALSE	FALSE	FALSE	FALSE
3011	TG_&&_3_&&_14	Eschelisbach	Eschelisbach (TG)	42070.5	NAWASPEZ_2015	2,4-D	94-75-7		1516000	2720000	0	0	0.00178096	0.0136723	0	0	0.5	FALSE	FALSE	FALSE	FALSE	FALSE	FALSE	FALSE	FALSE
3012	TG_&&_3_&&_14	Eschelisbach	Eschelisbach (TG)	42071	NAWASPEZ_2015	2,4-D	94-75-7		1516000	2720000	0	0	0.00178096	0.0136723	0	0	0.5	FALSE	FALSE	FALSE	FALSE	FALSE	FALSE	FALSE	FALSE
3013	TG_&&_3_&&_14	Eschelisbach	Eschelisbach (TG)	42071.5	NAWASPEZ_2015	2,4-D	94-75-7		1516000	2720000	0	0	0.00178096	0.0136723	0	0	0.5	FALSE	FALSE	FALSE	FALSE	FALSE	FALSE	FALSE	FALSE
3014	TG_&&_3_&&_14	Eschelisbach	Eschelisbach (TG)	42072	NAWASPEZ_2015	2,4-D	94-75-7		1516000	2720000	0	0	0.00178096	0.0136723	0	0	0.5	FALSE	FALSE	FALSE	FALSE	FALSE	FALSE	FALSE	FALSE
3015	TG_&&_15_&&_NA	Eschelisbach	Eschelisbach (TG)	42072.5	NAWASPEZ_2015	2,4-D	94-75-7		1516000	2720000	0	0	0.00159717	0.0136723	0	0	0.5	FALSE	FALSE	FALSE	FALSE	FALSE	FALSE	FALSE	FALSE
3016	TG_&&_15_&&_NA	Eschelisbach	Eschelisbach (TG)	42073	NAWASPEZ_2015	2,4-D	94-75-7		1516000	2720000	0	0	0.00159717	0.0136723	0	0	0.5	FALSE	FALSE	FALSE	FALSE	FALSE	FALSE	FALSE	FALSE
3017	TG_&&_17_&&_NA	Eschelisbach	Eschelisbach (TG)	42073.5	NAWASPEZ_2015	2,4-D	94-75-7		1516000	2720000	0	0	0.00117754	0.0136723	0	0	0.5	FALSE	FALSE	FALSE	FALSE	FALSE	FALSE	FALSE	FALSE
3018	TG_&&_18_&&_35	Eschelisbach	Eschelisbach (TG)	42074	NAWASPEZ_2015	2,4-D	94-75-7		1516000	2720000	0	0	0.00182526	0.0136723	0	0	0.5	FALSE	FALSE	FALSE	FALSE	FALSE	FALSE	FALSE	FALSE
3019	TG_&&_18_&&_35	Eschelisbach	Eschelisbach (TG)	42074.5	NAWASPEZ_2015	2,4-D	94-75-7		1516000	2720000	0	0	0.00182526	0.0136723	0	0	0.5	FALSE	FALSE	FALSE	FALSE	FALSE	FALSE	FALSE	FALSE
3020	TG_&&_18_&&_35	Eschelisbach	Eschelisbach (TG)	42075	NAWASPEZ_2015	2,4-D	94-75-7		1516000	2720000	0	0	0.00182526	0.0136723	0	0	0.5	FALSE	FALSE	FALSE	FALSE	FALSE	FALSE	FALSE	FALSE
3021	TG_&&_18_&&_35	Eschelisbach	Eschelisbach (TG)	42075.5	NAWASPEZ_2015	2,4-D	94-75-7		1516000	2720000	0	0	0.00182526	0.0136723	0	0	0.5	FALSE	FALSE	FALSE	FALSE	FALSE	FALSE	FALSE	FALSE
3022	TG_&&_18_&&_35	Eschelisbach	Eschelisbach (TG)	42076	NAWASPEZ_2015	2,4-D	94-75-7		1516000	2720000	0	0	0.00182526	0.0136723	0	0	0.5	FALSE	FALSE	FALSE	FALSE	FALSE	FALSE	FALSE	FALSE
3023	TG_&&_18_&&_35	Eschelisbach	Eschelisbach (TG)	42076.5	NAWASPEZ_2015	2,4-D	94-75-7		1516000	2720000	0	0	0.00182526	0.0136723	0	0	0.5	FALSE	FALSE	FALSE	FALSE	FALSE	FALSE	FALSE	FALSE
3024	TG_&&_18_&&_35	Eschelisbach	Eschelisbach (TG)	42077	NAWASPEZ_2015	2,4-D	94-75-7		1516000	2720000	0	0	0.00182526	0.0136723	0	0	0.5	FALSE	FALSE	FALSE	FALSE	FALSE	FALSE	FALSE	FALSE
3025	TG_&&_18_&&_35	Eschelisbach	Eschelisbach (TG)	42077.5	NAWASPEZ_2015	2,4-D	94-75-7		1516000	2720000	0	0	0.00182526	0.0136723	0	0	0.5	FALSE	FALSE	FALSE	FALSE	FALSE	FALSE	FALSE	FALSE
3026	TG_&&_18_&&_35	Eschelisbach	Eschelisbach (TG)	42078	NAWASPEZ_2015	2,4-D	94-75-7		1516000	2720000	0	0	0.00182526	0.0136723	0	0	0.5	FALSE	FALSE	FALSE	FALSE	FALSE	FALSE	FALSE	FALSE
3027	TG_&&_18_&&_35	Eschelisbach	Eschelisbach (TG)	42078.5	NAWASPEZ_2015	2,4-D	94-75-7		1516000	2720000	0	0	0.00182526	0.0136723	0	0	0.5	FALSE	FALSE	FALSE	FALSE	FALSE	FALSE	FALSE	FALSE
3028	TG_&&_18_&&_35	Eschelisbach	Eschelisbach (TG)	42079	NAWASPEZ_2015	2,4-D	94-75-7		1516000	2720000	0	0	0.00182526	0.0136723	0	0	0.5	FALSE	FALSE	FALSE	FALSE	FALSE	FALSE	FALSE	FALSE
3029	TG_&&_18_&&_35	Eschelisbach	Eschelisbach (TG)	42079.5	NAWASPEZ_2015	2,4-D	94-75-7		1516000	2720000	0	0	0.00182526	0.0136723	0	0	0.5	FALSE	FALSE	FALSE	FALSE	FALSE	FALSE	FALSE	FALSE
3030	TG_&&_18_&&_35	Eschelisbach	Eschelisbach (TG)	42080	NAWASPEZ_2015	2,4-D	94-75-7		1516000	2720000	0	0	0.00182526	0.0136723	0	0	0.5	FALSE	FALSE	FALSE	FALSE	FALSE	FALSE	FALSE	FALSE
3031	TG_&&_18_&&_35	Eschelisbach	Eschelisbach (TG)	42080.5	NAWASPEZ_2015	2,4-D	94-75-7		1516000	2720000	0	1.79884e-07	0.00182526	0.385956	0	4.66075e-07	0.5	FALSE	FALSE	FALSE	FALSE	FALSE	FALSE	FALSE	FALSE
3032	TG_&&_18_&&_35	Eschelisbach	Eschelisbach (TG)	42081	NAWASPEZ_2015	2,4-D	94-75-7		1516000	2720000	0	1.79884e-07	0.00182526	0.385956	0	4.66075e-07	0.5	FALSE	FALSE	FALSE	FALSE	FALSE	FALSE	FALSE	FALSE
3033	TG_&&_18_&&_35	Eschelisbach	Eschelisbach (TG)	42081.5	NAWASPEZ_2015	2,4-D	94-75-7		1516000	2720000	0	1.79884e-07	0.00182526	0.385956	0	4.66075e-07	0.5	FALSE	FALSE	FALSE	FALSE	FALSE	FALSE	FALSE	FALSE
3034	TG_&&_18_&&_35	Eschelisbach	Eschelisbach (TG)	42082	NAWASPEZ_2015	2,4-D	94-75-7		1516000	2720000	0	1.79884e-07	0.00182526	0.385956	0	4.66075e-07	0.5	FALSE	FALSE	FALSE	FALSE	FALSE	FALSE	FALSE	FALSE
3035	TG_&&_18_&&_35	Eschelisbach	Eschelisbach (TG)	42082.5	NAWASPEZ_2015	2,4-D	94-75-7		1516000	2720000	0	1.79884e-07	0.00182526	0.385956	0	4.66075e-07	0.5	FALSE	FALSE	FALSE	FALSE	FALSE	FALSE	FALSE	FALSE
3036	TG_&&_36_&&_39	Eschelisbach	Eschelisbach (TG)	42083	NAWASPEZ_2015	2,4-D	94-75-7		1516000	2720000	0	1.79884e-07	0.00959351	0.385956	0	4.66075e-07	0.5	FALSE	FALSE	FALSE	FALSE	FALSE	FALSE	FALSE	FALSE
3037	TG_&&_36_&&_39	Eschelisbach	Eschelisbach (TG)	42083.5	NAWASPEZ_2015	2,4-D	94-75-7		1516000	2720000	0	1.79884e-07	0.00959351	0.385956	0	4.66075e-07	0.5	FALSE	FALSE	FALSE	FALSE	FALSE	FALSE	FALSE	FALSE
3038	TG_&&_36_&&_39	Eschelisbach	Eschelisbach (TG)	42084	NAWASPEZ_2015	2,4-D	94-75-7		1516000	2720000	0	1.79884e-07	0.00959351	0.385956	0	4.66075e-07	0.5	FALSE	FALSE	FALSE	FALSE	FALSE	FALSE	FALSE	FALSE
3039	TG_&&_36_&&_39	Eschelisbach	Eschelisbach (TG)	42084.5	NAWASPEZ_2015	2,4-D	94-75-7		1516000	2720000	0	1.79884e-07	0.00959351	0.385956	0	4.66075e-07	0.5	FALSE	FALSE	FALSE	FALSE	FALSE	FALSE	FALSE	FALSE
3040	TG_&&_40_&&_NA	Eschelisbach	Eschelisbach (TG)	42085	NAWASPEZ_2015	2,4-D	94-75-7		1516000	2720000	6.00264e-06	1.79884e-07	0.200086	0.385956	3.00003e-05	4.66075e-07	0.5	FALSE	FALSE	FALSE	FALSE	FALSE	FALSE	FALSE	FALSE
3041	TG_&&_41_&&_55	Eschelisbach	Eschelisbach (TG)	42085.5	NAWASPEZ_2015	2,4-D	94-75-7		1516000	2720000	0	1.79884e-07	0.0128512	0.385956	0	4.66075e-07	0.5	FALSE	FALSE	FALSE	FALSE	FALSE	FALSE	FALSE	FALSE
3042	TG_&&_41_&&_55	Eschelisbach	Eschelisbach (TG)	42086	NAWASPEZ_2015	2,4-D	94-75-7		1516000	2720000	0	1.79884e-07	0.0128512	0.385956	0	4.66075e-07	0.5	FALSE	FALSE	FALSE	FALSE	FALSE	FALSE	FALSE	FALSE
3043	TG_&&_41_&&_55	Eschelisbach	Eschelisbach (TG)	42086.5	NAWASPEZ_2015	2,4-D	94-75-7		1516000	2720000	0	1.79884e-07	0.0128512	0.385956	0	4.66075e-07	0.5	FALSE	FALSE	FALSE	FALSE	FALSE	FALSE	FALSE	FALSE
3044	TG_&&_41_&&_55	Eschelisbach	Eschelisbach (TG)	42087	NAWASPEZ_2015	2,4-D	94-75-7		1516000	2720000	0	1.79884e-07	0.0128512	0.385956	0	4.66075e-07	0.5	FALSE	FALSE	FALSE	FALSE	FALSE	FALSE	FALSE	FALSE
3045	TG_&&_41_&&_55	Eschelisbach	Eschelisbach (TG)	42087.5	NAWASPEZ_2015	2,4-D	94-75-7		1516000	2720000	0	1.79884e-07	0.0128512	0.385956	0	4.66075e-07	0.5	FALSE	FALSE	FALSE	FALSE	FALSE	FALSE	FALSE	FALSE
3046	TG_&&_41_&&_55	Eschelisbach	Eschelisbach (TG)	42088	NAWASPEZ_2015	2,4-D	94-75-7		1516000	2720000	0	1.79884e-07	0.0128512	0.385956	0	4.66075e-07	0.5	FALSE	FALSE	FALSE	FALSE	FALSE	FALSE	FALSE	FALSE
3047	TG_&&_41_&&_55	Eschelisbach	Eschelisbach (TG)	42088.5	NAWASPEZ_2015	2,4-D	94-75-7		1516000	2720000	0	1.79884e-07	0.0128512	0.385956	0	4.66075e-07	0.5	FALSE	FALSE	FALSE	FALSE	FALSE	FALSE	FALSE	FALSE
3048	TG_&&_41_&&_55	Eschelisbach	Eschelisbach (TG)	42089	NAWASPEZ_2015	2,4-D	94-75-7		1516000	2720000	0	1.79884e-07	0.0128512	0.385956	0	4.66075e-07	0.5	FALSE	FALSE	FALSE	FALSE	FALSE	FALSE	FALSE	FALSE
3049	TG_&&_41_&&_55	Eschelisbach	Eschelisbach (TG)	42089.5	NAWASPEZ_2015	2,4-D	94-75-7		1516000	2720000	0	1.79884e-07	0.0128512	0.385956	0	4.66075e-07	0.5	FALSE	FALSE	FALSE	FALSE	FALSE	FALSE	FALSE	FALSE
3050	TG_&&_41_&&_55	Eschelisbach	Eschelisbach (TG)	42090	NAWASPEZ_2015	2,4-D	94-75-7		1516000	2720000	0	1.79884e-07	0.0128512	0.385956	0	4.66075e-07	0.5	FALSE	FALSE	FALSE	FALSE	FALSE	FALSE	FALSE	FALSE
3051	TG_&&_41_&&_55	Eschelisbach	Eschelisbach (TG)	42090.5	NAWASPEZ_2015	2,4-D	94-75-7		1516000	2720000	0	1.79884e-07	0.0128512	0.385956	0	4.66075e-07	0.5	FALSE	FALSE	FALSE	FALSE	FALSE	FALSE	FALSE	FALSE
3052	TG_&&_41_&&_55	Eschelisbach	Eschelisbach (TG)	42091	NAWASPEZ_2015	2,4-D	94-75-7		1516000	2720000	0	1.79884e-07	0.0128512	0.385956	0	4.66075e-07	0.5	FALSE	FALSE	FALSE	FALSE	FALSE	FALSE	FALSE	FALSE
3053	TG_&&_41_&&_55	Eschelisbach	Eschelisbach (TG)	42091.5	NAWASPEZ_2015	2,4-D	94-75-7		1516000	2720000	0	1.79884e-07	0.0128512	0.385956	0	4.66075e-07	0.5	FALSE	FALSE	FALSE	FALSE	FALSE	FALSE	FALSE	FALSE
3054	TG_&&_41_&&_55	Eschelisbach	Eschelisbach (TG)	42092	NAWASPEZ_2015	2,4-D	94-75-7		1516000	2720000	0	1.79884e-07	0.0128512	0.385956	0	4.66075e-07	0.5	FALSE	FALSE	FALSE	FALSE	FALSE	FALSE	FALSE	FALSE
3055	TG_&&_41_&&_55	Eschelisbach	Eschelisbach (TG)	42092.5	NAWASPEZ_2015	2,4-D	94-75-7		1516000	2720000	0	1.79884e-07	0.0128512	0.385956	0	4.66075e-07	0.5	FALSE	FALSE	FALSE	FALSE	FALSE	FALSE	FALSE	FALSE
3056	TG_&&_56_&&_NA	Eschelisbach	Eschelisbach (TG)	42093	NAWASPEZ_2015	2,4-D	94-75-7		1516000	2720000	3.0343e-06	1.79884e-07	0.0994834	0.385956	3.05006e-05	4.66075e-07	0.5	FALSE	FALSE	FALSE	FALSE	FALSE	FALSE	FALSE	FALSE
3057	TG_&&_57_&&_65	Eschelisbach	Eschelisbach (TG)	42093.5	NAWASPEZ_2015	2,4-D	94-75-7		1516000	2720000	0	1.79884e-07	0.0366861	0.385956	0	4.66075e-07	0.5	FALSE	FALSE	FALSE	FALSE	FALSE	FALSE	FALSE	FALSE
3058	TG_&&_57_&&_65	Eschelisbach	Eschelisbach (TG)	42094	NAWASPEZ_2015	2,4-D	94-75-7		1516000	2720000	0	1.79884e-07	0.0366861	0.385956	0	4.66075e-07	0.5	FALSE	FALSE	FALSE	FALSE	FALSE	FALSE	FALSE	FALSE
3059	TG_&&_57_&&_65	Eschelisbach	Eschelisbach (TG)	42094.5	NAWASPEZ_2015	2,4-D	94-75-7		1516000	2720000	0	0	0.0366861	0.278361	0	0	0.5	FALSE	FALSE	FALSE	FALSE	FALSE	FALSE	FALSE	FALSE
3060	TG_&&_57_&&_65	Eschelisbach	Eschelisbach (TG)	42095	NAWASPEZ_2015	2,4-D	94-75-7		1516000	2720000	0	0	0.0366861	0.278361	0	0	0.5	FALSE	FALSE	FALSE	FALSE	FALSE	FALSE	FALSE	FALSE
3061	TG_&&_57_&&_65	Eschelisbach	Eschelisbach (TG)	42095.5	NAWASPEZ_2015	2,4-D	94-75-7		1516000	2720000	0	0	0.0366861	0.278361	0	0	0.5	FALSE	FALSE	FALSE	FALSE	FALSE	FALSE	FALSE	FALSE
3062	TG_&&_57_&&_65	Eschelisbach	Eschelisbach (TG)	42096	NAWASPEZ_2015	2,4-D	94-75-7		1516000	2720000	0	0	0.0366861	0.278361	0	0	0.5	FALSE	FALSE	FALSE	FALSE	FALSE	FALSE	FALSE	FALSE
3063	TG_&&_57_&&_65	Eschelisbach	Eschelisbach (TG)	42096.5	NAWASPEZ_2015	2,4-D	94-75-7		1516000	2720000	0	0	0.0366861	0.278361	0	0	0.5	FALSE	FALSE	FALSE	FALSE	FALSE	FALSE	FALSE	FALSE
3064	TG_&&_57_&&_65	Eschelisbach	Eschelisbach (TG)	42097	NAWASPEZ_2015	2,4-D	94-75-7		1516000	2720000	0	0	0.0366861	0.278361	0	0	0.5	FALSE	FALSE	FALSE	FALSE	FALSE	FALSE	FALSE	FALSE
3065	TG_&&_57_&&_65	Eschelisbach	Eschelisbach (TG)	42097.5	NAWASPEZ_2015	2,4-D	94-75-7		1516000	2720000	0	0	0.0366861	0.278361	0	0	0.5	FALSE	FALSE	FALSE	FALSE	FALSE	FALSE	FALSE	FALSE
3066	TG_&&_66_&&_NA	Eschelisbach	Eschelisbach (TG)	42098	NAWASPEZ_2015	2,4-D	94-75-7		1516000	2720000	0	0	0.0294435	0.278361	0	0	0.5	FALSE	FALSE	FALSE	FALSE	FALSE	FALSE	FALSE	FALSE
3067	TG_&&_67_&&_92	Eschelisbach	Eschelisbach (TG)	42098.5	NAWASPEZ_2015	2,4-D	94-75-7		1516000	2720000	0	0	0.0649248	0.278361	0	0	0.5	FALSE	FALSE	FALSE	FALSE	FALSE	FALSE	FALSE	FALSE
3068	TG_&&_67_&&_92	Eschelisbach	Eschelisbach (TG)	42099	NAWASPEZ_2015	2,4-D	94-75-7		1516000	2720000	0	0	0.0649248	0.278361	0	0	0.5	FALSE	FALSE	FALSE	FALSE	FALSE	FALSE	FALSE	FALSE
3069	TG_&&_67_&&_92	Eschelisbach	Eschelisbach (TG)	42099.5	NAWASPEZ_2015	2,4-D	94-75-7		1516000	2720000	0	0	0.0649248	0.278361	0	0	0.5	FALSE	FALSE	FALSE	FALSE	FALSE	FALSE	FALSE	FALSE
3070	TG_&&_67_&&_92	Eschelisbach	Eschelisbach (TG)	42100	NAWASPEZ_2015	2,4-D	94-75-7		1516000	2720000	0	0	0.0649248	0.278361	0	0	0.5	FALSE	FALSE	FALSE	FALSE	FALSE	FALSE	FALSE	FALSE
3071	TG_&&_67_&&_92	Eschelisbach	Eschelisbach (TG)	42100.5	NAWASPEZ_2015	2,4-D	94-75-7		1516000	2720000	0	0	0.0649248	0.278361	0	0	0.5	FALSE	FALSE	FALSE	FALSE	FALSE	FALSE	FALSE	FALSE
3072	TG_&&_67_&&_92	Eschelisbach	Eschelisbach (TG)	42101	NAWASPEZ_2015	2,4-D	94-75-7		1516000	2720000	0	0	0.0649248	0.278361	0	0	0.5	FALSE	FALSE	FALSE	FALSE	FALSE	FALSE	FALSE	FALSE
3073	TG_&&_67_&&_92	Eschelisbach	Eschelisbach (TG)	42101.5	NAWASPEZ_2015	2,4-D	94-75-7		1516000	2720000	0	0	0.0649248	0.278361	0	0	0.5	FALSE	FALSE	FALSE	FALSE	FALSE	FALSE	FALSE	FALSE
3074	TG_&&_67_&&_92	Eschelisbach	Eschelisbach (TG)	42102	NAWASPEZ_2015	2,4-D	94-75-7		1516000	2720000	0	0	0.0649248	0.278361	0	0	0.5	FALSE	FALSE	FALSE	FALSE	FALSE	FALSE	FALSE	FALSE
3075	TG_&&_67_&&_92	Eschelisbach	Eschelisbach (TG)	42102.5	NAWASPEZ_2015	2,4-D	94-75-7		1516000	2720000	0	0	0.0649248	0.278361	0	0	0.5	FALSE	FALSE	FALSE	FALSE	FALSE	FALSE	FALSE	FALSE
3076	TG_&&_67_&&_92	Eschelisbach	Eschelisbach (TG)	42103	NAWASPEZ_2015	2,4-D	94-75-7		1516000	2720000	0	0	0.0649248	0.278361	0	0	0.5	FALSE	FALSE	FALSE	FALSE	FALSE	FALSE	FALSE	FALSE
3077	TG_&&_67_&&_92	Eschelisbach	Eschelisbach (TG)	42103.5	NAWASPEZ_2015	2,4-D	94-75-7		1516000	2720000	0	0	0.0649248	0.278361	0	0	0.5	FALSE	FALSE	FALSE	FALSE	FALSE	FALSE	FALSE	FALSE
3078	TG_&&_67_&&_92	Eschelisbach	Eschelisbach (TG)	42104	NAWASPEZ_2015	2,4-D	94-75-7		1516000	2720000	0	0	0.0649248	0.278361	0	0	0.5	FALSE	FALSE	FALSE	FALSE	FALSE	FALSE	FALSE	FALSE
3079	TG_&&_67_&&_92	Eschelisbach	Eschelisbach (TG)	42104.5	NAWASPEZ_2015	2,4-D	94-75-7		1516000	2720000	0	0	0.0649248	0.278361	0	0	0.5	FALSE	FALSE	FALSE	FALSE	FALSE	FALSE	FALSE	FALSE
3080	TG_&&_67_&&_92	Eschelisbach	Eschelisbach (TG)	42105	NAWASPEZ_2015	2,4-D	94-75-7		1516000	2720000	0	0	0.0649248	0.278361	0	0	0.5	FALSE	FALSE	FALSE	FALSE	FALSE	FALSE	FALSE	FALSE
3081	TG_&&_67_&&_92	Eschelisbach	Eschelisbach (TG)	42105.5	NAWASPEZ_2015	2,4-D	94-75-7		1516000	2720000	0	0	0.0649248	0.278361	0	0	0.5	FALSE	FALSE	FALSE	FALSE	FALSE	FALSE	FALSE	FALSE
3082	TG_&&_67_&&_92	Eschelisbach	Eschelisbach (TG)	42106	NAWASPEZ_2015	2,4-D	94-75-7		1516000	2720000	0	0	0.0649248	0.278361	0	0	0.5	FALSE	FALSE	FALSE	FALSE	FALSE	FALSE	FALSE	FALSE
3083	TG_&&_67_&&_92	Eschelisbach	Eschelisbach (TG)	42106.5	NAWASPEZ_2015	2,4-D	94-75-7		1516000	2720000	0	0	0.0649248	0.278361	0	0	0.5	FALSE	FALSE	FALSE	FALSE	FALSE	FALSE	FALSE	FALSE
3084	TG_&&_67_&&_92	Eschelisbach	Eschelisbach (TG)	42107	NAWASPEZ_2015	2,4-D	94-75-7		1516000	2720000	0	0	0.0649248	0.278361	0	0	0.5	FALSE	FALSE	FALSE	FALSE	FALSE	FALSE	FALSE	FALSE
3085	TG_&&_67_&&_92	Eschelisbach	Eschelisbach (TG)	42107.5	NAWASPEZ_2015	2,4-D	94-75-7		1516000	2720000	0	0	0.0649248	0.278361	0	0	0.5	FALSE	FALSE	FALSE	FALSE	FALSE	FALSE	FALSE	FALSE
3086	TG_&&_67_&&_92	Eschelisbach	Eschelisbach (TG)	42108	NAWASPEZ_2015	2,4-D	94-75-7		1516000	2720000	0	0	0.0649248	0.278361	0	0	0.5	FALSE	FALSE	FALSE	FALSE	FALSE	FALSE	FALSE	FALSE
3087	TG_&&_67_&&_92	Eschelisbach	Eschelisbach (TG)	42108.5	NAWASPEZ_2015	2,4-D	94-75-7		1516000	2720000	0	5.16019e-06	0.0649248	0.154589	0	3.338e-05	0.5	FALSE	FALSE	FALSE	FALSE	FALSE	FALSE	FALSE	FALSE
3088	TG_&&_67_&&_92	Eschelisbach	Eschelisbach (TG)	42109	NAWASPEZ_2015	2,4-D	94-75-7		1516000	2720000	0	5.16019e-06	0.0649248	0.154589	0	3.338e-05	0.5	FALSE	FALSE	FALSE	FALSE	FALSE	FALSE	FALSE	FALSE
3089	TG_&&_67_&&_92	Eschelisbach	Eschelisbach (TG)	42109.5	NAWASPEZ_2015	2,4-D	94-75-7		1516000	2720000	0	5.16019e-06	0.0649248	0.154589	0	3.338e-05	0.5	FALSE	FALSE	FALSE	FALSE	FALSE	FALSE	FALSE	FALSE
3090	TG_&&_67_&&_92	Eschelisbach	Eschelisbach (TG)	42110	NAWASPEZ_2015	2,4-D	94-75-7		1516000	2720000	0	5.16019e-06	0.0649248	0.154589	0	3.338e-05	0.5	FALSE	FALSE	FALSE	FALSE	FALSE	FALSE	FALSE	FALSE
3091	TG_&&_67_&&_92	Eschelisbach	Eschelisbach (TG)	42110.5	NAWASPEZ_2015	2,4-D	94-75-7		1516000	2720000	0	5.16019e-06	0.0649248	0.154589	0	3.338e-05	0.5	FALSE	FALSE	FALSE	FALSE	FALSE	FALSE	FALSE	FALSE
3092	TG_&&_67_&&_92	Eschelisbach	Eschelisbach (TG)	42111	NAWASPEZ_2015	2,4-D	94-75-7		1516000	2720000	0	5.16019e-06	0.0649248	0.154589	0	3.338e-05	0.5	FALSE	FALSE	FALSE	FALSE	FALSE	FALSE	FALSE	FALSE
3093	TG_&&_93_&&_NA	Eschelisbach	Eschelisbach (TG)	42111.5	NAWASPEZ_2015	2,4-D	94-75-7		1516000	2720000	8.5752e-05	5.16019e-06	0.0462101	0.154589	0.0018557	3.338e-05	0.5	FALSE	FALSE	FALSE	FALSE	FALSE	FALSE	FALSE	FALSE
3094	TG_&&_94_&&_96	Eschelisbach	Eschelisbach (TG)	42112	NAWASPEZ_2015	2,4-D	94-75-7		1516000	2720000	4.74934e-05	5.16019e-06	0.0396371	0.154589	0.0011982	3.338e-05	0.5	FALSE	FALSE	FALSE	FALSE	FALSE	FALSE	FALSE	FALSE
3095	TG_&&_94_&&_96	Eschelisbach	Eschelisbach (TG)	42112.5	NAWASPEZ_2015	2,4-D	94-75-7		1516000	2720000	4.74934e-05	5.16019e-06	0.0396371	0.154589	0.0011982	3.338e-05	0.5	FALSE	FALSE	FALSE	FALSE	FALSE	FALSE	FALSE	FALSE
3096	TG_&&_94_&&_96	Eschelisbach	Eschelisbach (TG)	42113	NAWASPEZ_2015	2,4-D	94-75-7		1516000	2720000	4.74934e-05	5.16019e-06	0.0396371	0.154589	0.0011982	3.338e-05	0.5	FALSE	FALSE	FALSE	FALSE	FALSE	FALSE	FALSE	FALSE
3097	TG_&&_97_&&_108	Eschelisbach	Eschelisbach (TG)	42113.5	NAWASPEZ_2015	2,4-D	94-75-7		1516000	2720000	0	5.16019e-06	0.00640657	0.154589	0	3.338e-05	0.5	FALSE	FALSE	FALSE	FALSE	FALSE	FALSE	FALSE	FALSE
3098	TG_&&_97_&&_108	Eschelisbach	Eschelisbach (TG)	42114	NAWASPEZ_2015	2,4-D	94-75-7		1516000	2720000	0	5.16019e-06	0.00640657	0.154589	0	3.338e-05	0.5	FALSE	FALSE	FALSE	FALSE	FALSE	FALSE	FALSE	FALSE
3099	TG_&&_97_&&_108	Eschelisbach	Eschelisbach (TG)	42114.5	NAWASPEZ_2015	2,4-D	94-75-7		1516000	2720000	0	5.16019e-06	0.00640657	0.154589	0	3.338e-05	0.5	FALSE	FALSE	FALSE	FALSE	FALSE	FALSE	FALSE	FALSE
3100	TG_&&_97_&&_108	Eschelisbach	Eschelisbach (TG)	42115	NAWASPEZ_2015	2,4-D	94-75-7		1516000	2720000	0	5.16019e-06	0.00640657	0.154589	0	3.338e-05	0.5	FALSE	FALSE	FALSE	FALSE	FALSE	FALSE	FALSE	FALSE
3101	TG_&&_97_&&_108	Eschelisbach	Eschelisbach (TG)	42115.5	NAWASPEZ_2015	2,4-D	94-75-7		1516000	2720000	0	5.16019e-06	0.00640657	0.154589	0	3.338e-05	0.5	FALSE	FALSE	FALSE	FALSE	FALSE	FALSE	FALSE	FALSE
3102	TG_&&_97_&&_108	Eschelisbach	Eschelisbach (TG)	42116	NAWASPEZ_2015	2,4-D	94-75-7		1516000	2720000	0	5.16019e-06	0.00640657	0.154589	0	3.338e-05	0.5	FALSE	FALSE	FALSE	FALSE	FALSE	FALSE	FALSE	FALSE
3103	TG_&&_97_&&_108	Eschelisbach	Eschelisbach (TG)	42116.5	NAWASPEZ_2015	2,4-D	94-75-7		1516000	2720000	0	5.16019e-06	0.00640657	0.154589	0	3.338e-05	0.5	FALSE	FALSE	FALSE	FALSE	FALSE	FALSE	FALSE	FALSE
3104	TG_&&_97_&&_108	Eschelisbach	Eschelisbach (TG)	42117	NAWASPEZ_2015	2,4-D	94-75-7		1516000	2720000	0	5.16019e-06	0.00640657	0.154589	0	3.338e-05	0.5	FALSE	FALSE	FALSE	FALSE	FALSE	FALSE	FALSE	FALSE
3105	TG_&&_97_&&_108	Eschelisbach	Eschelisbach (TG)	42117.5	NAWASPEZ_2015	2,4-D	94-75-7		1516000	2720000	0	5.16019e-06	0.00640657	0.154589	0	3.338e-05	0.5	FALSE	FALSE	FALSE	FALSE	FALSE	FALSE	FALSE	FALSE
3106	TG_&&_97_&&_108	Eschelisbach	Eschelisbach (TG)	42118	NAWASPEZ_2015	2,4-D	94-75-7		1516000	2720000	0	5.16019e-06	0.00640657	0.154589	0	3.338e-05	0.5	FALSE	FALSE	FALSE	FALSE	FALSE	FALSE	FALSE	FALSE
3107	TG_&&_97_&&_108	Eschelisbach	Eschelisbach (TG)	42118.5	NAWASPEZ_2015	2,4-D	94-75-7		1516000	2720000	0	5.16019e-06	0.00640657	0.154589	0	3.338e-05	0.5	FALSE	FALSE	FALSE	FALSE	FALSE	FALSE	FALSE	FALSE
3108	TG_&&_97_&&_108	Eschelisbach	Eschelisbach (TG)	42119	NAWASPEZ_2015	2,4-D	94-75-7		1516000	2720000	0	5.16019e-06	0.00640657	0.154589	0	3.338e-05	0.5	FALSE	FALSE	FALSE	FALSE	FALSE	FALSE	FALSE	FALSE
3109	TG_&&_109_&&_113	Eschelisbach	Eschelisbach (TG)	42119.5	NAWASPEZ_2015	2,4-D	94-75-7		1516000	2720000	1.31926e-06	5.16019e-06	0.0302624	0.154589	4.3594e-05	3.338e-05	0.5	FALSE	FALSE	FALSE	FALSE	FALSE	FALSE	FALSE	FALSE
3110	TG_&&_109_&&_113	Eschelisbach	Eschelisbach (TG)	42120	NAWASPEZ_2015	2,4-D	94-75-7		1516000	2720000	1.31926e-06	5.16019e-06	0.0302624	0.154589	4.3594e-05	3.338e-05	0.5	FALSE	FALSE	FALSE	FALSE	FALSE	FALSE	FALSE	FALSE
3111	TG_&&_109_&&_113	Eschelisbach	Eschelisbach (TG)	42120.5	NAWASPEZ_2015	2,4-D	94-75-7		1516000	2720000	1.31926e-06	5.16019e-06	0.0302624	0.154589	4.3594e-05	3.338e-05	0.5	FALSE	FALSE	FALSE	FALSE	FALSE	FALSE	FALSE	FALSE
3112	TG_&&_109_&&_113	Eschelisbach	Eschelisbach (TG)	42121	NAWASPEZ_2015	2,4-D	94-75-7		1516000	2720000	1.31926e-06	5.16019e-06	0.0302624	0.154589	4.3594e-05	3.338e-05	0.5	FALSE	FALSE	FALSE	FALSE	FALSE	FALSE	FALSE	FALSE
3113	TG_&&_109_&&_113	Eschelisbach	Eschelisbach (TG)	42121.5	NAWASPEZ_2015	2,4-D	94-75-7		1516000	2720000	1.31926e-06	5.16019e-06	0.0302624	0.154589	4.3594e-05	3.338e-05	0.5	FALSE	FALSE	FALSE	FALSE	FALSE	FALSE	FALSE	FALSE
3114	TG_&&_114_&&_NA	Eschelisbach	Eschelisbach (TG)	42122	NAWASPEZ_2015	2,4-D	94-75-7		1516000	2720000	2.44063e-05	5.16019e-06	0.198101	0.154589	0.000123201	3.338e-05	0.5	FALSE	FALSE	FALSE	FALSE	FALSE	FALSE	FALSE	FALSE
3115	TG_&&_115_&&_128	Eschelisbach	Eschelisbach (TG)	42122.5	NAWASPEZ_2015	2,4-D	94-75-7		1516000	2720000	5.40897e-06	2.04307e-06	0.000462146	0.0670868	0.011704	3.04541e-05	0.5	FALSE	FALSE	FALSE	FALSE	FALSE	FALSE	FALSE	FALSE
3116	TG_&&_115_&&_128	Eschelisbach	Eschelisbach (TG)	42123	NAWASPEZ_2015	2,4-D	94-75-7		1516000	2720000	5.40897e-06	2.04307e-06	0.000462146	0.0670868	0.011704	3.04541e-05	0.5	FALSE	FALSE	FALSE	FALSE	FALSE	FALSE	FALSE	FALSE
3117	TG_&&_115_&&_128	Eschelisbach	Eschelisbach (TG)	42123.5	NAWASPEZ_2015	2,4-D	94-75-7		1516000	2720000	5.40897e-06	2.04307e-06	0.000462146	0.0670868	0.011704	3.04541e-05	0.5	FALSE	FALSE	FALSE	FALSE	FALSE	FALSE	FALSE	FALSE
3118	TG_&&_115_&&_128	Eschelisbach	Eschelisbach (TG)	42124	NAWASPEZ_2015	2,4-D	94-75-7		1516000	2720000	5.40897e-06	2.04307e-06	0.000462146	0.0670868	0.011704	3.04541e-05	0.5	FALSE	FALSE	FALSE	FALSE	FALSE	FALSE	FALSE	FALSE
3119	TG_&&_115_&&_128	Eschelisbach	Eschelisbach (TG)	42124.5	NAWASPEZ_2015	2,4-D	94-75-7		1516000	2720000	5.40897e-06	2.04307e-06	0.000462146	0.0670868	0.011704	3.04541e-05	0.5	FALSE	FALSE	FALSE	FALSE	FALSE	FALSE	FALSE	FALSE
3120	TG_&&_115_&&_128	Eschelisbach	Eschelisbach (TG)	42125	NAWASPEZ_2015	2,4-D	94-75-7		1516000	2720000	5.40897e-06	2.04307e-06	0.000462146	0.0670868	0.011704	3.04541e-05	0.5	FALSE	FALSE	FALSE	FALSE	FALSE	FALSE	FALSE	FALSE
3121	TG_&&_115_&&_128	Eschelisbach	Eschelisbach (TG)	42125.5	NAWASPEZ_2015	2,4-D	94-75-7		1516000	2720000	5.40897e-06	2.04307e-06	0.000462146	0.0670868	0.011704	3.04541e-05	0.5	FALSE	FALSE	FALSE	FALSE	FALSE	FALSE	FALSE	FALSE
3122	TG_&&_115_&&_128	Eschelisbach	Eschelisbach (TG)	42126	NAWASPEZ_2015	2,4-D	94-75-7		1516000	2720000	5.40897e-06	2.04307e-06	0.000462146	0.0670868	0.011704	3.04541e-05	0.5	FALSE	FALSE	FALSE	FALSE	FALSE	FALSE	FALSE	FALSE
3123	TG_&&_115_&&_128	Eschelisbach	Eschelisbach (TG)	42126.5	NAWASPEZ_2015	2,4-D	94-75-7		1516000	2720000	5.40897e-06	2.04307e-06	0.000462146	0.0670868	0.011704	3.04541e-05	0.5	FALSE	FALSE	FALSE	FALSE	FALSE	FALSE	FALSE	FALSE
3124	TG_&&_124_&&_NA	Eschelisbach	Eschelisbach (TG)	42127	NAWASPEZ_2015	2,4-D	94-75-7		1516000	2720000	1.38522e-05	2.04307e-06	0.198074	0.0670868	6.99347e-05	3.04541e-05	0.5	FALSE	FALSE	FALSE	FALSE	FALSE	FALSE	FALSE	FALSE
3125	TG_&&_115_&&_128	Eschelisbach	Eschelisbach (TG)	42127.5	NAWASPEZ_2015	2,4-D	94-75-7		1516000	2720000	5.40897e-06	2.04307e-06	0.000462146	0.0670868	0.011704	3.04541e-05	0.5	FALSE	FALSE	FALSE	FALSE	FALSE	FALSE	FALSE	FALSE
3126	TG_&&_115_&&_128	Eschelisbach	Eschelisbach (TG)	42128	NAWASPEZ_2015	2,4-D	94-75-7		1516000	2720000	5.40897e-06	2.04307e-06	0.000462146	0.0670868	0.011704	3.04541e-05	0.5	FALSE	FALSE	FALSE	FALSE	FALSE	FALSE	FALSE	FALSE
3127	TG_&&_115_&&_128	Eschelisbach	Eschelisbach (TG)	42128.5	NAWASPEZ_2015	2,4-D	94-75-7		1516000	2720000	5.40897e-06	2.04307e-06	0.000462146	0.0670868	0.011704	3.04541e-05	0.5	FALSE	FALSE	FALSE	FALSE	FALSE	FALSE	FALSE	FALSE
3128	TG_&&_115_&&_128	Eschelisbach	Eschelisbach (TG)	42129	NAWASPEZ_2015	2,4-D	94-75-7		1516000	2720000	5.40897e-06	2.04307e-06	0.000462146	0.0670868	0.011704	3.04541e-05	0.5	FALSE	FALSE	FALSE	FALSE	FALSE	FALSE	FALSE	FALSE
3129	TG_&&_129_&&_142	Eschelisbach	Eschelisbach (TG)	42129.5	NAWASPEZ_2015	2,4-D	94-75-7		1516000	2720000	1.31926e-06	2.04307e-06	0.0906061	0.0670868	1.45604e-05	3.04541e-05	0.5	FALSE	FALSE	FALSE	FALSE	FALSE	FALSE	FALSE	FALSE
3130	TG_&&_129_&&_142	Eschelisbach	Eschelisbach (TG)	42130	NAWASPEZ_2015	2,4-D	94-75-7		1516000	2720000	1.31926e-06	2.04307e-06	0.0906061	0.0670868	1.45604e-05	3.04541e-05	0.5	FALSE	FALSE	FALSE	FALSE	FALSE	FALSE	FALSE	FALSE
3131	TG_&&_129_&&_142	Eschelisbach	Eschelisbach (TG)	42130.5	NAWASPEZ_2015	2,4-D	94-75-7		1516000	2720000	1.31926e-06	2.04307e-06	0.0906061	0.0670868	1.45604e-05	3.04541e-05	0.5	FALSE	FALSE	FALSE	FALSE	FALSE	FALSE	FALSE	FALSE
3132	TG_&&_129_&&_142	Eschelisbach	Eschelisbach (TG)	42131	NAWASPEZ_2015	2,4-D	94-75-7		1516000	2720000	1.31926e-06	2.04307e-06	0.0906061	0.0670868	1.45604e-05	3.04541e-05	0.5	FALSE	FALSE	FALSE	FALSE	FALSE	FALSE	FALSE	FALSE
3133	TG_&&_129_&&_142	Eschelisbach	Eschelisbach (TG)	42131.5	NAWASPEZ_2015	2,4-D	94-75-7		1516000	2720000	1.31926e-06	2.04307e-06	0.0906061	0.0670868	1.45604e-05	3.04541e-05	0.5	FALSE	FALSE	FALSE	FALSE	FALSE	FALSE	FALSE	FALSE
3134	TG_&&_129_&&_142	Eschelisbach	Eschelisbach (TG)	42132	NAWASPEZ_2015	2,4-D	94-75-7		1516000	2720000	1.31926e-06	2.04307e-06	0.0906061	0.0670868	1.45604e-05	3.04541e-05	0.5	FALSE	FALSE	FALSE	FALSE	FALSE	FALSE	FALSE	FALSE
3135	TG_&&_129_&&_142	Eschelisbach	Eschelisbach (TG)	42132.5	NAWASPEZ_2015	2,4-D	94-75-7		1516000	2720000	1.31926e-06	2.04307e-06	0.0906061	0.0670868	1.45604e-05	3.04541e-05	0.5	FALSE	FALSE	FALSE	FALSE	FALSE	FALSE	FALSE	FALSE
3136	TG_&&_129_&&_142	Eschelisbach	Eschelisbach (TG)	42133	NAWASPEZ_2015	2,4-D	94-75-7		1516000	2720000	1.31926e-06	2.04307e-06	0.0906061	0.0670868	1.45604e-05	3.04541e-05	0.5	FALSE	FALSE	FALSE	FALSE	FALSE	FALSE	FALSE	FALSE
3137	TG_&&_129_&&_142	Eschelisbach	Eschelisbach (TG)	42133.5	NAWASPEZ_2015	2,4-D	94-75-7		1516000	2720000	1.31926e-06	2.04307e-06	0.0906061	0.0670868	1.45604e-05	3.04541e-05	0.5	FALSE	FALSE	FALSE	FALSE	FALSE	FALSE	FALSE	FALSE
3138	TG_&&_129_&&_142	Eschelisbach	Eschelisbach (TG)	42134	NAWASPEZ_2015	2,4-D	94-75-7		1516000	2720000	1.31926e-06	2.04307e-06	0.0906061	0.0670868	1.45604e-05	3.04541e-05	0.5	FALSE	FALSE	FALSE	FALSE	FALSE	FALSE	FALSE	FALSE
3139	TG_&&_129_&&_142	Eschelisbach	Eschelisbach (TG)	42134.5	NAWASPEZ_2015	2,4-D	94-75-7		1516000	2720000	1.31926e-06	2.04307e-06	0.0906061	0.0670868	1.45604e-05	3.04541e-05	0.5	FALSE	FALSE	FALSE	FALSE	FALSE	FALSE	FALSE	FALSE
3140	TG_&&_129_&&_142	Eschelisbach	Eschelisbach (TG)	42135	NAWASPEZ_2015	2,4-D	94-75-7		1516000	2720000	1.31926e-06	2.04307e-06	0.0906061	0.0670868	1.45604e-05	3.04541e-05	0.5	FALSE	FALSE	FALSE	FALSE	FALSE	FALSE	FALSE	FALSE
3141	TG_&&_129_&&_142	Eschelisbach	Eschelisbach (TG)	42135.5	NAWASPEZ_2015	2,4-D	94-75-7		1516000	2720000	1.31926e-06	2.04307e-06	0.0906061	0.0670868	1.45604e-05	3.04541e-05	0.5	FALSE	FALSE	FALSE	FALSE	FALSE	FALSE	FALSE	FALSE
3142	TG_&&_129_&&_142	Eschelisbach	Eschelisbach (TG)	42136	NAWASPEZ_2015	2,4-D	94-75-7		1516000	2720000	1.31926e-06	2.04307e-06	0.0906061	0.0670868	1.45604e-05	3.04541e-05	0.5	FALSE	FALSE	FALSE	FALSE	FALSE	FALSE	FALSE	FALSE
3143	TG_&&_143_&&_156	Eschelisbach	Eschelisbach (TG)	42136.5	NAWASPEZ_2015	2,4-D	94-75-7		1516000	2720000	3.23219e-06	9.16492e-07	0.148097	0.279975	2.18248e-05	3.27348e-06	0.5	FALSE	FALSE	FALSE	FALSE	FALSE	FALSE	FALSE	FALSE
3144	TG_&&_143_&&_156	Eschelisbach	Eschelisbach (TG)	42137	NAWASPEZ_2015	2,4-D	94-75-7		1516000	2720000	3.23219e-06	9.16492e-07	0.148097	0.279975	2.18248e-05	3.27348e-06	0.5	FALSE	FALSE	FALSE	FALSE	FALSE	FALSE	FALSE	FALSE
3145	TG_&&_143_&&_156	Eschelisbach	Eschelisbach (TG)	42137.5	NAWASPEZ_2015	2,4-D	94-75-7		1516000	2720000	3.23219e-06	9.16492e-07	0.148097	0.279975	2.18248e-05	3.27348e-06	0.5	FALSE	FALSE	FALSE	FALSE	FALSE	FALSE	FALSE	FALSE
3146	TG_&&_143_&&_156	Eschelisbach	Eschelisbach (TG)	42138	NAWASPEZ_2015	2,4-D	94-75-7		1516000	2720000	3.23219e-06	9.16492e-07	0.148097	0.279975	2.18248e-05	3.27348e-06	0.5	FALSE	FALSE	FALSE	FALSE	FALSE	FALSE	FALSE	FALSE
3147	TG_&&_143_&&_156	Eschelisbach	Eschelisbach (TG)	42138.5	NAWASPEZ_2015	2,4-D	94-75-7		1516000	2720000	3.23219e-06	9.16492e-07	0.148097	0.279975	2.18248e-05	3.27348e-06	0.5	FALSE	FALSE	FALSE	FALSE	FALSE	FALSE	FALSE	FALSE
3148	TG_&&_148_&&_NA	Eschelisbach	Eschelisbach (TG)	42139	NAWASPEZ_2015	2,4-D	94-75-7		1516000	2720000	4.02375e-06	9.16492e-07	0.299953	0.279975	1.34146e-05	3.27348e-06	0.5	FALSE	FALSE	FALSE	FALSE	FALSE	FALSE	FALSE	FALSE
3149	TG_&&_143_&&_156	Eschelisbach	Eschelisbach (TG)	42139.5	NAWASPEZ_2015	2,4-D	94-75-7		1516000	2720000	3.23219e-06	9.16492e-07	0.148097	0.279975	2.18248e-05	3.27348e-06	0.5	FALSE	FALSE	FALSE	FALSE	FALSE	FALSE	FALSE	FALSE
3150	TG_&&_143_&&_156	Eschelisbach	Eschelisbach (TG)	42140	NAWASPEZ_2015	2,4-D	94-75-7		1516000	2720000	3.23219e-06	9.16492e-07	0.148097	0.279975	2.18248e-05	3.27348e-06	0.5	FALSE	FALSE	FALSE	FALSE	FALSE	FALSE	FALSE	FALSE
3151	TG_&&_143_&&_156	Eschelisbach	Eschelisbach (TG)	42140.5	NAWASPEZ_2015	2,4-D	94-75-7		1516000	2720000	3.23219e-06	9.16492e-07	0.148097	0.279975	2.18248e-05	3.27348e-06	0.5	FALSE	FALSE	FALSE	FALSE	FALSE	FALSE	FALSE	FALSE
3152	TG_&&_143_&&_156	Eschelisbach	Eschelisbach (TG)	42141	NAWASPEZ_2015	2,4-D	94-75-7		1516000	2720000	3.23219e-06	9.16492e-07	0.148097	0.279975	2.18248e-05	3.27348e-06	0.5	FALSE	FALSE	FALSE	FALSE	FALSE	FALSE	FALSE	FALSE
3153	TG_&&_143_&&_156	Eschelisbach	Eschelisbach (TG)	42141.5	NAWASPEZ_2015	2,4-D	94-75-7		1516000	2720000	3.23219e-06	9.16492e-07	0.148097	0.279975	2.18248e-05	3.27348e-06	0.5	FALSE	FALSE	FALSE	FALSE	FALSE	FALSE	FALSE	FALSE
3154	TG_&&_143_&&_156	Eschelisbach	Eschelisbach (TG)	42142	NAWASPEZ_2015	2,4-D	94-75-7		1516000	2720000	3.23219e-06	9.16492e-07	0.148097	0.279975	2.18248e-05	3.27348e-06	0.5	FALSE	FALSE	FALSE	FALSE	FALSE	FALSE	FALSE	FALSE
3155	TG_&&_143_&&_156	Eschelisbach	Eschelisbach (TG)	42142.5	NAWASPEZ_2015	2,4-D	94-75-7		1516000	2720000	3.23219e-06	9.16492e-07	0.148097	0.279975	2.18248e-05	3.27348e-06	0.5	FALSE	FALSE	FALSE	FALSE	FALSE	FALSE	FALSE	FALSE
3156	TG_&&_143_&&_156	Eschelisbach	Eschelisbach (TG)	42143	NAWASPEZ_2015	2,4-D	94-75-7		1516000	2720000	3.23219e-06	9.16492e-07	0.148097	0.279975	2.18248e-05	3.27348e-06	0.5	FALSE	FALSE	FALSE	FALSE	FALSE	FALSE	FALSE	FALSE
3157	TG_&&_157_&&_168	Eschelisbach	Eschelisbach (TG)	42143.5	NAWASPEZ_2015	2,4-D	94-75-7		1516000	2720000	0	9.16492e-07	0.0445579	0.279975	0	3.27348e-06	0.5	FALSE	FALSE	FALSE	FALSE	FALSE	FALSE	FALSE	FALSE
3158	TG_&&_157_&&_168	Eschelisbach	Eschelisbach (TG)	42144	NAWASPEZ_2015	2,4-D	94-75-7		1516000	2720000	0	9.16492e-07	0.0445579	0.279975	0	3.27348e-06	0.5	FALSE	FALSE	FALSE	FALSE	FALSE	FALSE	FALSE	FALSE
3159	TG_&&_157_&&_168	Eschelisbach	Eschelisbach (TG)	42144.5	NAWASPEZ_2015	2,4-D	94-75-7		1516000	2720000	0	9.16492e-07	0.0445579	0.279975	0	3.27348e-06	0.5	FALSE	FALSE	FALSE	FALSE	FALSE	FALSE	FALSE	FALSE
3160	TG_&&_157_&&_168	Eschelisbach	Eschelisbach (TG)	42145	NAWASPEZ_2015	2,4-D	94-75-7		1516000	2720000	0	9.16492e-07	0.0445579	0.279975	0	3.27348e-06	0.5	FALSE	FALSE	FALSE	FALSE	FALSE	FALSE	FALSE	FALSE
3161	TG_&&_157_&&_168	Eschelisbach	Eschelisbach (TG)	42145.5	NAWASPEZ_2015	2,4-D	94-75-7		1516000	2720000	0	9.16492e-07	0.0445579	0.279975	0	3.27348e-06	0.5	FALSE	FALSE	FALSE	FALSE	FALSE	FALSE	FALSE	FALSE
3162	TG_&&_157_&&_168	Eschelisbach	Eschelisbach (TG)	42146	NAWASPEZ_2015	2,4-D	94-75-7		1516000	2720000	0	9.16492e-07	0.0445579	0.279975	0	3.27348e-06	0.5	FALSE	FALSE	FALSE	FALSE	FALSE	FALSE	FALSE	FALSE
3163	TG_&&_157_&&_168	Eschelisbach	Eschelisbach (TG)	42146.5	NAWASPEZ_2015	2,4-D	94-75-7		1516000	2720000	0	9.16492e-07	0.0445579	0.279975	0	3.27348e-06	0.5	FALSE	FALSE	FALSE	FALSE	FALSE	FALSE	FALSE	FALSE
3164	TG_&&_157_&&_168	Eschelisbach	Eschelisbach (TG)	42147	NAWASPEZ_2015	2,4-D	94-75-7		1516000	2720000	0	9.16492e-07	0.0445579	0.279975	0	3.27348e-06	0.5	FALSE	FALSE	FALSE	FALSE	FALSE	FALSE	FALSE	FALSE
3165	TG_&&_157_&&_168	Eschelisbach	Eschelisbach (TG)	42147.5	NAWASPEZ_2015	2,4-D	94-75-7		1516000	2720000	0	9.16492e-07	0.0445579	0.279975	0	3.27348e-06	0.5	FALSE	FALSE	FALSE	FALSE	FALSE	FALSE	FALSE	FALSE
3166	TG_&&_157_&&_168	Eschelisbach	Eschelisbach (TG)	42148	NAWASPEZ_2015	2,4-D	94-75-7		1516000	2720000	0	9.16492e-07	0.0445579	0.279975	0	3.27348e-06	0.5	FALSE	FALSE	FALSE	FALSE	FALSE	FALSE	FALSE	FALSE
3167	TG_&&_157_&&_168	Eschelisbach	Eschelisbach (TG)	42148.5	NAWASPEZ_2015	2,4-D	94-75-7		1516000	2720000	0	9.16492e-07	0.0445579	0.279975	0	3.27348e-06	0.5	FALSE	FALSE	FALSE	FALSE	FALSE	FALSE	FALSE	FALSE
3168	TG_&&_157_&&_168	Eschelisbach	Eschelisbach (TG)	42149	NAWASPEZ_2015	2,4-D	94-75-7		1516000	2720000	0	9.16492e-07	0.0445579	0.279975	0	3.27348e-06	0.5	FALSE	FALSE	FALSE	FALSE	FALSE	FALSE	FALSE	FALSE
3169	TG_&&_169_&&_NA	Eschelisbach	Eschelisbach (TG)	42149.5	NAWASPEZ_2015	2,4-D	94-75-7		1516000	2720000	0	9.16492e-07	0.155085	0.279975	0	3.27348e-06	0.5	FALSE	FALSE	FALSE	FALSE	FALSE	FALSE	FALSE	FALSE
3170	TG_&&_170_&&_175	Eschelisbach	Eschelisbach (TG)	42150	NAWASPEZ_2015	2,4-D	94-75-7		1516000	2720000	0	9.16492e-07	0.0580154	0.279975	0	3.27348e-06	0.5	FALSE	FALSE	FALSE	FALSE	FALSE	FALSE	FALSE	FALSE
3171	TG_&&_170_&&_175	Eschelisbach	Eschelisbach (TG)	42150.5	NAWASPEZ_2015	2,4-D	94-75-7		1516000	2720000	0	0	0.0580154	0.210556	0	0	0.5	FALSE	FALSE	FALSE	FALSE	FALSE	FALSE	FALSE	FALSE
3172	TG_&&_170_&&_175	Eschelisbach	Eschelisbach (TG)	42151	NAWASPEZ_2015	2,4-D	94-75-7		1516000	2720000	0	0	0.0580154	0.210556	0	0	0.5	FALSE	FALSE	FALSE	FALSE	FALSE	FALSE	FALSE	FALSE
3173	TG_&&_170_&&_175	Eschelisbach	Eschelisbach (TG)	42151.5	NAWASPEZ_2015	2,4-D	94-75-7		1516000	2720000	0	0	0.0580154	0.210556	0	0	0.5	FALSE	FALSE	FALSE	FALSE	FALSE	FALSE	FALSE	FALSE
3174	TG_&&_170_&&_175	Eschelisbach	Eschelisbach (TG)	42152	NAWASPEZ_2015	2,4-D	94-75-7		1516000	2720000	0	0	0.0580154	0.210556	0	0	0.5	FALSE	FALSE	FALSE	FALSE	FALSE	FALSE	FALSE	FALSE
3175	TG_&&_170_&&_175	Eschelisbach	Eschelisbach (TG)	42152.5	NAWASPEZ_2015	2,4-D	94-75-7		1516000	2720000	0	0	0.0580154	0.210556	0	0	0.5	FALSE	FALSE	FALSE	FALSE	FALSE	FALSE	FALSE	FALSE
3176	TG_&&_176_&&_186	Eschelisbach	Eschelisbach (TG)	42153	NAWASPEZ_2015	2,4-D	94-75-7		1516000	2720000	0	0	0.0171898	0.210556	0	0	0.5	FALSE	FALSE	FALSE	FALSE	FALSE	FALSE	FALSE	FALSE
3177	TG_&&_176_&&_186	Eschelisbach	Eschelisbach (TG)	42153.5	NAWASPEZ_2015	2,4-D	94-75-7		1516000	2720000	0	0	0.0171898	0.210556	0	0	0.5	FALSE	FALSE	FALSE	FALSE	FALSE	FALSE	FALSE	FALSE
3178	TG_&&_176_&&_186	Eschelisbach	Eschelisbach (TG)	42154	NAWASPEZ_2015	2,4-D	94-75-7		1516000	2720000	0	0	0.0171898	0.210556	0	0	0.5	FALSE	FALSE	FALSE	FALSE	FALSE	FALSE	FALSE	FALSE
3179	TG_&&_176_&&_186	Eschelisbach	Eschelisbach (TG)	42154.5	NAWASPEZ_2015	2,4-D	94-75-7		1516000	2720000	0	0	0.0171898	0.210556	0	0	0.5	FALSE	FALSE	FALSE	FALSE	FALSE	FALSE	FALSE	FALSE
3180	TG_&&_176_&&_186	Eschelisbach	Eschelisbach (TG)	42155	NAWASPEZ_2015	2,4-D	94-75-7		1516000	2720000	0	0	0.0171898	0.210556	0	0	0.5	FALSE	FALSE	FALSE	FALSE	FALSE	FALSE	FALSE	FALSE
3181	TG_&&_176_&&_186	Eschelisbach	Eschelisbach (TG)	42155.5	NAWASPEZ_2015	2,4-D	94-75-7		1516000	2720000	0	0	0.0171898	0.210556	0	0	0.5	FALSE	FALSE	FALSE	FALSE	FALSE	FALSE	FALSE	FALSE
3182	TG_&&_176_&&_186	Eschelisbach	Eschelisbach (TG)	42156	NAWASPEZ_2015	2,4-D	94-75-7		1516000	2720000	0	0	0.0171898	0.210556	0	0	0.5	FALSE	FALSE	FALSE	FALSE	FALSE	FALSE	FALSE	FALSE
3183	TG_&&_176_&&_186	Eschelisbach	Eschelisbach (TG)	42156.5	NAWASPEZ_2015	2,4-D	94-75-7		1516000	2720000	0	0	0.0171898	0.210556	0	0	0.5	FALSE	FALSE	FALSE	FALSE	FALSE	FALSE	FALSE	FALSE
3184	TG_&&_176_&&_186	Eschelisbach	Eschelisbach (TG)	42157	NAWASPEZ_2015	2,4-D	94-75-7		1516000	2720000	0	0	0.0171898	0.210556	0	0	0.5	FALSE	FALSE	FALSE	FALSE	FALSE	FALSE	FALSE	FALSE
3185	TG_&&_176_&&_186	Eschelisbach	Eschelisbach (TG)	42157.5	NAWASPEZ_2015	2,4-D	94-75-7		1516000	2720000	0	0	0.0171898	0.210556	0	0	0.5	FALSE	FALSE	FALSE	FALSE	FALSE	FALSE	FALSE	FALSE
3186	TG_&&_176_&&_186	Eschelisbach	Eschelisbach (TG)	42158	NAWASPEZ_2015	2,4-D	94-75-7		1516000	2720000	0	0	0.0171898	0.210556	0	0	0.5	FALSE	FALSE	FALSE	FALSE	FALSE	FALSE	FALSE	FALSE
3187	TG_&&_187_&&_195	Eschelisbach	Eschelisbach (TG)	42158.5	NAWASPEZ_2015	2,4-D	94-75-7		1516000	2720000	0	0	0.0234511	0.210556	0	0	0.5	FALSE	FALSE	FALSE	FALSE	FALSE	FALSE	FALSE	FALSE
3188	TG_&&_187_&&_195	Eschelisbach	Eschelisbach (TG)	42159	NAWASPEZ_2015	2,4-D	94-75-7		1516000	2720000	0	0	0.0234511	0.210556	0	0	0.5	FALSE	FALSE	FALSE	FALSE	FALSE	FALSE	FALSE	FALSE
3189	TG_&&_187_&&_195	Eschelisbach	Eschelisbach (TG)	42159.5	NAWASPEZ_2015	2,4-D	94-75-7		1516000	2720000	0	0	0.0234511	0.210556	0	0	0.5	FALSE	FALSE	FALSE	FALSE	FALSE	FALSE	FALSE	FALSE
3190	TG_&&_190_&&_NA	Eschelisbach	Eschelisbach (TG)	42160	NAWASPEZ_2015	2,4-D	94-75-7		1516000	2720000	0	0	0.198852	0.210556	0	0	0.5	FALSE	FALSE	FALSE	FALSE	FALSE	FALSE	FALSE	FALSE
3191	TG_&&_191_&&_NA	Eschelisbach	Eschelisbach (TG)	42160.5	NAWASPEZ_2015	2,4-D	94-75-7		1516000	2720000	0	0	0.0702459	0.210556	0	0	0.5	FALSE	FALSE	FALSE	FALSE	FALSE	FALSE	FALSE	FALSE
3192	TG_&&_187_&&_195	Eschelisbach	Eschelisbach (TG)	42161	NAWASPEZ_2015	2,4-D	94-75-7		1516000	2720000	0	0	0.0234511	0.210556	0	0	0.5	FALSE	FALSE	FALSE	FALSE	FALSE	FALSE	FALSE	FALSE
3193	TG_&&_187_&&_195	Eschelisbach	Eschelisbach (TG)	42161.5	NAWASPEZ_2015	2,4-D	94-75-7		1516000	2720000	0	0	0.0234511	0.210556	0	0	0.5	FALSE	FALSE	FALSE	FALSE	FALSE	FALSE	FALSE	FALSE
3194	TG_&&_187_&&_195	Eschelisbach	Eschelisbach (TG)	42162	NAWASPEZ_2015	2,4-D	94-75-7		1516000	2720000	0	0	0.0234511	0.210556	0	0	0.5	FALSE	FALSE	FALSE	FALSE	FALSE	FALSE	FALSE	FALSE
3195	TG_&&_187_&&_195	Eschelisbach	Eschelisbach (TG)	42162.5	NAWASPEZ_2015	2,4-D	94-75-7		1516000	2720000	0	0	0.0234511	0.210556	0	0	0.5	FALSE	FALSE	FALSE	FALSE	FALSE	FALSE	FALSE	FALSE
3196	TG_&&_196_&&_NA	Eschelisbach	Eschelisbach (TG)	42163	NAWASPEZ_2015	2,4-D	94-75-7		1516000	2720000	0	0	0.258897	0.210556	0	0	0.5	FALSE	FALSE	FALSE	FALSE	FALSE	FALSE	FALSE	FALSE
3197	TG_&&_197_&&_NA	Eschelisbach	Eschelisbach (TG)	42163.5	NAWASPEZ_2015	2,4-D	94-75-7		1516000	2720000	0	0	0.0502252	0.210556	0	0	0.5	FALSE	FALSE	FALSE	FALSE	FALSE	FALSE	FALSE	FALSE
3198	TG_&&_198_&&_207	Eschelisbach	Eschelisbach (TG)	42164	NAWASPEZ_2015	2,4-D	94-75-7		1516000	2720000	0	0	0.0330432	0.210556	0	0	0.5	FALSE	FALSE	FALSE	FALSE	FALSE	FALSE	FALSE	FALSE
3199	TG_&&_198_&&_207	Eschelisbach	Eschelisbach (TG)	42164.5	NAWASPEZ_2015	2,4-D	94-75-7		1516000	2720000	0	4.49055e-07	0.0330432	0.325249	0	1.38065e-06	0.5	FALSE	FALSE	FALSE	FALSE	FALSE	FALSE	FALSE	FALSE
3200	TG_&&_198_&&_207	Eschelisbach	Eschelisbach (TG)	42165	NAWASPEZ_2015	2,4-D	94-75-7		1516000	2720000	0	4.49055e-07	0.0330432	0.325249	0	1.38065e-06	0.5	FALSE	FALSE	FALSE	FALSE	FALSE	FALSE	FALSE	FALSE
3201	TG_&&_198_&&_207	Eschelisbach	Eschelisbach (TG)	42165.5	NAWASPEZ_2015	2,4-D	94-75-7		1516000	2720000	0	4.49055e-07	0.0330432	0.325249	0	1.38065e-06	0.5	FALSE	FALSE	FALSE	FALSE	FALSE	FALSE	FALSE	FALSE
3202	TG_&&_198_&&_207	Eschelisbach	Eschelisbach (TG)	42166	NAWASPEZ_2015	2,4-D	94-75-7		1516000	2720000	0	4.49055e-07	0.0330432	0.325249	0	1.38065e-06	0.5	FALSE	FALSE	FALSE	FALSE	FALSE	FALSE	FALSE	FALSE
3203	TG_&&_198_&&_207	Eschelisbach	Eschelisbach (TG)	42166.5	NAWASPEZ_2015	2,4-D	94-75-7		1516000	2720000	0	4.49055e-07	0.0330432	0.325249	0	1.38065e-06	0.5	FALSE	FALSE	FALSE	FALSE	FALSE	FALSE	FALSE	FALSE
3204	TG_&&_198_&&_207	Eschelisbach	Eschelisbach (TG)	42167	NAWASPEZ_2015	2,4-D	94-75-7		1516000	2720000	0	4.49055e-07	0.0330432	0.325249	0	1.38065e-06	0.5	FALSE	FALSE	FALSE	FALSE	FALSE	FALSE	FALSE	FALSE
3205	TG_&&_198_&&_207	Eschelisbach	Eschelisbach (TG)	42167.5	NAWASPEZ_2015	2,4-D	94-75-7		1516000	2720000	0	4.49055e-07	0.0330432	0.325249	0	1.38065e-06	0.5	FALSE	FALSE	FALSE	FALSE	FALSE	FALSE	FALSE	FALSE
3206	TG_&&_198_&&_207	Eschelisbach	Eschelisbach (TG)	42168	NAWASPEZ_2015	2,4-D	94-75-7		1516000	2720000	0	4.49055e-07	0.0330432	0.325249	0	1.38065e-06	0.5	FALSE	FALSE	FALSE	FALSE	FALSE	FALSE	FALSE	FALSE
3207	TG_&&_198_&&_207	Eschelisbach	Eschelisbach (TG)	42168.5	NAWASPEZ_2015	2,4-D	94-75-7		1516000	2720000	0	4.49055e-07	0.0330432	0.325249	0	1.38065e-06	0.5	FALSE	FALSE	FALSE	FALSE	FALSE	FALSE	FALSE	FALSE
3208	TG_&&_208_&&_NA	Eschelisbach	Eschelisbach (TG)	42169	NAWASPEZ_2015	2,4-D	94-75-7		1516000	2720000	1.71504e-06	4.49055e-07	0.109205	0.325249	1.57047e-05	1.38065e-06	0.5	FALSE	FALSE	FALSE	FALSE	FALSE	FALSE	FALSE	FALSE
3209	TG_&&_209_&&_NA	Eschelisbach	Eschelisbach (TG)	42169.5	NAWASPEZ_2015	2,4-D	94-75-7		1516000	2720000	0	4.49055e-07	0.204208	0.325249	0	1.38065e-06	0.5	FALSE	FALSE	FALSE	FALSE	FALSE	FALSE	FALSE	FALSE
3210	TG_&&_210_&&_213	Eschelisbach	Eschelisbach (TG)	42170	NAWASPEZ_2015	2,4-D	94-75-7		1516000	2720000	5.21108e-06	4.49055e-07	0.115785	0.325249	4.50065e-05	1.38065e-06	0.5	FALSE	FALSE	FALSE	FALSE	FALSE	FALSE	FALSE	FALSE
3211	TG_&&_210_&&_213	Eschelisbach	Eschelisbach (TG)	42170.5	NAWASPEZ_2015	2,4-D	94-75-7		1516000	2720000	5.21108e-06	4.49055e-07	0.115785	0.325249	4.50065e-05	1.38065e-06	0.5	FALSE	FALSE	FALSE	FALSE	FALSE	FALSE	FALSE	FALSE
3212	TG_&&_210_&&_213	Eschelisbach	Eschelisbach (TG)	42171	NAWASPEZ_2015	2,4-D	94-75-7		1516000	2720000	5.21108e-06	4.49055e-07	0.115785	0.325249	4.50065e-05	1.38065e-06	0.5	FALSE	FALSE	FALSE	FALSE	FALSE	FALSE	FALSE	FALSE
3213	TG_&&_210_&&_213	Eschelisbach	Eschelisbach (TG)	42171.5	NAWASPEZ_2015	2,4-D	94-75-7		1516000	2720000	5.21108e-06	4.49055e-07	0.115785	0.325249	4.50065e-05	1.38065e-06	0.5	FALSE	FALSE	FALSE	FALSE	FALSE	FALSE	FALSE	FALSE
3214	TG_&&_214_&&_NA	Eschelisbach	Eschelisbach (TG)	42172	NAWASPEZ_2015	2,4-D	94-75-7		1516000	2720000	0	4.49055e-07	0.0272449	0.325249	0	1.38065e-06	0.5	FALSE	FALSE	FALSE	FALSE	FALSE	FALSE	FALSE	FALSE
3215	TG_&&_215_&&_NA	Eschelisbach	Eschelisbach (TG)	42172.5	NAWASPEZ_2015	2,4-D	94-75-7		1516000	2720000	0	4.49055e-07	0.0331686	0.325249	0	1.38065e-06	0.5	FALSE	FALSE	FALSE	FALSE	FALSE	FALSE	FALSE	FALSE
3216	TG_&&_216_&&_225	Eschelisbach	Eschelisbach (TG)	42173	NAWASPEZ_2015	2,4-D	94-75-7		1516000	2720000	0	4.49055e-07	0.0325957	0.325249	0	1.38065e-06	0.5	FALSE	FALSE	FALSE	FALSE	FALSE	FALSE	FALSE	FALSE
3217	TG_&&_216_&&_225	Eschelisbach	Eschelisbach (TG)	42173.5	NAWASPEZ_2015	2,4-D	94-75-7		1516000	2720000	0	4.49055e-07	0.0325957	0.325249	0	1.38065e-06	0.5	FALSE	FALSE	FALSE	FALSE	FALSE	FALSE	FALSE	FALSE
3218	TG_&&_216_&&_225	Eschelisbach	Eschelisbach (TG)	42174	NAWASPEZ_2015	2,4-D	94-75-7		1516000	2720000	0	4.49055e-07	0.0325957	0.325249	0	1.38065e-06	0.5	FALSE	FALSE	FALSE	FALSE	FALSE	FALSE	FALSE	FALSE
3219	TG_&&_216_&&_225	Eschelisbach	Eschelisbach (TG)	42174.5	NAWASPEZ_2015	2,4-D	94-75-7		1516000	2720000	0	4.49055e-07	0.0325957	0.325249	0	1.38065e-06	0.5	FALSE	FALSE	FALSE	FALSE	FALSE	FALSE	FALSE	FALSE
3220	TG_&&_216_&&_225	Eschelisbach	Eschelisbach (TG)	42175	NAWASPEZ_2015	2,4-D	94-75-7		1516000	2720000	0	4.49055e-07	0.0325957	0.325249	0	1.38065e-06	0.5	FALSE	FALSE	FALSE	FALSE	FALSE	FALSE	FALSE	FALSE
3221	TG_&&_216_&&_225	Eschelisbach	Eschelisbach (TG)	42175.5	NAWASPEZ_2015	2,4-D	94-75-7		1516000	2720000	0	4.49055e-07	0.0325957	0.325249	0	1.38065e-06	0.5	FALSE	FALSE	FALSE	FALSE	FALSE	FALSE	FALSE	FALSE
3222	TG_&&_216_&&_225	Eschelisbach	Eschelisbach (TG)	42176	NAWASPEZ_2015	2,4-D	94-75-7		1516000	2720000	0	4.49055e-07	0.0325957	0.325249	0	1.38065e-06	0.5	FALSE	FALSE	FALSE	FALSE	FALSE	FALSE	FALSE	FALSE
3223	TG_&&_216_&&_225	Eschelisbach	Eschelisbach (TG)	42176.5	NAWASPEZ_2015	2,4-D	94-75-7		1516000	2720000	0	4.49055e-07	0.0325957	0.325249	0	1.38065e-06	0.5	FALSE	FALSE	FALSE	FALSE	FALSE	FALSE	FALSE	FALSE
3224	TG_&&_216_&&_225	Eschelisbach	Eschelisbach (TG)	42177	NAWASPEZ_2015	2,4-D	94-75-7		1516000	2720000	0	4.49055e-07	0.0325957	0.325249	0	1.38065e-06	0.5	FALSE	FALSE	FALSE	FALSE	FALSE	FALSE	FALSE	FALSE
3225	TG_&&_216_&&_225	Eschelisbach	Eschelisbach (TG)	42177.5	NAWASPEZ_2015	2,4-D	94-75-7		1516000	2720000	0	4.49055e-07	0.0325957	0.325249	0	1.38065e-06	0.5	FALSE	FALSE	FALSE	FALSE	FALSE	FALSE	FALSE	FALSE
3226	TG_&&_226_&&_NA	Eschelisbach	Eschelisbach (TG)	42178	NAWASPEZ_2015	2,4-D	94-75-7		1516000	2720000	0	4.49055e-07	0.0747951	0.325249	0	1.38065e-06	0.5	FALSE	FALSE	FALSE	FALSE	FALSE	FALSE	FALSE	FALSE
3227	TG_&&_227_&&_231	Eschelisbach	Eschelisbach (TG)	42178.5	NAWASPEZ_2015	2,4-D	94-75-7		1516000	2720000	0	1.81197e-06	0.0170937	0.124352	0	1.45714e-05	0.5	FALSE	FALSE	FALSE	FALSE	FALSE	FALSE	FALSE	FALSE
3228	TG_&&_227_&&_231	Eschelisbach	Eschelisbach (TG)	42179	NAWASPEZ_2015	2,4-D	94-75-7		1516000	2720000	0	1.81197e-06	0.0170937	0.124352	0	1.45714e-05	0.5	FALSE	FALSE	FALSE	FALSE	FALSE	FALSE	FALSE	FALSE
3229	TG_&&_227_&&_231	Eschelisbach	Eschelisbach (TG)	42179.5	NAWASPEZ_2015	2,4-D	94-75-7		1516000	2720000	0	1.81197e-06	0.0170937	0.124352	0	1.45714e-05	0.5	FALSE	FALSE	FALSE	FALSE	FALSE	FALSE	FALSE	FALSE
3230	TG_&&_227_&&_231	Eschelisbach	Eschelisbach (TG)	42180	NAWASPEZ_2015	2,4-D	94-75-7		1516000	2720000	0	1.81197e-06	0.0170937	0.124352	0	1.45714e-05	0.5	FALSE	FALSE	FALSE	FALSE	FALSE	FALSE	FALSE	FALSE
3231	TG_&&_227_&&_231	Eschelisbach	Eschelisbach (TG)	42180.5	NAWASPEZ_2015	2,4-D	94-75-7		1516000	2720000	0	1.81197e-06	0.0170937	0.124352	0	1.45714e-05	0.5	FALSE	FALSE	FALSE	FALSE	FALSE	FALSE	FALSE	FALSE
3232	TG_&&_232_&&_248	Eschelisbach	Eschelisbach (TG)	42181	NAWASPEZ_2015	2,4-D	94-75-7		1516000	2720000	0	1.81197e-06	0.0135706	0.124352	0	1.45714e-05	0.5	FALSE	FALSE	FALSE	FALSE	FALSE	FALSE	FALSE	FALSE
3233	TG_&&_232_&&_248	Eschelisbach	Eschelisbach (TG)	42181.5	NAWASPEZ_2015	2,4-D	94-75-7		1516000	2720000	0	1.81197e-06	0.0135706	0.124352	0	1.45714e-05	0.5	FALSE	FALSE	FALSE	FALSE	FALSE	FALSE	FALSE	FALSE
3234	TG_&&_232_&&_248	Eschelisbach	Eschelisbach (TG)	42182	NAWASPEZ_2015	2,4-D	94-75-7		1516000	2720000	0	1.81197e-06	0.0135706	0.124352	0	1.45714e-05	0.5	FALSE	FALSE	FALSE	FALSE	FALSE	FALSE	FALSE	FALSE
3235	TG_&&_232_&&_248	Eschelisbach	Eschelisbach (TG)	42182.5	NAWASPEZ_2015	2,4-D	94-75-7		1516000	2720000	0	1.81197e-06	0.0135706	0.124352	0	1.45714e-05	0.5	FALSE	FALSE	FALSE	FALSE	FALSE	FALSE	FALSE	FALSE
3236	TG_&&_232_&&_248	Eschelisbach	Eschelisbach (TG)	42183	NAWASPEZ_2015	2,4-D	94-75-7		1516000	2720000	0	1.81197e-06	0.0135706	0.124352	0	1.45714e-05	0.5	FALSE	FALSE	FALSE	FALSE	FALSE	FALSE	FALSE	FALSE
3237	TG_&&_232_&&_248	Eschelisbach	Eschelisbach (TG)	42183.5	NAWASPEZ_2015	2,4-D	94-75-7		1516000	2720000	0	1.81197e-06	0.0135706	0.124352	0	1.45714e-05	0.5	FALSE	FALSE	FALSE	FALSE	FALSE	FALSE	FALSE	FALSE
3238	TG_&&_232_&&_248	Eschelisbach	Eschelisbach (TG)	42184	NAWASPEZ_2015	2,4-D	94-75-7		1516000	2720000	0	1.81197e-06	0.0135706	0.124352	0	1.45714e-05	0.5	FALSE	FALSE	FALSE	FALSE	FALSE	FALSE	FALSE	FALSE
3239	TG_&&_232_&&_248	Eschelisbach	Eschelisbach (TG)	42184.5	NAWASPEZ_2015	2,4-D	94-75-7		1516000	2720000	0	1.81197e-06	0.0135706	0.124352	0	1.45714e-05	0.5	FALSE	FALSE	FALSE	FALSE	FALSE	FALSE	FALSE	FALSE
3240	TG_&&_232_&&_248	Eschelisbach	Eschelisbach (TG)	42185	NAWASPEZ_2015	2,4-D	94-75-7		1516000	2720000	0	1.81197e-06	0.0135706	0.124352	0	1.45714e-05	0.5	FALSE	FALSE	FALSE	FALSE	FALSE	FALSE	FALSE	FALSE
3241	TG_&&_232_&&_248	Eschelisbach	Eschelisbach (TG)	42185.5	NAWASPEZ_2015	2,4-D	94-75-7		1516000	2720000	0	1.81197e-06	0.0135706	0.124352	0	1.45714e-05	0.5	FALSE	FALSE	FALSE	FALSE	FALSE	FALSE	FALSE	FALSE
3242	TG_&&_232_&&_248	Eschelisbach	Eschelisbach (TG)	42186	NAWASPEZ_2015	2,4-D	94-75-7		1516000	2720000	0	1.81197e-06	0.0135706	0.124352	0	1.45714e-05	0.5	FALSE	FALSE	FALSE	FALSE	FALSE	FALSE	FALSE	FALSE
3243	TG_&&_232_&&_248	Eschelisbach	Eschelisbach (TG)	42186.5	NAWASPEZ_2015	2,4-D	94-75-7		1516000	2720000	0	1.81197e-06	0.0135706	0.124352	0	1.45714e-05	0.5	FALSE	FALSE	FALSE	FALSE	FALSE	FALSE	FALSE	FALSE
3244	TG_&&_232_&&_248	Eschelisbach	Eschelisbach (TG)	42187	NAWASPEZ_2015	2,4-D	94-75-7		1516000	2720000	0	1.81197e-06	0.0135706	0.124352	0	1.45714e-05	0.5	FALSE	FALSE	FALSE	FALSE	FALSE	FALSE	FALSE	FALSE
3245	TG_&&_232_&&_248	Eschelisbach	Eschelisbach (TG)	42187.5	NAWASPEZ_2015	2,4-D	94-75-7		1516000	2720000	0	1.81197e-06	0.0135706	0.124352	0	1.45714e-05	0.5	FALSE	FALSE	FALSE	FALSE	FALSE	FALSE	FALSE	FALSE
3246	TG_&&_232_&&_248	Eschelisbach	Eschelisbach (TG)	42188	NAWASPEZ_2015	2,4-D	94-75-7		1516000	2720000	0	1.81197e-06	0.0135706	0.124352	0	1.45714e-05	0.5	FALSE	FALSE	FALSE	FALSE	FALSE	FALSE	FALSE	FALSE
3247	TG_&&_232_&&_248	Eschelisbach	Eschelisbach (TG)	42188.5	NAWASPEZ_2015	2,4-D	94-75-7		1516000	2720000	0	1.81197e-06	0.0135706	0.124352	0	1.45714e-05	0.5	FALSE	FALSE	FALSE	FALSE	FALSE	FALSE	FALSE	FALSE
3248	TG_&&_232_&&_248	Eschelisbach	Eschelisbach (TG)	42189	NAWASPEZ_2015	2,4-D	94-75-7		1516000	2720000	0	1.81197e-06	0.0135706	0.124352	0	1.45714e-05	0.5	FALSE	FALSE	FALSE	FALSE	FALSE	FALSE	FALSE	FALSE
3249	TG_&&_249_&&_257	Eschelisbach	Eschelisbach (TG)	42189.5	NAWASPEZ_2015	2,4-D	94-75-7		1516000	2720000	6.46438e-06	1.81197e-06	0.0281972	0.124352	0.000229256	1.45714e-05	0.5	FALSE	FALSE	FALSE	FALSE	FALSE	FALSE	FALSE	FALSE
3250	TG_&&_249_&&_257	Eschelisbach	Eschelisbach (TG)	42190	NAWASPEZ_2015	2,4-D	94-75-7		1516000	2720000	6.46438e-06	1.81197e-06	0.0281972	0.124352	0.000229256	1.45714e-05	0.5	FALSE	FALSE	FALSE	FALSE	FALSE	FALSE	FALSE	FALSE
3251	TG_&&_249_&&_257	Eschelisbach	Eschelisbach (TG)	42190.5	NAWASPEZ_2015	2,4-D	94-75-7		1516000	2720000	6.46438e-06	1.81197e-06	0.0281972	0.124352	0.000229256	1.45714e-05	0.5	FALSE	FALSE	FALSE	FALSE	FALSE	FALSE	FALSE	FALSE
3252	TG_&&_252_&&_NA	Eschelisbach	Eschelisbach (TG)	42191	NAWASPEZ_2015	2,4-D	94-75-7		1516000	2720000	5.87071e-05	1.81197e-06	0.11021	0.124352	0.000532687	1.45714e-05	0.5	FALSE	FALSE	FALSE	FALSE	FALSE	FALSE	FALSE	FALSE
3253	TG_&&_249_&&_257	Eschelisbach	Eschelisbach (TG)	42191.5	NAWASPEZ_2015	2,4-D	94-75-7		1516000	2720000	6.46438e-06	1.81197e-06	0.0281972	0.124352	0.000229256	1.45714e-05	0.5	FALSE	FALSE	FALSE	FALSE	FALSE	FALSE	FALSE	FALSE
3254	TG_&&_249_&&_257	Eschelisbach	Eschelisbach (TG)	42192	NAWASPEZ_2015	2,4-D	94-75-7		1516000	2720000	6.46438e-06	1.81197e-06	0.0281972	0.124352	0.000229256	1.45714e-05	0.5	FALSE	FALSE	FALSE	FALSE	FALSE	FALSE	FALSE	FALSE
3255	TG_&&_249_&&_257	Eschelisbach	Eschelisbach (TG)	42192.5	NAWASPEZ_2015	2,4-D	94-75-7		1516000	2720000	6.46438e-06	3.86029e-07	0.0281972	0.311862	0.000229256	1.23782e-06	0.5	FALSE	FALSE	FALSE	FALSE	FALSE	FALSE	FALSE	FALSE
3256	TG_&&_249_&&_257	Eschelisbach	Eschelisbach (TG)	42193	NAWASPEZ_2015	2,4-D	94-75-7		1516000	2720000	6.46438e-06	3.86029e-07	0.0281972	0.311862	0.000229256	1.23782e-06	0.5	FALSE	FALSE	FALSE	FALSE	FALSE	FALSE	FALSE	FALSE
3257	TG_&&_249_&&_257	Eschelisbach	Eschelisbach (TG)	42193.5	NAWASPEZ_2015	2,4-D	94-75-7		1516000	2720000	6.46438e-06	3.86029e-07	0.0281972	0.311862	0.000229256	1.23782e-06	0.5	FALSE	FALSE	FALSE	FALSE	FALSE	FALSE	FALSE	FALSE
3258	TG_&&_258_&&_271	Eschelisbach	Eschelisbach (TG)	42194	NAWASPEZ_2015	2,4-D	94-75-7		1516000	2720000	0	3.86029e-07	0.0157904	0.311862	0	1.23782e-06	0.5	FALSE	FALSE	FALSE	FALSE	FALSE	FALSE	FALSE	FALSE
3259	TG_&&_258_&&_271	Eschelisbach	Eschelisbach (TG)	42194.5	NAWASPEZ_2015	2,4-D	94-75-7		1516000	2720000	0	3.86029e-07	0.0157904	0.311862	0	1.23782e-06	0.5	FALSE	FALSE	FALSE	FALSE	FALSE	FALSE	FALSE	FALSE
3260	TG_&&_258_&&_271	Eschelisbach	Eschelisbach (TG)	42195	NAWASPEZ_2015	2,4-D	94-75-7		1516000	2720000	0	3.86029e-07	0.0157904	0.311862	0	1.23782e-06	0.5	FALSE	FALSE	FALSE	FALSE	FALSE	FALSE	FALSE	FALSE
3261	TG_&&_258_&&_271	Eschelisbach	Eschelisbach (TG)	42195.5	NAWASPEZ_2015	2,4-D	94-75-7		1516000	2720000	0	3.86029e-07	0.0157904	0.311862	0	1.23782e-06	0.5	FALSE	FALSE	FALSE	FALSE	FALSE	FALSE	FALSE	FALSE
3262	TG_&&_258_&&_271	Eschelisbach	Eschelisbach (TG)	42196	NAWASPEZ_2015	2,4-D	94-75-7		1516000	2720000	0	3.86029e-07	0.0157904	0.311862	0	1.23782e-06	0.5	FALSE	FALSE	FALSE	FALSE	FALSE	FALSE	FALSE	FALSE
3263	TG_&&_258_&&_271	Eschelisbach	Eschelisbach (TG)	42196.5	NAWASPEZ_2015	2,4-D	94-75-7		1516000	2720000	0	3.86029e-07	0.0157904	0.311862	0	1.23782e-06	0.5	FALSE	FALSE	FALSE	FALSE	FALSE	FALSE	FALSE	FALSE
3264	TG_&&_258_&&_271	Eschelisbach	Eschelisbach (TG)	42197	NAWASPEZ_2015	2,4-D	94-75-7		1516000	2720000	0	3.86029e-07	0.0157904	0.311862	0	1.23782e-06	0.5	FALSE	FALSE	FALSE	FALSE	FALSE	FALSE	FALSE	FALSE
3265	TG_&&_258_&&_271	Eschelisbach	Eschelisbach (TG)	42197.5	NAWASPEZ_2015	2,4-D	94-75-7		1516000	2720000	0	3.86029e-07	0.0157904	0.311862	0	1.23782e-06	0.5	FALSE	FALSE	FALSE	FALSE	FALSE	FALSE	FALSE	FALSE
3266	TG_&&_258_&&_271	Eschelisbach	Eschelisbach (TG)	42198	NAWASPEZ_2015	2,4-D	94-75-7		1516000	2720000	0	3.86029e-07	0.0157904	0.311862	0	1.23782e-06	0.5	FALSE	FALSE	FALSE	FALSE	FALSE	FALSE	FALSE	FALSE
3267	TG_&&_258_&&_271	Eschelisbach	Eschelisbach (TG)	42198.5	NAWASPEZ_2015	2,4-D	94-75-7		1516000	2720000	0	3.86029e-07	0.0157904	0.311862	0	1.23782e-06	0.5	FALSE	FALSE	FALSE	FALSE	FALSE	FALSE	FALSE	FALSE
3268	TG_&&_258_&&_271	Eschelisbach	Eschelisbach (TG)	42199	NAWASPEZ_2015	2,4-D	94-75-7		1516000	2720000	0	3.86029e-07	0.0157904	0.311862	0	1.23782e-06	0.5	FALSE	FALSE	FALSE	FALSE	FALSE	FALSE	FALSE	FALSE
3269	TG_&&_258_&&_271	Eschelisbach	Eschelisbach (TG)	42199.5	NAWASPEZ_2015	2,4-D	94-75-7		1516000	2720000	0	3.86029e-07	0.0157904	0.311862	0	1.23782e-06	0.5	FALSE	FALSE	FALSE	FALSE	FALSE	FALSE	FALSE	FALSE
3270	TG_&&_258_&&_271	Eschelisbach	Eschelisbach (TG)	42200	NAWASPEZ_2015	2,4-D	94-75-7		1516000	2720000	0	3.86029e-07	0.0157904	0.311862	0	1.23782e-06	0.5	FALSE	FALSE	FALSE	FALSE	FALSE	FALSE	FALSE	FALSE
3271	TG_&&_258_&&_271	Eschelisbach	Eschelisbach (TG)	42200.5	NAWASPEZ_2015	2,4-D	94-75-7		1516000	2720000	0	3.86029e-07	0.0157904	0.311862	0	1.23782e-06	0.5	FALSE	FALSE	FALSE	FALSE	FALSE	FALSE	FALSE	FALSE
3272	TG_&&_272_&&_282	Eschelisbach	Eschelisbach (TG)	42201	NAWASPEZ_2015	2,4-D	94-75-7		1516000	2720000	0	3.86029e-07	0.0814846	0.311862	0	1.23782e-06	0.5	FALSE	FALSE	FALSE	FALSE	FALSE	FALSE	FALSE	FALSE
3273	TG_&&_272_&&_282	Eschelisbach	Eschelisbach (TG)	42201.5	NAWASPEZ_2015	2,4-D	94-75-7		1516000	2720000	0	3.86029e-07	0.0814846	0.311862	0	1.23782e-06	0.5	FALSE	FALSE	FALSE	FALSE	FALSE	FALSE	FALSE	FALSE
3274	TG_&&_272_&&_282	Eschelisbach	Eschelisbach (TG)	42202	NAWASPEZ_2015	2,4-D	94-75-7		1516000	2720000	0	3.86029e-07	0.0814846	0.311862	0	1.23782e-06	0.5	FALSE	FALSE	FALSE	FALSE	FALSE	FALSE	FALSE	FALSE
3275	TG_&&_272_&&_282	Eschelisbach	Eschelisbach (TG)	42202.5	NAWASPEZ_2015	2,4-D	94-75-7		1516000	2720000	0	3.86029e-07	0.0814846	0.311862	0	1.23782e-06	0.5	FALSE	FALSE	FALSE	FALSE	FALSE	FALSE	FALSE	FALSE
3276	TG_&&_272_&&_282	Eschelisbach	Eschelisbach (TG)	42203	NAWASPEZ_2015	2,4-D	94-75-7		1516000	2720000	0	3.86029e-07	0.0814846	0.311862	0	1.23782e-06	0.5	FALSE	FALSE	FALSE	FALSE	FALSE	FALSE	FALSE	FALSE
3277	TG_&&_272_&&_282	Eschelisbach	Eschelisbach (TG)	42203.5	NAWASPEZ_2015	2,4-D	94-75-7		1516000	2720000	0	3.86029e-07	0.0814846	0.311862	0	1.23782e-06	0.5	FALSE	FALSE	FALSE	FALSE	FALSE	FALSE	FALSE	FALSE
3278	TG_&&_272_&&_282	Eschelisbach	Eschelisbach (TG)	42204	NAWASPEZ_2015	2,4-D	94-75-7		1516000	2720000	0	3.86029e-07	0.0814846	0.311862	0	1.23782e-06	0.5	FALSE	FALSE	FALSE	FALSE	FALSE	FALSE	FALSE	FALSE
3279	TG_&&_272_&&_282	Eschelisbach	Eschelisbach (TG)	42204.5	NAWASPEZ_2015	2,4-D	94-75-7		1516000	2720000	0	3.86029e-07	0.0814846	0.311862	0	1.23782e-06	0.5	FALSE	FALSE	FALSE	FALSE	FALSE	FALSE	FALSE	FALSE
3280	TG_&&_272_&&_282	Eschelisbach	Eschelisbach (TG)	42205	NAWASPEZ_2015	2,4-D	94-75-7		1516000	2720000	0	3.86029e-07	0.0814846	0.311862	0	1.23782e-06	0.5	FALSE	FALSE	FALSE	FALSE	FALSE	FALSE	FALSE	FALSE
3281	TG_&&_272_&&_282	Eschelisbach	Eschelisbach (TG)	42205.5	NAWASPEZ_2015	2,4-D	94-75-7		1516000	2720000	0	3.86029e-07	0.0814846	0.311862	0	1.23782e-06	0.5	FALSE	FALSE	FALSE	FALSE	FALSE	FALSE	FALSE	FALSE
3282	TG_&&_272_&&_282	Eschelisbach	Eschelisbach (TG)	42206	NAWASPEZ_2015	2,4-D	94-75-7		1516000	2720000	0	3.86029e-07	0.0814846	0.311862	0	1.23782e-06	0.5	FALSE	FALSE	FALSE	FALSE	FALSE	FALSE	FALSE	FALSE
3283	TG_&&_283_&&_296	Eschelisbach	Eschelisbach (TG)	42206.5	NAWASPEZ_2015	2,4-D	94-75-7		1516000	2720000	0	0	0.0639468	0.277153	0	0	0.5	FALSE	FALSE	FALSE	FALSE	FALSE	FALSE	FALSE	FALSE
3284	TG_&&_283_&&_296	Eschelisbach	Eschelisbach (TG)	42207	NAWASPEZ_2015	2,4-D	94-75-7		1516000	2720000	0	0	0.0639468	0.277153	0	0	0.5	FALSE	FALSE	FALSE	FALSE	FALSE	FALSE	FALSE	FALSE
3285	TG_&&_283_&&_296	Eschelisbach	Eschelisbach (TG)	42207.5	NAWASPEZ_2015	2,4-D	94-75-7		1516000	2720000	0	0	0.0639468	0.277153	0	0	0.5	FALSE	FALSE	FALSE	FALSE	FALSE	FALSE	FALSE	FALSE
3286	TG_&&_283_&&_296	Eschelisbach	Eschelisbach (TG)	42208	NAWASPEZ_2015	2,4-D	94-75-7		1516000	2720000	0	0	0.0639468	0.277153	0	0	0.5	FALSE	FALSE	FALSE	FALSE	FALSE	FALSE	FALSE	FALSE
3287	TG_&&_283_&&_296	Eschelisbach	Eschelisbach (TG)	42208.5	NAWASPEZ_2015	2,4-D	94-75-7		1516000	2720000	0	0	0.0639468	0.277153	0	0	0.5	FALSE	FALSE	FALSE	FALSE	FALSE	FALSE	FALSE	FALSE
3288	TG_&&_283_&&_296	Eschelisbach	Eschelisbach (TG)	42209	NAWASPEZ_2015	2,4-D	94-75-7		1516000	2720000	0	0	0.0639468	0.277153	0	0	0.5	FALSE	FALSE	FALSE	FALSE	FALSE	FALSE	FALSE	FALSE
3289	TG_&&_289_&&_NA	Eschelisbach	Eschelisbach (TG)	42209.5	NAWASPEZ_2015	2,4-D	94-75-7		1516000	2720000	0	0	0.0390939	0.277153	0	0	0.5	FALSE	FALSE	FALSE	FALSE	FALSE	FALSE	FALSE	FALSE
3290	TG_&&_283_&&_296	Eschelisbach	Eschelisbach (TG)	42210	NAWASPEZ_2015	2,4-D	94-75-7		1516000	2720000	0	0	0.0639468	0.277153	0	0	0.5	FALSE	FALSE	FALSE	FALSE	FALSE	FALSE	FALSE	FALSE
3291	TG_&&_283_&&_296	Eschelisbach	Eschelisbach (TG)	42210.5	NAWASPEZ_2015	2,4-D	94-75-7		1516000	2720000	0	0	0.0639468	0.277153	0	0	0.5	FALSE	FALSE	FALSE	FALSE	FALSE	FALSE	FALSE	FALSE
3292	TG_&&_292_&&_NA	Eschelisbach	Eschelisbach (TG)	42211	NAWASPEZ_2015	2,4-D	94-75-7		1516000	2720000	0	0	0.0767942	0.277153	0	0	0.5	FALSE	FALSE	FALSE	FALSE	FALSE	FALSE	FALSE	FALSE
3293	TG_&&_283_&&_296	Eschelisbach	Eschelisbach (TG)	42211.5	NAWASPEZ_2015	2,4-D	94-75-7		1516000	2720000	0	0	0.0639468	0.277153	0	0	0.5	FALSE	FALSE	FALSE	FALSE	FALSE	FALSE	FALSE	FALSE
3294	TG_&&_294_&&_NA	Eschelisbach	Eschelisbach (TG)	42212	NAWASPEZ_2015	2,4-D	94-75-7		1516000	2720000	0	0	0.0813998	0.277153	0	0	0.5	FALSE	FALSE	FALSE	FALSE	FALSE	FALSE	FALSE	FALSE
3295	TG_&&_283_&&_296	Eschelisbach	Eschelisbach (TG)	42212.5	NAWASPEZ_2015	2,4-D	94-75-7		1516000	2720000	0	0	0.0639468	0.277153	0	0	0.5	FALSE	FALSE	FALSE	FALSE	FALSE	FALSE	FALSE	FALSE
3296	TG_&&_283_&&_296	Eschelisbach	Eschelisbach (TG)	42213	NAWASPEZ_2015	2,4-D	94-75-7		1516000	2720000	0	0	0.0639468	0.277153	0	0	0.5	FALSE	FALSE	FALSE	FALSE	FALSE	FALSE	FALSE	FALSE
3297	TG_&&_297_&&_305	Eschelisbach	Eschelisbach (TG)	42213.5	NAWASPEZ_2015	2,4-D	94-75-7		1516000	2720000	0	0	0.0324274	0.277153	0	0	0.5	FALSE	FALSE	FALSE	FALSE	FALSE	FALSE	FALSE	FALSE
3298	TG_&&_297_&&_305	Eschelisbach	Eschelisbach (TG)	42214	NAWASPEZ_2015	2,4-D	94-75-7		1516000	2720000	0	0	0.0324274	0.277153	0	0	0.5	FALSE	FALSE	FALSE	FALSE	FALSE	FALSE	FALSE	FALSE
3299	TG_&&_297_&&_305	Eschelisbach	Eschelisbach (TG)	42214.5	NAWASPEZ_2015	2,4-D	94-75-7		1516000	2720000	0	0	0.0324274	0.277153	0	0	0.5	FALSE	FALSE	FALSE	FALSE	FALSE	FALSE	FALSE	FALSE
3300	TG_&&_297_&&_305	Eschelisbach	Eschelisbach (TG)	42215	NAWASPEZ_2015	2,4-D	94-75-7		1516000	2720000	0	0	0.0324274	0.277153	0	0	0.5	FALSE	FALSE	FALSE	FALSE	FALSE	FALSE	FALSE	FALSE
3301	TG_&&_297_&&_305	Eschelisbach	Eschelisbach (TG)	42215.5	NAWASPEZ_2015	2,4-D	94-75-7		1516000	2720000	0	0	0.0324274	0.277153	0	0	0.5	FALSE	FALSE	FALSE	FALSE	FALSE	FALSE	FALSE	FALSE
3302	TG_&&_297_&&_305	Eschelisbach	Eschelisbach (TG)	42216	NAWASPEZ_2015	2,4-D	94-75-7		1516000	2720000	0	0	0.0324274	0.277153	0	0	0.5	FALSE	FALSE	FALSE	FALSE	FALSE	FALSE	FALSE	FALSE
3303	TG_&&_297_&&_305	Eschelisbach	Eschelisbach (TG)	42216.5	NAWASPEZ_2015	2,4-D	94-75-7		1516000	2720000	0	0	0.0324274	0.277153	0	0	0.5	FALSE	FALSE	FALSE	FALSE	FALSE	FALSE	FALSE	FALSE
3304	TG_&&_297_&&_305	Eschelisbach	Eschelisbach (TG)	42217	NAWASPEZ_2015	2,4-D	94-75-7		1516000	2720000	0	0	0.0324274	0.277153	0	0	0.5	FALSE	FALSE	FALSE	FALSE	FALSE	FALSE	FALSE	FALSE
3305	TG_&&_297_&&_305	Eschelisbach	Eschelisbach (TG)	42217.5	NAWASPEZ_2015	2,4-D	94-75-7		1516000	2720000	0	0	0.0324274	0.277153	0	0	0.5	FALSE	FALSE	FALSE	FALSE	FALSE	FALSE	FALSE	FALSE
3306	TG_&&_306_&&_317	Eschelisbach	Eschelisbach (TG)	42218	NAWASPEZ_2015	2,4-D	94-75-7		1516000	2720000	0	0	0.0258449	0.277153	0	0	0.5	FALSE	FALSE	FALSE	FALSE	FALSE	FALSE	FALSE	FALSE
3307	TG_&&_306_&&_317	Eschelisbach	Eschelisbach (TG)	42218.5	NAWASPEZ_2015	2,4-D	94-75-7		1516000	2720000	0	0	0.0258449	0.277153	0	0	0.5	FALSE	FALSE	FALSE	FALSE	FALSE	FALSE	FALSE	FALSE
3308	TG_&&_306_&&_317	Eschelisbach	Eschelisbach (TG)	42219	NAWASPEZ_2015	2,4-D	94-75-7		1516000	2720000	0	0	0.0258449	0.277153	0	0	0.5	FALSE	FALSE	FALSE	FALSE	FALSE	FALSE	FALSE	FALSE
3309	TG_&&_306_&&_317	Eschelisbach	Eschelisbach (TG)	42219.5	NAWASPEZ_2015	2,4-D	94-75-7		1516000	2720000	0	0	0.0258449	0.277153	0	0	0.5	FALSE	FALSE	FALSE	FALSE	FALSE	FALSE	FALSE	FALSE
3310	TG_&&_306_&&_317	Eschelisbach	Eschelisbach (TG)	42220	NAWASPEZ_2015	2,4-D	94-75-7		1516000	2720000	0	0	0.0258449	0.277153	0	0	0.5	FALSE	FALSE	FALSE	FALSE	FALSE	FALSE	FALSE	FALSE
3311	TG_&&_306_&&_317	Eschelisbach	Eschelisbach (TG)	42220.5	NAWASPEZ_2015	2,4-D	94-75-7		1516000	2720000	0	0	0.0258449	0.299604	0	0	0.5	FALSE	FALSE	FALSE	FALSE	FALSE	FALSE	FALSE	FALSE
3312	TG_&&_306_&&_317	Eschelisbach	Eschelisbach (TG)	42221	NAWASPEZ_2015	2,4-D	94-75-7		1516000	2720000	0	0	0.0258449	0.299604	0	0	0.5	FALSE	FALSE	FALSE	FALSE	FALSE	FALSE	FALSE	FALSE
3313	TG_&&_306_&&_317	Eschelisbach	Eschelisbach (TG)	42221.5	NAWASPEZ_2015	2,4-D	94-75-7		1516000	2720000	0	0	0.0258449	0.299604	0	0	0.5	FALSE	FALSE	FALSE	FALSE	FALSE	FALSE	FALSE	FALSE
3314	TG_&&_306_&&_317	Eschelisbach	Eschelisbach (TG)	42222	NAWASPEZ_2015	2,4-D	94-75-7		1516000	2720000	0	0	0.0258449	0.299604	0	0	0.5	FALSE	FALSE	FALSE	FALSE	FALSE	FALSE	FALSE	FALSE
3315	TG_&&_306_&&_317	Eschelisbach	Eschelisbach (TG)	42222.5	NAWASPEZ_2015	2,4-D	94-75-7		1516000	2720000	0	0	0.0258449	0.299604	0	0	0.5	FALSE	FALSE	FALSE	FALSE	FALSE	FALSE	FALSE	FALSE
3316	TG_&&_306_&&_317	Eschelisbach	Eschelisbach (TG)	42223	NAWASPEZ_2015	2,4-D	94-75-7		1516000	2720000	0	0	0.0258449	0.299604	0	0	0.5	FALSE	FALSE	FALSE	FALSE	FALSE	FALSE	FALSE	FALSE
3317	TG_&&_306_&&_317	Eschelisbach	Eschelisbach (TG)	42223.5	NAWASPEZ_2015	2,4-D	94-75-7		1516000	2720000	0	0	0.0258449	0.299604	0	0	0.5	FALSE	FALSE	FALSE	FALSE	FALSE	FALSE	FALSE	FALSE
3318	TG_&&_318_&&_320	Eschelisbach	Eschelisbach (TG)	42224	NAWASPEZ_2015	2,4-D	94-75-7		1516000	2720000	0	0	0.0213994	0.299604	0	0	0.5	FALSE	FALSE	FALSE	FALSE	FALSE	FALSE	FALSE	FALSE
3319	TG_&&_318_&&_320	Eschelisbach	Eschelisbach (TG)	42224.5	NAWASPEZ_2015	2,4-D	94-75-7		1516000	2720000	0	0	0.0213994	0.299604	0	0	0.5	FALSE	FALSE	FALSE	FALSE	FALSE	FALSE	FALSE	FALSE
3320	TG_&&_318_&&_320	Eschelisbach	Eschelisbach (TG)	42225	NAWASPEZ_2015	2,4-D	94-75-7		1516000	2720000	0	0	0.0213994	0.299604	0	0	0.5	FALSE	FALSE	FALSE	FALSE	FALSE	FALSE	FALSE	FALSE
3321	TG_&&_321_&&_NA	Eschelisbach	Eschelisbach (TG)	42225.5	NAWASPEZ_2015	2,4-D	94-75-7		1516000	2720000	0	0	0.104729	0.299604	0	0	0.5	FALSE	FALSE	FALSE	FALSE	FALSE	FALSE	FALSE	FALSE
3322	TG_&&_322_&&_324	Eschelisbach	Eschelisbach (TG)	42226	NAWASPEZ_2015	2,4-D	94-75-7		1516000	2720000	0	0	0.0892195	0.299604	0	0	0.5	FALSE	FALSE	FALSE	FALSE	FALSE	FALSE	FALSE	FALSE
3323	TG_&&_322_&&_324	Eschelisbach	Eschelisbach (TG)	42226.5	NAWASPEZ_2015	2,4-D	94-75-7		1516000	2720000	0	0	0.0892195	0.299604	0	0	0.5	FALSE	FALSE	FALSE	FALSE	FALSE	FALSE	FALSE	FALSE
3324	TG_&&_322_&&_324	Eschelisbach	Eschelisbach (TG)	42227	NAWASPEZ_2015	2,4-D	94-75-7		1516000	2720000	0	0	0.0892195	0.299604	0	0	0.5	FALSE	FALSE	FALSE	FALSE	FALSE	FALSE	FALSE	FALSE
3325	TG_&&_325_&&_338	Eschelisbach	Eschelisbach (TG)	42227.5	NAWASPEZ_2015	2,4-D	94-75-7		1516000	2720000	0	0	0.0553794	0.299604	0	0	0.5	FALSE	FALSE	FALSE	FALSE	FALSE	FALSE	FALSE	FALSE
3326	TG_&&_325_&&_338	Eschelisbach	Eschelisbach (TG)	42228	NAWASPEZ_2015	2,4-D	94-75-7		1516000	2720000	0	0	0.0553794	0.299604	0	0	0.5	FALSE	FALSE	FALSE	FALSE	FALSE	FALSE	FALSE	FALSE
3327	TG_&&_325_&&_338	Eschelisbach	Eschelisbach (TG)	42228.5	NAWASPEZ_2015	2,4-D	94-75-7		1516000	2720000	0	0	0.0553794	0.299604	0	0	0.5	FALSE	FALSE	FALSE	FALSE	FALSE	FALSE	FALSE	FALSE
3328	TG_&&_325_&&_338	Eschelisbach	Eschelisbach (TG)	42229	NAWASPEZ_2015	2,4-D	94-75-7		1516000	2720000	0	0	0.0553794	0.299604	0	0	0.5	FALSE	FALSE	FALSE	FALSE	FALSE	FALSE	FALSE	FALSE
3329	TG_&&_325_&&_338	Eschelisbach	Eschelisbach (TG)	42229.5	NAWASPEZ_2015	2,4-D	94-75-7		1516000	2720000	0	0	0.0553794	0.299604	0	0	0.5	FALSE	FALSE	FALSE	FALSE	FALSE	FALSE	FALSE	FALSE
3330	TG_&&_325_&&_338	Eschelisbach	Eschelisbach (TG)	42230	NAWASPEZ_2015	2,4-D	94-75-7		1516000	2720000	0	0	0.0553794	0.299604	0	0	0.5	FALSE	FALSE	FALSE	FALSE	FALSE	FALSE	FALSE	FALSE
3331	TG_&&_325_&&_338	Eschelisbach	Eschelisbach (TG)	42230.5	NAWASPEZ_2015	2,4-D	94-75-7		1516000	2720000	0	0	0.0553794	0.299604	0	0	0.5	FALSE	FALSE	FALSE	FALSE	FALSE	FALSE	FALSE	FALSE
3332	TG_&&_325_&&_338	Eschelisbach	Eschelisbach (TG)	42231	NAWASPEZ_2015	2,4-D	94-75-7		1516000	2720000	0	0	0.0553794	0.299604	0	0	0.5	FALSE	FALSE	FALSE	FALSE	FALSE	FALSE	FALSE	FALSE
3333	TG_&&_333_&&_NA	Eschelisbach	Eschelisbach (TG)	42231.5	NAWASPEZ_2015	2,4-D	94-75-7		1516000	2720000	0	0	0.0848623	0.299604	0	0	0.5	FALSE	FALSE	FALSE	FALSE	FALSE	FALSE	FALSE	FALSE
3334	TG_&&_325_&&_338	Eschelisbach	Eschelisbach (TG)	42232	NAWASPEZ_2015	2,4-D	94-75-7		1516000	2720000	0	0	0.0553794	0.299604	0	0	0.5	FALSE	FALSE	FALSE	FALSE	FALSE	FALSE	FALSE	FALSE
3335	TG_&&_325_&&_338	Eschelisbach	Eschelisbach (TG)	42232.5	NAWASPEZ_2015	2,4-D	94-75-7		1516000	2720000	0	0	0.0553794	0.299604	0	0	0.5	FALSE	FALSE	FALSE	FALSE	FALSE	FALSE	FALSE	FALSE
3336	TG_&&_325_&&_338	Eschelisbach	Eschelisbach (TG)	42233	NAWASPEZ_2015	2,4-D	94-75-7		1516000	2720000	0	0	0.0553794	0.299604	0	0	0.5	FALSE	FALSE	FALSE	FALSE	FALSE	FALSE	FALSE	FALSE
3337	TG_&&_325_&&_338	Eschelisbach	Eschelisbach (TG)	42233.5	NAWASPEZ_2015	2,4-D	94-75-7		1516000	2720000	0	0	0.0553794	0.299604	0	0	0.5	FALSE	FALSE	FALSE	FALSE	FALSE	FALSE	FALSE	FALSE
3338	TG_&&_325_&&_338	Eschelisbach	Eschelisbach (TG)	42234	NAWASPEZ_2015	2,4-D	94-75-7		1516000	2720000	0	0	0.0553794	0.299604	0	0	0.5	FALSE	FALSE	FALSE	FALSE	FALSE	FALSE	FALSE	FALSE
3339	TG_&&_339_&&_352	Eschelisbach	Eschelisbach (TG)	42234.5	NAWASPEZ_2015	2,4-D	94-75-7		1516000	2720000	1.71504e-06	4.77941e-07	0.0417931	0.242934	4.10364e-05	1.96737e-06	0.5	FALSE	FALSE	FALSE	FALSE	FALSE	FALSE	FALSE	FALSE
3340	TG_&&_340_&&_NA	Eschelisbach	Eschelisbach (TG)	42235	NAWASPEZ_2015	2,4-D	94-75-7		1516000	2720000	0	4.77941e-07	0.0864635	0.242934	0	1.96737e-06	0.5	FALSE	FALSE	FALSE	FALSE	FALSE	FALSE	FALSE	FALSE
3341	TG_&&_339_&&_352	Eschelisbach	Eschelisbach (TG)	42235.5	NAWASPEZ_2015	2,4-D	94-75-7		1516000	2720000	1.71504e-06	4.77941e-07	0.0417931	0.242934	4.10364e-05	1.96737e-06	0.5	FALSE	FALSE	FALSE	FALSE	FALSE	FALSE	FALSE	FALSE
3342	TG_&&_339_&&_352	Eschelisbach	Eschelisbach (TG)	42236	NAWASPEZ_2015	2,4-D	94-75-7		1516000	2720000	1.71504e-06	4.77941e-07	0.0417931	0.242934	4.10364e-05	1.96737e-06	0.5	FALSE	FALSE	FALSE	FALSE	FALSE	FALSE	FALSE	FALSE
3343	TG_&&_339_&&_352	Eschelisbach	Eschelisbach (TG)	42236.5	NAWASPEZ_2015	2,4-D	94-75-7		1516000	2720000	1.71504e-06	4.77941e-07	0.0417931	0.242934	4.10364e-05	1.96737e-06	0.5	FALSE	FALSE	FALSE	FALSE	FALSE	FALSE	FALSE	FALSE
3344	TG_&&_339_&&_352	Eschelisbach	Eschelisbach (TG)	42237	NAWASPEZ_2015	2,4-D	94-75-7		1516000	2720000	1.71504e-06	4.77941e-07	0.0417931	0.242934	4.10364e-05	1.96737e-06	0.5	FALSE	FALSE	FALSE	FALSE	FALSE	FALSE	FALSE	FALSE
3345	TG_&&_339_&&_352	Eschelisbach	Eschelisbach (TG)	42237.5	NAWASPEZ_2015	2,4-D	94-75-7		1516000	2720000	1.71504e-06	4.77941e-07	0.0417931	0.242934	4.10364e-05	1.96737e-06	0.5	FALSE	FALSE	FALSE	FALSE	FALSE	FALSE	FALSE	FALSE
3346	TG_&&_339_&&_352	Eschelisbach	Eschelisbach (TG)	42238	NAWASPEZ_2015	2,4-D	94-75-7		1516000	2720000	1.71504e-06	4.77941e-07	0.0417931	0.242934	4.10364e-05	1.96737e-06	0.5	FALSE	FALSE	FALSE	FALSE	FALSE	FALSE	FALSE	FALSE
3347	TG_&&_339_&&_352	Eschelisbach	Eschelisbach (TG)	42238.5	NAWASPEZ_2015	2,4-D	94-75-7		1516000	2720000	1.71504e-06	4.77941e-07	0.0417931	0.242934	4.10364e-05	1.96737e-06	0.5	FALSE	FALSE	FALSE	FALSE	FALSE	FALSE	FALSE	FALSE
3348	TG_&&_339_&&_352	Eschelisbach	Eschelisbach (TG)	42239	NAWASPEZ_2015	2,4-D	94-75-7		1516000	2720000	1.71504e-06	4.77941e-07	0.0417931	0.242934	4.10364e-05	1.96737e-06	0.5	FALSE	FALSE	FALSE	FALSE	FALSE	FALSE	FALSE	FALSE
3349	TG_&&_339_&&_352	Eschelisbach	Eschelisbach (TG)	42239.5	NAWASPEZ_2015	2,4-D	94-75-7		1516000	2720000	1.71504e-06	4.77941e-07	0.0417931	0.242934	4.10364e-05	1.96737e-06	0.5	FALSE	FALSE	FALSE	FALSE	FALSE	FALSE	FALSE	FALSE
3350	TG_&&_339_&&_352	Eschelisbach	Eschelisbach (TG)	42240	NAWASPEZ_2015	2,4-D	94-75-7		1516000	2720000	1.71504e-06	4.77941e-07	0.0417931	0.242934	4.10364e-05	1.96737e-06	0.5	FALSE	FALSE	FALSE	FALSE	FALSE	FALSE	FALSE	FALSE
3351	TG_&&_351_&&_NA	Eschelisbach	Eschelisbach (TG)	42240.5	NAWASPEZ_2015	2,4-D	94-75-7		1516000	2720000	0	4.77941e-07	0.0445006	0.242934	0	1.96737e-06	0.5	FALSE	FALSE	FALSE	FALSE	FALSE	FALSE	FALSE	FALSE
3352	TG_&&_339_&&_352	Eschelisbach	Eschelisbach (TG)	42241	NAWASPEZ_2015	2,4-D	94-75-7		1516000	2720000	1.71504e-06	4.77941e-07	0.0417931	0.242934	4.10364e-05	1.96737e-06	0.5	FALSE	FALSE	FALSE	FALSE	FALSE	FALSE	FALSE	FALSE
3353	TG_&&_353_&&_361	Eschelisbach	Eschelisbach (TG)	42241.5	NAWASPEZ_2015	2,4-D	94-75-7		1516000	2720000	0	4.77941e-07	0.0348621	0.242934	0	1.96737e-06	0.5	FALSE	FALSE	FALSE	FALSE	FALSE	FALSE	FALSE	FALSE
3354	TG_&&_353_&&_361	Eschelisbach	Eschelisbach (TG)	42242	NAWASPEZ_2015	2,4-D	94-75-7		1516000	2720000	0	4.77941e-07	0.0348621	0.242934	0	1.96737e-06	0.5	FALSE	FALSE	FALSE	FALSE	FALSE	FALSE	FALSE	FALSE
3355	TG_&&_353_&&_361	Eschelisbach	Eschelisbach (TG)	42242.5	NAWASPEZ_2015	2,4-D	94-75-7		1516000	2720000	0	4.77941e-07	0.0348621	0.242934	0	1.96737e-06	0.5	FALSE	FALSE	FALSE	FALSE	FALSE	FALSE	FALSE	FALSE
3356	TG_&&_353_&&_361	Eschelisbach	Eschelisbach (TG)	42243	NAWASPEZ_2015	2,4-D	94-75-7		1516000	2720000	0	4.77941e-07	0.0348621	0.242934	0	1.96737e-06	0.5	FALSE	FALSE	FALSE	FALSE	FALSE	FALSE	FALSE	FALSE
3357	TG_&&_353_&&_361	Eschelisbach	Eschelisbach (TG)	42243.5	NAWASPEZ_2015	2,4-D	94-75-7		1516000	2720000	0	4.77941e-07	0.0348621	0.242934	0	1.96737e-06	0.5	FALSE	FALSE	FALSE	FALSE	FALSE	FALSE	FALSE	FALSE
3358	TG_&&_353_&&_361	Eschelisbach	Eschelisbach (TG)	42244	NAWASPEZ_2015	2,4-D	94-75-7		1516000	2720000	0	4.77941e-07	0.0348621	0.242934	0	1.96737e-06	0.5	FALSE	FALSE	FALSE	FALSE	FALSE	FALSE	FALSE	FALSE
3359	TG_&&_353_&&_361	Eschelisbach	Eschelisbach (TG)	42244.5	NAWASPEZ_2015	2,4-D	94-75-7		1516000	2720000	0	4.77941e-07	0.0348621	0.242934	0	1.96737e-06	0.5	FALSE	FALSE	FALSE	FALSE	FALSE	FALSE	FALSE	FALSE
3360	TG_&&_353_&&_361	Eschelisbach	Eschelisbach (TG)	42245	NAWASPEZ_2015	2,4-D	94-75-7		1516000	2720000	0	4.77941e-07	0.0348621	0.242934	0	1.96737e-06	0.5	FALSE	FALSE	FALSE	FALSE	FALSE	FALSE	FALSE	FALSE
3361	TG_&&_353_&&_361	Eschelisbach	Eschelisbach (TG)	42245.5	NAWASPEZ_2015	2,4-D	94-75-7		1516000	2720000	0	4.77941e-07	0.0348621	0.242934	0	1.96737e-06	0.5	FALSE	FALSE	FALSE	FALSE	FALSE	FALSE	FALSE	FALSE
3362	TG_&&_362_&&_NA	Eschelisbach	Eschelisbach (TG)	42246	NAWASPEZ_2015	2,4-D	94-75-7		1516000	2720000	0	4.77941e-07	0.0243854	0.242934	0	1.96737e-06	0.5	FALSE	FALSE	FALSE	FALSE	FALSE	FALSE	FALSE	FALSE
4005	TI_&&_5_&&_25	Canale PdM	Canale Piano di Magadino (TI)	42067.5	NAWASPEZ_2015	2,4-D	94-75-7		1516000	2720000	0	0	0.000845323	0.0455368	0	0	0.5	FALSE	FALSE	FALSE	FALSE	FALSE	FALSE	FALSE	FALSE
4006	TI_&&_5_&&_25	Canale PdM	Canale Piano di Magadino (TI)	42068	NAWASPEZ_2015	2,4-D	94-75-7		1516000	2720000	0	0	0.000845323	0.0455368	0	0	0.5	FALSE	FALSE	FALSE	FALSE	FALSE	FALSE	FALSE	FALSE
4007	TI_&&_5_&&_25	Canale PdM	Canale Piano di Magadino (TI)	42068.5	NAWASPEZ_2015	2,4-D	94-75-7		1516000	2720000	0	0	0.000845323	0.0455368	0	0	0.5	FALSE	FALSE	FALSE	FALSE	FALSE	FALSE	FALSE	FALSE
4008	TI_&&_5_&&_25	Canale PdM	Canale Piano di Magadino (TI)	42069	NAWASPEZ_2015	2,4-D	94-75-7		1516000	2720000	0	0	0.000845323	0.0455368	0	0	0.5	FALSE	FALSE	FALSE	FALSE	FALSE	FALSE	FALSE	FALSE
4009	TI_&&_5_&&_25	Canale PdM	Canale Piano di Magadino (TI)	42069.5	NAWASPEZ_2015	2,4-D	94-75-7		1516000	2720000	0	0	0.000845323	0.0455368	0	0	0.5	FALSE	FALSE	FALSE	FALSE	FALSE	FALSE	FALSE	FALSE
4010	TI_&&_5_&&_25	Canale PdM	Canale Piano di Magadino (TI)	42070	NAWASPEZ_2015	2,4-D	94-75-7		1516000	2720000	0	0	0.000845323	0.0455368	0	0	0.5	FALSE	FALSE	FALSE	FALSE	FALSE	FALSE	FALSE	FALSE
4011	TI_&&_5_&&_25	Canale PdM	Canale Piano di Magadino (TI)	42070.5	NAWASPEZ_2015	2,4-D	94-75-7		1516000	2720000	0	0	0.000845323	0.0455368	0	0	0.5	FALSE	FALSE	FALSE	FALSE	FALSE	FALSE	FALSE	FALSE
4012	TI_&&_5_&&_25	Canale PdM	Canale Piano di Magadino (TI)	42071	NAWASPEZ_2015	2,4-D	94-75-7		1516000	2720000	0	0	0.000845323	0.0455368	0	0	0.5	FALSE	FALSE	FALSE	FALSE	FALSE	FALSE	FALSE	FALSE
4013	TI_&&_5_&&_25	Canale PdM	Canale Piano di Magadino (TI)	42071.5	NAWASPEZ_2015	2,4-D	94-75-7		1516000	2720000	0	0	0.000845323	0.0455368	0	0	0.5	FALSE	FALSE	FALSE	FALSE	FALSE	FALSE	FALSE	FALSE
4014	TI_&&_5_&&_25	Canale PdM	Canale Piano di Magadino (TI)	42072	NAWASPEZ_2015	2,4-D	94-75-7		1516000	2720000	0	0	0.000845323	0.0455368	0	0	0.5	FALSE	FALSE	FALSE	FALSE	FALSE	FALSE	FALSE	FALSE
4015	TI_&&_5_&&_25	Canale PdM	Canale Piano di Magadino (TI)	42072.5	NAWASPEZ_2015	2,4-D	94-75-7		1516000	2720000	0	0	0.000845323	0.0455368	0	0	0.5	FALSE	FALSE	FALSE	FALSE	FALSE	FALSE	FALSE	FALSE
4016	TI_&&_5_&&_25	Canale PdM	Canale Piano di Magadino (TI)	42073	NAWASPEZ_2015	2,4-D	94-75-7		1516000	2720000	0	0	0.000845323	0.0455368	0	0	0.5	FALSE	FALSE	FALSE	FALSE	FALSE	FALSE	FALSE	FALSE
4017	TI_&&_5_&&_25	Canale PdM	Canale Piano di Magadino (TI)	42073.5	NAWASPEZ_2015	2,4-D	94-75-7		1516000	2720000	0	0	0.000845323	0.0455368	0	0	0.5	FALSE	FALSE	FALSE	FALSE	FALSE	FALSE	FALSE	FALSE
4018	TI_&&_5_&&_25	Canale PdM	Canale Piano di Magadino (TI)	42074	NAWASPEZ_2015	2,4-D	94-75-7		1516000	2720000	0	0	0.000845323	0.0455368	0	0	0.5	FALSE	FALSE	FALSE	FALSE	FALSE	FALSE	FALSE	FALSE
4019	TI_&&_5_&&_25	Canale PdM	Canale Piano di Magadino (TI)	42074.5	NAWASPEZ_2015	2,4-D	94-75-7		1516000	2720000	0	0	0.000845323	0.0455368	0	0	0.5	FALSE	FALSE	FALSE	FALSE	FALSE	FALSE	FALSE	FALSE
4020	TI_&&_5_&&_25	Canale PdM	Canale Piano di Magadino (TI)	42075	NAWASPEZ_2015	2,4-D	94-75-7		1516000	2720000	0	0	0.000845323	0.0455368	0	0	0.5	FALSE	FALSE	FALSE	FALSE	FALSE	FALSE	FALSE	FALSE
4021	TI_&&_5_&&_25	Canale PdM	Canale Piano di Magadino (TI)	42075.5	NAWASPEZ_2015	2,4-D	94-75-7		1516000	2720000	0	0	0.000845323	0.0455368	0	0	0.5	FALSE	FALSE	FALSE	FALSE	FALSE	FALSE	FALSE	FALSE
4022	TI_&&_5_&&_25	Canale PdM	Canale Piano di Magadino (TI)	42076	NAWASPEZ_2015	2,4-D	94-75-7		1516000	2720000	0	0	0.000845323	0.0455368	0	0	0.5	FALSE	FALSE	FALSE	FALSE	FALSE	FALSE	FALSE	FALSE
4023	TI_&&_5_&&_25	Canale PdM	Canale Piano di Magadino (TI)	42076.5	NAWASPEZ_2015	2,4-D	94-75-7		1516000	2720000	0	0	0.000845323	0.0455368	0	0	0.5	FALSE	FALSE	FALSE	FALSE	FALSE	FALSE	FALSE	FALSE
4024	TI_&&_5_&&_25	Canale PdM	Canale Piano di Magadino (TI)	42077	NAWASPEZ_2015	2,4-D	94-75-7		1516000	2720000	0	0	0.000845323	0.0455368	0	0	0.5	FALSE	FALSE	FALSE	FALSE	FALSE	FALSE	FALSE	FALSE
4025	TI_&&_5_&&_25	Canale PdM	Canale Piano di Magadino (TI)	42077.5	NAWASPEZ_2015	2,4-D	94-75-7		1516000	2720000	0	0	0.000845323	0.0455368	0	0	0.5	FALSE	FALSE	FALSE	FALSE	FALSE	FALSE	FALSE	FALSE
4026	TI_&&_26_&&_47	Canale PdM	Canale Piano di Magadino (TI)	42078	NAWASPEZ_2015	2,4-D	94-75-7		1516000	2720000	0	0	0.00226236	0.0455368	0	0	0.5	FALSE	FALSE	FALSE	FALSE	FALSE	FALSE	FALSE	FALSE
4027	TI_&&_26_&&_47	Canale PdM	Canale Piano di Magadino (TI)	42078.5	NAWASPEZ_2015	2,4-D	94-75-7		1516000	2720000	0	0	0.00226236	0.0455368	0	0	0.5	FALSE	FALSE	FALSE	FALSE	FALSE	FALSE	FALSE	FALSE
4028	TI_&&_26_&&_47	Canale PdM	Canale Piano di Magadino (TI)	42079	NAWASPEZ_2015	2,4-D	94-75-7		1516000	2720000	0	0	0.00226236	0.0455368	0	0	0.5	FALSE	FALSE	FALSE	FALSE	FALSE	FALSE	FALSE	FALSE
4029	TI_&&_26_&&_47	Canale PdM	Canale Piano di Magadino (TI)	42079.5	NAWASPEZ_2015	2,4-D	94-75-7		1516000	2720000	0	0	0.00226236	0.0455368	0	0	0.5	FALSE	FALSE	FALSE	FALSE	FALSE	FALSE	FALSE	FALSE
4030	TI_&&_26_&&_47	Canale PdM	Canale Piano di Magadino (TI)	42080	NAWASPEZ_2015	2,4-D	94-75-7		1516000	2720000	0	0	0.00226236	0.0455368	0	0	0.5	FALSE	FALSE	FALSE	FALSE	FALSE	FALSE	FALSE	FALSE
4031	TI_&&_31_&&_NA	Canale PdM	Canale Piano di Magadino (TI)	42080.5	NAWASPEZ_2015	2,4-D	94-75-7		1516000	2720000	0	0	0.000261868	0.0455368	0	0	0.5	FALSE	FALSE	FALSE	FALSE	FALSE	FALSE	FALSE	FALSE
4032	TI_&&_26_&&_47	Canale PdM	Canale Piano di Magadino (TI)	42081	NAWASPEZ_2015	2,4-D	94-75-7		1516000	2720000	0	0	0.00226236	0.0455368	0	0	0.5	FALSE	FALSE	FALSE	FALSE	FALSE	FALSE	FALSE	FALSE
4033	TI_&&_26_&&_47	Canale PdM	Canale Piano di Magadino (TI)	42081.5	NAWASPEZ_2015	2,4-D	94-75-7		1516000	2720000	0	0	0.00226236	0.0538852	0	0	0.5	FALSE	FALSE	FALSE	FALSE	FALSE	FALSE	FALSE	FALSE
4034	TI_&&_26_&&_47	Canale PdM	Canale Piano di Magadino (TI)	42082	NAWASPEZ_2015	2,4-D	94-75-7		1516000	2720000	0	0	0.00226236	0.0538852	0	0	0.5	FALSE	FALSE	FALSE	FALSE	FALSE	FALSE	FALSE	FALSE
4035	TI_&&_26_&&_47	Canale PdM	Canale Piano di Magadino (TI)	42082.5	NAWASPEZ_2015	2,4-D	94-75-7		1516000	2720000	0	0	0.00226236	0.0538852	0	0	0.5	FALSE	FALSE	FALSE	FALSE	FALSE	FALSE	FALSE	FALSE
4036	TI_&&_26_&&_47	Canale PdM	Canale Piano di Magadino (TI)	42083	NAWASPEZ_2015	2,4-D	94-75-7		1516000	2720000	0	0	0.00226236	0.0538852	0	0	0.5	FALSE	FALSE	FALSE	FALSE	FALSE	FALSE	FALSE	FALSE
4037	TI_&&_26_&&_47	Canale PdM	Canale Piano di Magadino (TI)	42083.5	NAWASPEZ_2015	2,4-D	94-75-7		1516000	2720000	0	0	0.00226236	0.0538852	0	0	0.5	FALSE	FALSE	FALSE	FALSE	FALSE	FALSE	FALSE	FALSE
4038	TI_&&_26_&&_47	Canale PdM	Canale Piano di Magadino (TI)	42084	NAWASPEZ_2015	2,4-D	94-75-7		1516000	2720000	0	0	0.00226236	0.0538852	0	0	0.5	FALSE	FALSE	FALSE	FALSE	FALSE	FALSE	FALSE	FALSE
4039	TI_&&_26_&&_47	Canale PdM	Canale Piano di Magadino (TI)	42084.5	NAWASPEZ_2015	2,4-D	94-75-7		1516000	2720000	0	0	0.00226236	0.0538852	0	0	0.5	FALSE	FALSE	FALSE	FALSE	FALSE	FALSE	FALSE	FALSE
4040	TI_&&_26_&&_47	Canale PdM	Canale Piano di Magadino (TI)	42085	NAWASPEZ_2015	2,4-D	94-75-7		1516000	2720000	0	0	0.00226236	0.0538852	0	0	0.5	FALSE	FALSE	FALSE	FALSE	FALSE	FALSE	FALSE	FALSE
4041	TI_&&_26_&&_47	Canale PdM	Canale Piano di Magadino (TI)	42085.5	NAWASPEZ_2015	2,4-D	94-75-7		1516000	2720000	0	0	0.00226236	0.0538852	0	0	0.5	FALSE	FALSE	FALSE	FALSE	FALSE	FALSE	FALSE	FALSE
4042	TI_&&_26_&&_47	Canale PdM	Canale Piano di Magadino (TI)	42086	NAWASPEZ_2015	2,4-D	94-75-7		1516000	2720000	0	0	0.00226236	0.0538852	0	0	0.5	FALSE	FALSE	FALSE	FALSE	FALSE	FALSE	FALSE	FALSE
4043	TI_&&_26_&&_47	Canale PdM	Canale Piano di Magadino (TI)	42086.5	NAWASPEZ_2015	2,4-D	94-75-7		1516000	2720000	0	0	0.00226236	0.0538852	0	0	0.5	FALSE	FALSE	FALSE	FALSE	FALSE	FALSE	FALSE	FALSE
4044	TI_&&_26_&&_47	Canale PdM	Canale Piano di Magadino (TI)	42087	NAWASPEZ_2015	2,4-D	94-75-7		1516000	2720000	0	0	0.00226236	0.0538852	0	0	0.5	FALSE	FALSE	FALSE	FALSE	FALSE	FALSE	FALSE	FALSE
4045	TI_&&_26_&&_47	Canale PdM	Canale Piano di Magadino (TI)	42087.5	NAWASPEZ_2015	2,4-D	94-75-7		1516000	2720000	0	0	0.00226236	0.0538852	0	0	0.5	FALSE	FALSE	FALSE	FALSE	FALSE	FALSE	FALSE	FALSE
4046	TI_&&_26_&&_47	Canale PdM	Canale Piano di Magadino (TI)	42088	NAWASPEZ_2015	2,4-D	94-75-7		1516000	2720000	0	0	0.00226236	0.0538852	0	0	0.5	FALSE	FALSE	FALSE	FALSE	FALSE	FALSE	FALSE	FALSE
4047	TI_&&_26_&&_47	Canale PdM	Canale Piano di Magadino (TI)	42088.5	NAWASPEZ_2015	2,4-D	94-75-7		1516000	2720000	0	0	0.00226236	0.0538852	0	0	0.5	FALSE	FALSE	FALSE	FALSE	FALSE	FALSE	FALSE	FALSE
4048	TI_&&_48_&&_95	Canale PdM	Canale Piano di Magadino (TI)	42089	NAWASPEZ_2015	2,4-D	94-75-7		1516000	2720000	0	0	0.000687758	0.0538852	0	0	0.5	FALSE	FALSE	FALSE	FALSE	FALSE	FALSE	FALSE	FALSE
4049	TI_&&_48_&&_95	Canale PdM	Canale Piano di Magadino (TI)	42089.5	NAWASPEZ_2015	2,4-D	94-75-7		1516000	2720000	0	0	0.000687758	0.0538852	0	0	0.5	FALSE	FALSE	FALSE	FALSE	FALSE	FALSE	FALSE	FALSE
4050	TI_&&_48_&&_95	Canale PdM	Canale Piano di Magadino (TI)	42090	NAWASPEZ_2015	2,4-D	94-75-7		1516000	2720000	0	0	0.000687758	0.0538852	0	0	0.5	FALSE	FALSE	FALSE	FALSE	FALSE	FALSE	FALSE	FALSE
4051	TI_&&_48_&&_95	Canale PdM	Canale Piano di Magadino (TI)	42090.5	NAWASPEZ_2015	2,4-D	94-75-7		1516000	2720000	0	0	0.000687758	0.0538852	0	0	0.5	FALSE	FALSE	FALSE	FALSE	FALSE	FALSE	FALSE	FALSE
4052	TI_&&_48_&&_95	Canale PdM	Canale Piano di Magadino (TI)	42091	NAWASPEZ_2015	2,4-D	94-75-7		1516000	2720000	0	0	0.000687758	0.0538852	0	0	0.5	FALSE	FALSE	FALSE	FALSE	FALSE	FALSE	FALSE	FALSE
4053	TI_&&_48_&&_95	Canale PdM	Canale Piano di Magadino (TI)	42091.5	NAWASPEZ_2015	2,4-D	94-75-7		1516000	2720000	0	0	0.000687758	0.0538852	0	0	0.5	FALSE	FALSE	FALSE	FALSE	FALSE	FALSE	FALSE	FALSE
4054	TI_&&_48_&&_95	Canale PdM	Canale Piano di Magadino (TI)	42092	NAWASPEZ_2015	2,4-D	94-75-7		1516000	2720000	0	0	0.000687758	0.0538852	0	0	0.5	FALSE	FALSE	FALSE	FALSE	FALSE	FALSE	FALSE	FALSE
4055	TI_&&_48_&&_95	Canale PdM	Canale Piano di Magadino (TI)	42092.5	NAWASPEZ_2015	2,4-D	94-75-7		1516000	2720000	0	0	0.000687758	0.0538852	0	0	0.5	FALSE	FALSE	FALSE	FALSE	FALSE	FALSE	FALSE	FALSE
4056	TI_&&_48_&&_95	Canale PdM	Canale Piano di Magadino (TI)	42093	NAWASPEZ_2015	2,4-D	94-75-7		1516000	2720000	0	0	0.000687758	0.0538852	0	0	0.5	FALSE	FALSE	FALSE	FALSE	FALSE	FALSE	FALSE	FALSE
4057	TI_&&_48_&&_95	Canale PdM	Canale Piano di Magadino (TI)	42093.5	NAWASPEZ_2015	2,4-D	94-75-7		1516000	2720000	0	0	0.000687758	0.0538852	0	0	0.5	FALSE	FALSE	FALSE	FALSE	FALSE	FALSE	FALSE	FALSE
4058	TI_&&_48_&&_95	Canale PdM	Canale Piano di Magadino (TI)	42094	NAWASPEZ_2015	2,4-D	94-75-7		1516000	2720000	0	0	0.000687758	0.0538852	0	0	0.5	FALSE	FALSE	FALSE	FALSE	FALSE	FALSE	FALSE	FALSE
4059	TI_&&_48_&&_95	Canale PdM	Canale Piano di Magadino (TI)	42094.5	NAWASPEZ_2015	2,4-D	94-75-7		1516000	2720000	0	0	0.000687758	0.0538852	0	0	0.5	FALSE	FALSE	FALSE	FALSE	FALSE	FALSE	FALSE	FALSE
4060	TI_&&_48_&&_95	Canale PdM	Canale Piano di Magadino (TI)	42095	NAWASPEZ_2015	2,4-D	94-75-7		1516000	2720000	0	0	0.000687758	0.0538852	0	0	0.5	FALSE	FALSE	FALSE	FALSE	FALSE	FALSE	FALSE	FALSE
4061	TI_&&_48_&&_95	Canale PdM	Canale Piano di Magadino (TI)	42095.5	NAWASPEZ_2015	2,4-D	94-75-7		1516000	2720000	0	0	0.000687758	0.0140268	0	0	0.5	FALSE	FALSE	FALSE	FALSE	FALSE	FALSE	FALSE	FALSE
4062	TI_&&_48_&&_95	Canale PdM	Canale Piano di Magadino (TI)	42096	NAWASPEZ_2015	2,4-D	94-75-7		1516000	2720000	0	0	0.000687758	0.0140268	0	0	0.5	FALSE	FALSE	FALSE	FALSE	FALSE	FALSE	FALSE	FALSE
4063	TI_&&_48_&&_95	Canale PdM	Canale Piano di Magadino (TI)	42096.5	NAWASPEZ_2015	2,4-D	94-75-7		1516000	2720000	0	0	0.000687758	0.0140268	0	0	0.5	FALSE	FALSE	FALSE	FALSE	FALSE	FALSE	FALSE	FALSE
4064	TI_&&_48_&&_95	Canale PdM	Canale Piano di Magadino (TI)	42097	NAWASPEZ_2015	2,4-D	94-75-7		1516000	2720000	0	0	0.000687758	0.0140268	0	0	0.5	FALSE	FALSE	FALSE	FALSE	FALSE	FALSE	FALSE	FALSE
4065	TI_&&_48_&&_95	Canale PdM	Canale Piano di Magadino (TI)	42097.5	NAWASPEZ_2015	2,4-D	94-75-7		1516000	2720000	0	0	0.000687758	0.0140268	0	0	0.5	FALSE	FALSE	FALSE	FALSE	FALSE	FALSE	FALSE	FALSE
4066	TI_&&_48_&&_95	Canale PdM	Canale Piano di Magadino (TI)	42098	NAWASPEZ_2015	2,4-D	94-75-7		1516000	2720000	0	0	0.000687758	0.0140268	0	0	0.5	FALSE	FALSE	FALSE	FALSE	FALSE	FALSE	FALSE	FALSE
4067	TI_&&_48_&&_95	Canale PdM	Canale Piano di Magadino (TI)	42098.5	NAWASPEZ_2015	2,4-D	94-75-7		1516000	2720000	0	0	0.000687758	0.0140268	0	0	0.5	FALSE	FALSE	FALSE	FALSE	FALSE	FALSE	FALSE	FALSE
4068	TI_&&_48_&&_95	Canale PdM	Canale Piano di Magadino (TI)	42099	NAWASPEZ_2015	2,4-D	94-75-7		1516000	2720000	0	0	0.000687758	0.0140268	0	0	0.5	FALSE	FALSE	FALSE	FALSE	FALSE	FALSE	FALSE	FALSE
4069	TI_&&_48_&&_95	Canale PdM	Canale Piano di Magadino (TI)	42099.5	NAWASPEZ_2015	2,4-D	94-75-7		1516000	2720000	0	0	0.000687758	0.0140268	0	0	0.5	FALSE	FALSE	FALSE	FALSE	FALSE	FALSE	FALSE	FALSE
4070	TI_&&_48_&&_95	Canale PdM	Canale Piano di Magadino (TI)	42100	NAWASPEZ_2015	2,4-D	94-75-7		1516000	2720000	0	0	0.000687758	0.0140268	0	0	0.5	FALSE	FALSE	FALSE	FALSE	FALSE	FALSE	FALSE	FALSE
4071	TI_&&_48_&&_95	Canale PdM	Canale Piano di Magadino (TI)	42100.5	NAWASPEZ_2015	2,4-D	94-75-7		1516000	2720000	0	0	0.000687758	0.0140268	0	0	0.5	FALSE	FALSE	FALSE	FALSE	FALSE	FALSE	FALSE	FALSE
4072	TI_&&_48_&&_95	Canale PdM	Canale Piano di Magadino (TI)	42101	NAWASPEZ_2015	2,4-D	94-75-7		1516000	2720000	0	0	0.000687758	0.0140268	0	0	0.5	FALSE	FALSE	FALSE	FALSE	FALSE	FALSE	FALSE	FALSE
4073	TI_&&_48_&&_95	Canale PdM	Canale Piano di Magadino (TI)	42101.5	NAWASPEZ_2015	2,4-D	94-75-7		1516000	2720000	0	0	0.000687758	0.0140268	0	0	0.5	FALSE	FALSE	FALSE	FALSE	FALSE	FALSE	FALSE	FALSE
4074	TI_&&_48_&&_95	Canale PdM	Canale Piano di Magadino (TI)	42102	NAWASPEZ_2015	2,4-D	94-75-7		1516000	2720000	0	0	0.000687758	0.0140268	0	0	0.5	FALSE	FALSE	FALSE	FALSE	FALSE	FALSE	FALSE	FALSE
4075	TI_&&_48_&&_95	Canale PdM	Canale Piano di Magadino (TI)	42102.5	NAWASPEZ_2015	2,4-D	94-75-7		1516000	2720000	0	0	0.000687758	0.0140268	0	0	0.5	FALSE	FALSE	FALSE	FALSE	FALSE	FALSE	FALSE	FALSE
4076	TI_&&_48_&&_95	Canale PdM	Canale Piano di Magadino (TI)	42103	NAWASPEZ_2015	2,4-D	94-75-7		1516000	2720000	0	0	0.000687758	0.0140268	0	0	0.5	FALSE	FALSE	FALSE	FALSE	FALSE	FALSE	FALSE	FALSE
4077	TI_&&_48_&&_95	Canale PdM	Canale Piano di Magadino (TI)	42103.5	NAWASPEZ_2015	2,4-D	94-75-7		1516000	2720000	0	0	0.000687758	0.0140268	0	0	0.5	FALSE	FALSE	FALSE	FALSE	FALSE	FALSE	FALSE	FALSE
4078	TI_&&_48_&&_95	Canale PdM	Canale Piano di Magadino (TI)	42104	NAWASPEZ_2015	2,4-D	94-75-7		1516000	2720000	0	0	0.000687758	0.0140268	0	0	0.5	FALSE	FALSE	FALSE	FALSE	FALSE	FALSE	FALSE	FALSE
4079	TI_&&_48_&&_95	Canale PdM	Canale Piano di Magadino (TI)	42104.5	NAWASPEZ_2015	2,4-D	94-75-7		1516000	2720000	0	0	0.000687758	0.0140268	0	0	0.5	FALSE	FALSE	FALSE	FALSE	FALSE	FALSE	FALSE	FALSE
4080	TI_&&_48_&&_95	Canale PdM	Canale Piano di Magadino (TI)	42105	NAWASPEZ_2015	2,4-D	94-75-7		1516000	2720000	0	0	0.000687758	0.0140268	0	0	0.5	FALSE	FALSE	FALSE	FALSE	FALSE	FALSE	FALSE	FALSE
4081	TI_&&_48_&&_95	Canale PdM	Canale Piano di Magadino (TI)	42105.5	NAWASPEZ_2015	2,4-D	94-75-7		1516000	2720000	0	0	0.000687758	0.0140268	0	0	0.5	FALSE	FALSE	FALSE	FALSE	FALSE	FALSE	FALSE	FALSE
4082	TI_&&_48_&&_95	Canale PdM	Canale Piano di Magadino (TI)	42106	NAWASPEZ_2015	2,4-D	94-75-7		1516000	2720000	0	0	0.000687758	0.0140268	0	0	0.5	FALSE	FALSE	FALSE	FALSE	FALSE	FALSE	FALSE	FALSE
4083	TI_&&_48_&&_95	Canale PdM	Canale Piano di Magadino (TI)	42106.5	NAWASPEZ_2015	2,4-D	94-75-7		1516000	2720000	0	0	0.000687758	0.0140268	0	0	0.5	FALSE	FALSE	FALSE	FALSE	FALSE	FALSE	FALSE	FALSE
4084	TI_&&_48_&&_95	Canale PdM	Canale Piano di Magadino (TI)	42107	NAWASPEZ_2015	2,4-D	94-75-7		1516000	2720000	0	0	0.000687758	0.0140268	0	0	0.5	FALSE	FALSE	FALSE	FALSE	FALSE	FALSE	FALSE	FALSE
4085	TI_&&_48_&&_95	Canale PdM	Canale Piano di Magadino (TI)	42107.5	NAWASPEZ_2015	2,4-D	94-75-7		1516000	2720000	0	0	0.000687758	0.0140268	0	0	0.5	FALSE	FALSE	FALSE	FALSE	FALSE	FALSE	FALSE	FALSE
4086	TI_&&_48_&&_95	Canale PdM	Canale Piano di Magadino (TI)	42108	NAWASPEZ_2015	2,4-D	94-75-7		1516000	2720000	0	0	0.000687758	0.0140268	0	0	0.5	FALSE	FALSE	FALSE	FALSE	FALSE	FALSE	FALSE	FALSE
4087	TI_&&_48_&&_95	Canale PdM	Canale Piano di Magadino (TI)	42108.5	NAWASPEZ_2015	2,4-D	94-75-7		1516000	2720000	0	0	0.000687758	0.0140268	0	0	0.5	FALSE	FALSE	FALSE	FALSE	FALSE	FALSE	FALSE	FALSE
4088	TI_&&_48_&&_95	Canale PdM	Canale Piano di Magadino (TI)	42109	NAWASPEZ_2015	2,4-D	94-75-7		1516000	2720000	0	0	0.000687758	0.0140268	0	0	0.5	FALSE	FALSE	FALSE	FALSE	FALSE	FALSE	FALSE	FALSE
4089	TI_&&_48_&&_95	Canale PdM	Canale Piano di Magadino (TI)	42109.5	NAWASPEZ_2015	2,4-D	94-75-7		1516000	2720000	0	0	0.000687758	0.0116683	0	0	0.5	FALSE	FALSE	FALSE	FALSE	FALSE	FALSE	FALSE	FALSE
4090	TI_&&_48_&&_95	Canale PdM	Canale Piano di Magadino (TI)	42110	NAWASPEZ_2015	2,4-D	94-75-7		1516000	2720000	0	0	0.000687758	0.0116683	0	0	0.5	FALSE	FALSE	FALSE	FALSE	FALSE	FALSE	FALSE	FALSE
4091	TI_&&_48_&&_95	Canale PdM	Canale Piano di Magadino (TI)	42110.5	NAWASPEZ_2015	2,4-D	94-75-7		1516000	2720000	0	0	0.000687758	0.0116683	0	0	0.5	FALSE	FALSE	FALSE	FALSE	FALSE	FALSE	FALSE	FALSE
4092	TI_&&_48_&&_95	Canale PdM	Canale Piano di Magadino (TI)	42111	NAWASPEZ_2015	2,4-D	94-75-7		1516000	2720000	0	0	0.000687758	0.0116683	0	0	0.5	FALSE	FALSE	FALSE	FALSE	FALSE	FALSE	FALSE	FALSE
4093	TI_&&_48_&&_95	Canale PdM	Canale Piano di Magadino (TI)	42111.5	NAWASPEZ_2015	2,4-D	94-75-7		1516000	2720000	0	0	0.000687758	0.0116683	0	0	0.5	FALSE	FALSE	FALSE	FALSE	FALSE	FALSE	FALSE	FALSE
4094	TI_&&_48_&&_95	Canale PdM	Canale Piano di Magadino (TI)	42112	NAWASPEZ_2015	2,4-D	94-75-7		1516000	2720000	0	0	0.000687758	0.0116683	0	0	0.5	FALSE	FALSE	FALSE	FALSE	FALSE	FALSE	FALSE	FALSE
4095	TI_&&_48_&&_95	Canale PdM	Canale Piano di Magadino (TI)	42112.5	NAWASPEZ_2015	2,4-D	94-75-7		1516000	2720000	0	0	0.000687758	0.0116683	0	0	0.5	FALSE	FALSE	FALSE	FALSE	FALSE	FALSE	FALSE	FALSE
4096	TI_&&_96_&&_103	Canale PdM	Canale Piano di Magadino (TI)	42113	NAWASPEZ_2015	2,4-D	94-75-7		1516000	2720000	0	0	0.000601999	0.0116683	0	0	0.5	FALSE	FALSE	FALSE	FALSE	FALSE	FALSE	FALSE	FALSE
4097	TI_&&_96_&&_103	Canale PdM	Canale Piano di Magadino (TI)	42113.5	NAWASPEZ_2015	2,4-D	94-75-7		1516000	2720000	0	0	0.000601999	0.0116683	0	0	0.5	FALSE	FALSE	FALSE	FALSE	FALSE	FALSE	FALSE	FALSE
4098	TI_&&_96_&&_103	Canale PdM	Canale Piano di Magadino (TI)	42114	NAWASPEZ_2015	2,4-D	94-75-7		1516000	2720000	0	0	0.000601999	0.0116683	0	0	0.5	FALSE	FALSE	FALSE	FALSE	FALSE	FALSE	FALSE	FALSE
4099	TI_&&_96_&&_103	Canale PdM	Canale Piano di Magadino (TI)	42114.5	NAWASPEZ_2015	2,4-D	94-75-7		1516000	2720000	0	0	0.000601999	0.0116683	0	0	0.5	FALSE	FALSE	FALSE	FALSE	FALSE	FALSE	FALSE	FALSE
4100	TI_&&_96_&&_103	Canale PdM	Canale Piano di Magadino (TI)	42115	NAWASPEZ_2015	2,4-D	94-75-7		1516000	2720000	0	0	0.000601999	0.0116683	0	0	0.5	FALSE	FALSE	FALSE	FALSE	FALSE	FALSE	FALSE	FALSE
4101	TI_&&_96_&&_103	Canale PdM	Canale Piano di Magadino (TI)	42115.5	NAWASPEZ_2015	2,4-D	94-75-7		1516000	2720000	0	0	0.000601999	0.0116683	0	0	0.5	FALSE	FALSE	FALSE	FALSE	FALSE	FALSE	FALSE	FALSE
4102	TI_&&_96_&&_103	Canale PdM	Canale Piano di Magadino (TI)	42116	NAWASPEZ_2015	2,4-D	94-75-7		1516000	2720000	0	0	0.000601999	0.0116683	0	0	0.5	FALSE	FALSE	FALSE	FALSE	FALSE	FALSE	FALSE	FALSE
4103	TI_&&_96_&&_103	Canale PdM	Canale Piano di Magadino (TI)	42116.5	NAWASPEZ_2015	2,4-D	94-75-7		1516000	2720000	0	0	0.000601999	0.0116683	0	0	0.5	FALSE	FALSE	FALSE	FALSE	FALSE	FALSE	FALSE	FALSE
4104	NA	NA	#N/A	42117	NAWASPEZ_2015	2,4-D	94-75-7		1516000	2720000	NA	NA	NA	NA	NA	NA	0.5	NA	NA	NA	NA	NA	NA	NA	NA
4105	NA	NA	#N/A	42117.5	NAWASPEZ_2015	2,4-D	94-75-7		1516000	2720000	NA	NA	NA	NA	NA	NA	0.5	NA	NA	NA	NA	NA	NA	NA	NA
4106	NA	NA	#N/A	42118	NAWASPEZ_2015	2,4-D	94-75-7		1516000	2720000	NA	NA	NA	NA	NA	NA	0.5	NA	NA	NA	NA	NA	NA	NA	NA
4107	NA	NA	#N/A	42118.5	NAWASPEZ_2015	2,4-D	94-75-7		1516000	2720000	NA	NA	NA	NA	NA	NA	0.5	NA	NA	NA	NA	NA	NA	NA	NA
4108	NA	NA	#N/A	42119	NAWASPEZ_2015	2,4-D	94-75-7		1516000	2720000	NA	NA	NA	NA	NA	NA	0.5	NA	NA	NA	NA	NA	NA	NA	NA
4109	TI_&&_109_&&_NA	Canale PdM	Canale Piano di Magadino (TI)	42119.5	NAWASPEZ_2015	2,4-D	94-75-7		1516000	2720000	1.84697e-06	3.95928e-08	0.0104031	0.0509141	0.000177539	7.77638e-07	0.5	FALSE	FALSE	FALSE	FALSE	FALSE	FALSE	FALSE	FALSE
4110	TI_&&_110_&&_111	Canale PdM	Canale Piano di Magadino (TI)	42120	NAWASPEZ_2015	2,4-D	94-75-7		1516000	2720000	0	3.95928e-08	0.011618	0.0509141	0	7.77638e-07	0.5	FALSE	FALSE	FALSE	FALSE	FALSE	FALSE	FALSE	FALSE
4111	TI_&&_110_&&_111	Canale PdM	Canale Piano di Magadino (TI)	42120.5	NAWASPEZ_2015	2,4-D	94-75-7		1516000	2720000	0	3.95928e-08	0.011618	0.0509141	0	7.77638e-07	0.5	FALSE	FALSE	FALSE	FALSE	FALSE	FALSE	FALSE	FALSE
4112	TI_&&_112_&&_NA	Canale PdM	Canale Piano di Magadino (TI)	42121	NAWASPEZ_2015	2,4-D	94-75-7		1516000	2720000	0	3.95928e-08	0.010074	0.0509141	0	7.77638e-07	0.5	FALSE	FALSE	FALSE	FALSE	FALSE	FALSE	FALSE	FALSE
4113	TI_&&_113_&&_117	Canale PdM	Canale Piano di Magadino (TI)	42121.5	NAWASPEZ_2015	2,4-D	94-75-7		1516000	2720000	0	3.95928e-08	0.00498572	0.0509141	0	7.77638e-07	0.5	FALSE	FALSE	FALSE	FALSE	FALSE	FALSE	FALSE	FALSE
4114	TI_&&_113_&&_117	Canale PdM	Canale Piano di Magadino (TI)	42122	NAWASPEZ_2015	2,4-D	94-75-7		1516000	2720000	0	3.95928e-08	0.00498572	0.0509141	0	7.77638e-07	0.5	FALSE	FALSE	FALSE	FALSE	FALSE	FALSE	FALSE	FALSE
4115	TI_&&_113_&&_117	Canale PdM	Canale Piano di Magadino (TI)	42122.5	NAWASPEZ_2015	2,4-D	94-75-7		1516000	2720000	0	3.95928e-08	0.00498572	0.0509141	0	7.77638e-07	0.5	FALSE	FALSE	FALSE	FALSE	FALSE	FALSE	FALSE	FALSE
4116	TI_&&_113_&&_117	Canale PdM	Canale Piano di Magadino (TI)	42123	NAWASPEZ_2015	2,4-D	94-75-7		1516000	2720000	0	3.95928e-08	0.00498572	0.0509141	0	7.77638e-07	0.5	FALSE	FALSE	FALSE	FALSE	FALSE	FALSE	FALSE	FALSE
4117	TI_&&_113_&&_117	Canale PdM	Canale Piano di Magadino (TI)	42123.5	NAWASPEZ_2015	2,4-D	94-75-7		1516000	2720000	0	3.95928e-08	0.00498572	0.0509141	0	7.77638e-07	0.5	FALSE	FALSE	FALSE	FALSE	FALSE	FALSE	FALSE	FALSE
4118	TI_&&_118_&&_NA	Canale PdM	Canale Piano di Magadino (TI)	42124	NAWASPEZ_2015	2,4-D	94-75-7		1516000	2720000	0	3.95928e-08	0.00805499	0.0509141	0	7.77638e-07	0.5	FALSE	FALSE	FALSE	FALSE	FALSE	FALSE	FALSE	FALSE
4119	NA	NA	#N/A	42124.5	NAWASPEZ_2015	2,4-D	94-75-7		1516000	2720000	NA	NA	NA	NA	NA	NA	0.5	NA	NA	NA	NA	NA	NA	NA	NA
4120	NA	NA	#N/A	42125	NAWASPEZ_2015	2,4-D	94-75-7		1516000	2720000	NA	NA	NA	NA	NA	NA	0.5	NA	NA	NA	NA	NA	NA	NA	NA
4121	TI_&&_121_&&_126	Canale PdM	Canale Piano di Magadino (TI)	42125.5	NAWASPEZ_2015	2,4-D	94-75-7		1516000	2720000	0	3.95928e-08	0.0069144	0.0509141	0	7.77638e-07	0.5	FALSE	FALSE	FALSE	FALSE	FALSE	FALSE	FALSE	FALSE
4122	TI_&&_121_&&_126	Canale PdM	Canale Piano di Magadino (TI)	42126	NAWASPEZ_2015	2,4-D	94-75-7		1516000	2720000	0	3.95928e-08	0.0069144	0.0509141	0	7.77638e-07	0.5	FALSE	FALSE	FALSE	FALSE	FALSE	FALSE	FALSE	FALSE
4123	TI_&&_121_&&_126	Canale PdM	Canale Piano di Magadino (TI)	42126.5	NAWASPEZ_2015	2,4-D	94-75-7		1516000	2720000	0	3.95928e-08	0.0069144	0.0509141	0	7.77638e-07	0.5	FALSE	FALSE	FALSE	FALSE	FALSE	FALSE	FALSE	FALSE
4124	TI_&&_121_&&_126	Canale PdM	Canale Piano di Magadino (TI)	42127	NAWASPEZ_2015	2,4-D	94-75-7		1516000	2720000	0	3.95928e-08	0.0069144	0.0509141	0	7.77638e-07	0.5	FALSE	FALSE	FALSE	FALSE	FALSE	FALSE	FALSE	FALSE
4125	TI_&&_121_&&_126	Canale PdM	Canale Piano di Magadino (TI)	42127.5	NAWASPEZ_2015	2,4-D	94-75-7		1516000	2720000	0	3.95928e-08	0.0069144	0.0509141	0	7.77638e-07	0.5	FALSE	FALSE	FALSE	FALSE	FALSE	FALSE	FALSE	FALSE
4126	TI_&&_121_&&_126	Canale PdM	Canale Piano di Magadino (TI)	42128	NAWASPEZ_2015	2,4-D	94-75-7		1516000	2720000	0	3.95928e-08	0.0069144	0.0509141	0	7.77638e-07	0.5	FALSE	FALSE	FALSE	FALSE	FALSE	FALSE	FALSE	FALSE
4127	TI_&&_127_&&_130	Canale PdM	Canale Piano di Magadino (TI)	42128.5	NAWASPEZ_2015	2,4-D	94-75-7		1516000	2720000	0	3.95928e-08	0.00369511	0.0509141	0	7.77638e-07	0.5	FALSE	FALSE	FALSE	FALSE	FALSE	FALSE	FALSE	FALSE
4128	TI_&&_127_&&_130	Canale PdM	Canale Piano di Magadino (TI)	42129	NAWASPEZ_2015	2,4-D	94-75-7		1516000	2720000	0	3.95928e-08	0.00369511	0.0509141	0	7.77638e-07	0.5	FALSE	FALSE	FALSE	FALSE	FALSE	FALSE	FALSE	FALSE
4129	TI_&&_127_&&_130	Canale PdM	Canale Piano di Magadino (TI)	42129.5	NAWASPEZ_2015	2,4-D	94-75-7		1516000	2720000	0	3.95928e-08	0.00369511	0.0509141	0	7.77638e-07	0.5	FALSE	FALSE	FALSE	FALSE	FALSE	FALSE	FALSE	FALSE
4130	TI_&&_127_&&_130	Canale PdM	Canale Piano di Magadino (TI)	42130	NAWASPEZ_2015	2,4-D	94-75-7		1516000	2720000	0	3.95928e-08	0.00369511	0.0509141	0	7.77638e-07	0.5	FALSE	FALSE	FALSE	FALSE	FALSE	FALSE	FALSE	FALSE
4131	TI_&&_131_&&_NA	Canale PdM	Canale Piano di Magadino (TI)	42130.5	NAWASPEZ_2015	2,4-D	94-75-7		1516000	2720000	0	3.95928e-08	0.0060652	0.0509141	0	7.77638e-07	0.5	FALSE	FALSE	FALSE	FALSE	FALSE	FALSE	FALSE	FALSE
4132	TI_&&_132_&&_134	Canale PdM	Canale Piano di Magadino (TI)	42131	NAWASPEZ_2015	2,4-D	94-75-7		1516000	2720000	0	3.95928e-08	0.000224859	0.0509141	0	7.77638e-07	0.5	FALSE	FALSE	FALSE	FALSE	FALSE	FALSE	FALSE	FALSE
4133	TI_&&_132_&&_134	Canale PdM	Canale Piano di Magadino (TI)	42131.5	NAWASPEZ_2015	2,4-D	94-75-7		1516000	2720000	0	3.95928e-08	0.000224859	0.0509141	0	7.77638e-07	0.5	FALSE	FALSE	FALSE	FALSE	FALSE	FALSE	FALSE	FALSE
4134	TI_&&_132_&&_134	Canale PdM	Canale Piano di Magadino (TI)	42132	NAWASPEZ_2015	2,4-D	94-75-7		1516000	2720000	0	3.95928e-08	0.000224859	0.0509141	0	7.77638e-07	0.5	FALSE	FALSE	FALSE	FALSE	FALSE	FALSE	FALSE	FALSE
4135	TI_&&_135_&&_NA	Canale PdM	Canale Piano di Magadino (TI)	42132.5	NAWASPEZ_2015	2,4-D	94-75-7		1516000	2720000	0	3.95928e-08	0.00533391	0.0509141	0	7.77638e-07	0.5	FALSE	FALSE	FALSE	FALSE	FALSE	FALSE	FALSE	FALSE
4136	TI_&&_136_&&_146	Canale PdM	Canale Piano di Magadino (TI)	42133	NAWASPEZ_2015	2,4-D	94-75-7		1516000	2720000	0	3.95928e-08	0.000254427	0.0509141	0	7.77638e-07	0.5	FALSE	FALSE	FALSE	FALSE	FALSE	FALSE	FALSE	FALSE
4137	TI_&&_136_&&_146	Canale PdM	Canale Piano di Magadino (TI)	42133.5	NAWASPEZ_2015	2,4-D	94-75-7		1516000	2720000	0	5.1208e-08	0.000254427	0.0830645	0	6.16484e-07	0.5	FALSE	FALSE	FALSE	FALSE	FALSE	FALSE	FALSE	FALSE
4138	TI_&&_136_&&_146	Canale PdM	Canale Piano di Magadino (TI)	42134	NAWASPEZ_2015	2,4-D	94-75-7		1516000	2720000	0	5.1208e-08	0.000254427	0.0830645	0	6.16484e-07	0.5	FALSE	FALSE	FALSE	FALSE	FALSE	FALSE	FALSE	FALSE
4139	TI_&&_136_&&_146	Canale PdM	Canale Piano di Magadino (TI)	42134.5	NAWASPEZ_2015	2,4-D	94-75-7		1516000	2720000	0	5.1208e-08	0.000254427	0.0830645	0	6.16484e-07	0.5	FALSE	FALSE	FALSE	FALSE	FALSE	FALSE	FALSE	FALSE
4140	TI_&&_136_&&_146	Canale PdM	Canale Piano di Magadino (TI)	42135	NAWASPEZ_2015	2,4-D	94-75-7		1516000	2720000	0	5.1208e-08	0.000254427	0.0830645	0	6.16484e-07	0.5	FALSE	FALSE	FALSE	FALSE	FALSE	FALSE	FALSE	FALSE
4141	TI_&&_136_&&_146	Canale PdM	Canale Piano di Magadino (TI)	42135.5	NAWASPEZ_2015	2,4-D	94-75-7		1516000	2720000	0	5.1208e-08	0.000254427	0.0830645	0	6.16484e-07	0.5	FALSE	FALSE	FALSE	FALSE	FALSE	FALSE	FALSE	FALSE
4142	TI_&&_136_&&_146	Canale PdM	Canale Piano di Magadino (TI)	42136	NAWASPEZ_2015	2,4-D	94-75-7		1516000	2720000	0	5.1208e-08	0.000254427	0.0830645	0	6.16484e-07	0.5	FALSE	FALSE	FALSE	FALSE	FALSE	FALSE	FALSE	FALSE
4143	TI_&&_136_&&_146	Canale PdM	Canale Piano di Magadino (TI)	42136.5	NAWASPEZ_2015	2,4-D	94-75-7		1516000	2720000	0	5.1208e-08	0.000254427	0.0830645	0	6.16484e-07	0.5	FALSE	FALSE	FALSE	FALSE	FALSE	FALSE	FALSE	FALSE
4144	TI_&&_136_&&_146	Canale PdM	Canale Piano di Magadino (TI)	42137	NAWASPEZ_2015	2,4-D	94-75-7		1516000	2720000	0	5.1208e-08	0.000254427	0.0830645	0	6.16484e-07	0.5	FALSE	FALSE	FALSE	FALSE	FALSE	FALSE	FALSE	FALSE
4145	TI_&&_136_&&_146	Canale PdM	Canale Piano di Magadino (TI)	42137.5	NAWASPEZ_2015	2,4-D	94-75-7		1516000	2720000	0	5.1208e-08	0.000254427	0.0830645	0	6.16484e-07	0.5	FALSE	FALSE	FALSE	FALSE	FALSE	FALSE	FALSE	FALSE
4146	TI_&&_136_&&_146	Canale PdM	Canale Piano di Magadino (TI)	42138	NAWASPEZ_2015	2,4-D	94-75-7		1516000	2720000	0	5.1208e-08	0.000254427	0.0830645	0	6.16484e-07	0.5	FALSE	FALSE	FALSE	FALSE	FALSE	FALSE	FALSE	FALSE
4147	TI_&&_147_&&_NA	Canale PdM	Canale Piano di Magadino (TI)	42138.5	NAWASPEZ_2015	2,4-D	94-75-7		1516000	2720000	0	5.1208e-08	0.00054328	0.0830645	0	6.16484e-07	0.5	FALSE	FALSE	FALSE	FALSE	FALSE	FALSE	FALSE	FALSE
4148	TI_&&_148_&&_NA	Canale PdM	Canale Piano di Magadino (TI)	42139	NAWASPEZ_2015	2,4-D	94-75-7		1516000	2720000	2.57256e-06	5.1208e-08	0.0171925	0.0830645	0.000149632	6.16484e-07	0.5	FALSE	FALSE	FALSE	FALSE	FALSE	FALSE	FALSE	FALSE
4149	TI_&&_149_&&_156	Canale PdM	Canale Piano di Magadino (TI)	42139.5	NAWASPEZ_2015	2,4-D	94-75-7		1516000	2720000	0	5.1208e-08	0.00123033	0.0830645	0	6.16484e-07	0.5	FALSE	FALSE	FALSE	FALSE	FALSE	FALSE	FALSE	FALSE
4150	TI_&&_149_&&_156	Canale PdM	Canale Piano di Magadino (TI)	42140	NAWASPEZ_2015	2,4-D	94-75-7		1516000	2720000	0	5.1208e-08	0.00123033	0.0830645	0	6.16484e-07	0.5	FALSE	FALSE	FALSE	FALSE	FALSE	FALSE	FALSE	FALSE
4151	TI_&&_149_&&_156	Canale PdM	Canale Piano di Magadino (TI)	42140.5	NAWASPEZ_2015	2,4-D	94-75-7		1516000	2720000	0	5.1208e-08	0.00123033	0.0830645	0	6.16484e-07	0.5	FALSE	FALSE	FALSE	FALSE	FALSE	FALSE	FALSE	FALSE
4152	TI_&&_149_&&_156	Canale PdM	Canale Piano di Magadino (TI)	42141	NAWASPEZ_2015	2,4-D	94-75-7		1516000	2720000	0	5.1208e-08	0.00123033	0.0830645	0	6.16484e-07	0.5	FALSE	FALSE	FALSE	FALSE	FALSE	FALSE	FALSE	FALSE
4153	TI_&&_149_&&_156	Canale PdM	Canale Piano di Magadino (TI)	42141.5	NAWASPEZ_2015	2,4-D	94-75-7		1516000	2720000	0	5.1208e-08	0.00123033	0.0830645	0	6.16484e-07	0.5	FALSE	FALSE	FALSE	FALSE	FALSE	FALSE	FALSE	FALSE
4154	TI_&&_149_&&_156	Canale PdM	Canale Piano di Magadino (TI)	42142	NAWASPEZ_2015	2,4-D	94-75-7		1516000	2720000	0	5.1208e-08	0.00123033	0.0830645	0	6.16484e-07	0.5	FALSE	FALSE	FALSE	FALSE	FALSE	FALSE	FALSE	FALSE
4155	TI_&&_149_&&_156	Canale PdM	Canale Piano di Magadino (TI)	42142.5	NAWASPEZ_2015	2,4-D	94-75-7		1516000	2720000	0	5.1208e-08	0.00123033	0.0830645	0	6.16484e-07	0.5	FALSE	FALSE	FALSE	FALSE	FALSE	FALSE	FALSE	FALSE
4156	TI_&&_149_&&_156	Canale PdM	Canale Piano di Magadino (TI)	42143	NAWASPEZ_2015	2,4-D	94-75-7		1516000	2720000	0	5.1208e-08	0.00123033	0.0830645	0	6.16484e-07	0.5	FALSE	FALSE	FALSE	FALSE	FALSE	FALSE	FALSE	FALSE
4157	TI_&&_157_&&_NA	Canale PdM	Canale Piano di Magadino (TI)	42143.5	NAWASPEZ_2015	2,4-D	94-75-7		1516000	2720000	0	5.1208e-08	0.00583024	0.0830645	0	6.16484e-07	0.5	FALSE	FALSE	FALSE	FALSE	FALSE	FALSE	FALSE	FALSE
4158	TI_&&_158_&&_161	Canale PdM	Canale Piano di Magadino (TI)	42144	NAWASPEZ_2015	2,4-D	94-75-7		1516000	2720000	0	5.1208e-08	0.000309787	0.0830645	0	6.16484e-07	0.5	FALSE	FALSE	FALSE	FALSE	FALSE	FALSE	FALSE	FALSE
4159	TI_&&_158_&&_161	Canale PdM	Canale Piano di Magadino (TI)	42144.5	NAWASPEZ_2015	2,4-D	94-75-7		1516000	2720000	0	5.1208e-08	0.000309787	0.0830645	0	6.16484e-07	0.5	FALSE	FALSE	FALSE	FALSE	FALSE	FALSE	FALSE	FALSE
4160	TI_&&_158_&&_161	Canale PdM	Canale Piano di Magadino (TI)	42145	NAWASPEZ_2015	2,4-D	94-75-7		1516000	2720000	0	5.1208e-08	0.000309787	0.0830645	0	6.16484e-07	0.5	FALSE	FALSE	FALSE	FALSE	FALSE	FALSE	FALSE	FALSE
4161	TI_&&_158_&&_161	Canale PdM	Canale Piano di Magadino (TI)	42145.5	NAWASPEZ_2015	2,4-D	94-75-7		1516000	2720000	0	5.1208e-08	0.000309787	0.0830645	0	6.16484e-07	0.5	FALSE	FALSE	FALSE	FALSE	FALSE	FALSE	FALSE	FALSE
4162	TI_&&_162_&&_201	Canale PdM	Canale Piano di Magadino (TI)	42146	NAWASPEZ_2015	2,4-D	94-75-7		1516000	2720000	0	5.1208e-08	0.00270302	0.0830645	0	6.16484e-07	0.5	FALSE	FALSE	FALSE	FALSE	FALSE	FALSE	FALSE	FALSE
4163	TI_&&_162_&&_201	Canale PdM	Canale Piano di Magadino (TI)	42146.5	NAWASPEZ_2015	2,4-D	94-75-7		1516000	2720000	0	5.1208e-08	0.00270302	0.0830645	0	6.16484e-07	0.5	FALSE	FALSE	FALSE	FALSE	FALSE	FALSE	FALSE	FALSE
4164	TI_&&_162_&&_201	Canale PdM	Canale Piano di Magadino (TI)	42147	NAWASPEZ_2015	2,4-D	94-75-7		1516000	2720000	0	5.1208e-08	0.00270302	0.0830645	0	6.16484e-07	0.5	FALSE	FALSE	FALSE	FALSE	FALSE	FALSE	FALSE	FALSE
4165	TI_&&_162_&&_201	Canale PdM	Canale Piano di Magadino (TI)	42147.5	NAWASPEZ_2015	2,4-D	94-75-7		1516000	2720000	0	0	0.00270302	0.0988234	0	0	0.5	FALSE	FALSE	FALSE	FALSE	FALSE	FALSE	FALSE	FALSE
4166	TI_&&_162_&&_201	Canale PdM	Canale Piano di Magadino (TI)	42148	NAWASPEZ_2015	2,4-D	94-75-7		1516000	2720000	0	0	0.00270302	0.0988234	0	0	0.5	FALSE	FALSE	FALSE	FALSE	FALSE	FALSE	FALSE	FALSE
4167	TI_&&_162_&&_201	Canale PdM	Canale Piano di Magadino (TI)	42148.5	NAWASPEZ_2015	2,4-D	94-75-7		1516000	2720000	0	0	0.00270302	0.0988234	0	0	0.5	FALSE	FALSE	FALSE	FALSE	FALSE	FALSE	FALSE	FALSE
4168	TI_&&_162_&&_201	Canale PdM	Canale Piano di Magadino (TI)	42149	NAWASPEZ_2015	2,4-D	94-75-7		1516000	2720000	0	0	0.00270302	0.0988234	0	0	0.5	FALSE	FALSE	FALSE	FALSE	FALSE	FALSE	FALSE	FALSE
4169	TI_&&_162_&&_201	Canale PdM	Canale Piano di Magadino (TI)	42149.5	NAWASPEZ_2015	2,4-D	94-75-7		1516000	2720000	0	0	0.00270302	0.0988234	0	0	0.5	FALSE	FALSE	FALSE	FALSE	FALSE	FALSE	FALSE	FALSE
4170	TI_&&_162_&&_201	Canale PdM	Canale Piano di Magadino (TI)	42150	NAWASPEZ_2015	2,4-D	94-75-7		1516000	2720000	0	0	0.00270302	0.0988234	0	0	0.5	FALSE	FALSE	FALSE	FALSE	FALSE	FALSE	FALSE	FALSE
4171	TI_&&_162_&&_201	Canale PdM	Canale Piano di Magadino (TI)	42150.5	NAWASPEZ_2015	2,4-D	94-75-7		1516000	2720000	0	0	0.00270302	0.0988234	0	0	0.5	FALSE	FALSE	FALSE	FALSE	FALSE	FALSE	FALSE	FALSE
4172	TI_&&_162_&&_201	Canale PdM	Canale Piano di Magadino (TI)	42151	NAWASPEZ_2015	2,4-D	94-75-7		1516000	2720000	0	0	0.00270302	0.0988234	0	0	0.5	FALSE	FALSE	FALSE	FALSE	FALSE	FALSE	FALSE	FALSE
4173	TI_&&_162_&&_201	Canale PdM	Canale Piano di Magadino (TI)	42151.5	NAWASPEZ_2015	2,4-D	94-75-7		1516000	2720000	0	0	0.00270302	0.0988234	0	0	0.5	FALSE	FALSE	FALSE	FALSE	FALSE	FALSE	FALSE	FALSE
4174	TI_&&_162_&&_201	Canale PdM	Canale Piano di Magadino (TI)	42152	NAWASPEZ_2015	2,4-D	94-75-7		1516000	2720000	0	0	0.00270302	0.0988234	0	0	0.5	FALSE	FALSE	FALSE	FALSE	FALSE	FALSE	FALSE	FALSE
4175	TI_&&_162_&&_201	Canale PdM	Canale Piano di Magadino (TI)	42152.5	NAWASPEZ_2015	2,4-D	94-75-7		1516000	2720000	0	0	0.00270302	0.0988234	0	0	0.5	FALSE	FALSE	FALSE	FALSE	FALSE	FALSE	FALSE	FALSE
4176	TI_&&_162_&&_201	Canale PdM	Canale Piano di Magadino (TI)	42153	NAWASPEZ_2015	2,4-D	94-75-7		1516000	2720000	0	0	0.00270302	0.0988234	0	0	0.5	FALSE	FALSE	FALSE	FALSE	FALSE	FALSE	FALSE	FALSE
4177	TI_&&_162_&&_201	Canale PdM	Canale Piano di Magadino (TI)	42153.5	NAWASPEZ_2015	2,4-D	94-75-7		1516000	2720000	0	0	0.00270302	0.0988234	0	0	0.5	FALSE	FALSE	FALSE	FALSE	FALSE	FALSE	FALSE	FALSE
4178	TI_&&_162_&&_201	Canale PdM	Canale Piano di Magadino (TI)	42154	NAWASPEZ_2015	2,4-D	94-75-7		1516000	2720000	0	0	0.00270302	0.0988234	0	0	0.5	FALSE	FALSE	FALSE	FALSE	FALSE	FALSE	FALSE	FALSE
4179	TI_&&_162_&&_201	Canale PdM	Canale Piano di Magadino (TI)	42154.5	NAWASPEZ_2015	2,4-D	94-75-7		1516000	2720000	0	0	0.00270302	0.0988234	0	0	0.5	FALSE	FALSE	FALSE	FALSE	FALSE	FALSE	FALSE	FALSE
4180	TI_&&_162_&&_201	Canale PdM	Canale Piano di Magadino (TI)	42155	NAWASPEZ_2015	2,4-D	94-75-7		1516000	2720000	0	0	0.00270302	0.0988234	0	0	0.5	FALSE	FALSE	FALSE	FALSE	FALSE	FALSE	FALSE	FALSE
4181	TI_&&_162_&&_201	Canale PdM	Canale Piano di Magadino (TI)	42155.5	NAWASPEZ_2015	2,4-D	94-75-7		1516000	2720000	0	0	0.00270302	0.0988234	0	0	0.5	FALSE	FALSE	FALSE	FALSE	FALSE	FALSE	FALSE	FALSE
4182	TI_&&_162_&&_201	Canale PdM	Canale Piano di Magadino (TI)	42156	NAWASPEZ_2015	2,4-D	94-75-7		1516000	2720000	0	0	0.00270302	0.0988234	0	0	0.5	FALSE	FALSE	FALSE	FALSE	FALSE	FALSE	FALSE	FALSE
4183	TI_&&_162_&&_201	Canale PdM	Canale Piano di Magadino (TI)	42156.5	NAWASPEZ_2015	2,4-D	94-75-7		1516000	2720000	0	0	0.00270302	0.0988234	0	0	0.5	FALSE	FALSE	FALSE	FALSE	FALSE	FALSE	FALSE	FALSE
4184	TI_&&_162_&&_201	Canale PdM	Canale Piano di Magadino (TI)	42157	NAWASPEZ_2015	2,4-D	94-75-7		1516000	2720000	0	0	0.00270302	0.0988234	0	0	0.5	FALSE	FALSE	FALSE	FALSE	FALSE	FALSE	FALSE	FALSE
4185	TI_&&_162_&&_201	Canale PdM	Canale Piano di Magadino (TI)	42157.5	NAWASPEZ_2015	2,4-D	94-75-7		1516000	2720000	0	0	0.00270302	0.0988234	0	0	0.5	FALSE	FALSE	FALSE	FALSE	FALSE	FALSE	FALSE	FALSE
4186	TI_&&_162_&&_201	Canale PdM	Canale Piano di Magadino (TI)	42158	NAWASPEZ_2015	2,4-D	94-75-7		1516000	2720000	0	0	0.00270302	0.0988234	0	0	0.5	FALSE	FALSE	FALSE	FALSE	FALSE	FALSE	FALSE	FALSE
4187	TI_&&_162_&&_201	Canale PdM	Canale Piano di Magadino (TI)	42158.5	NAWASPEZ_2015	2,4-D	94-75-7		1516000	2720000	0	0	0.00270302	0.0988234	0	0	0.5	FALSE	FALSE	FALSE	FALSE	FALSE	FALSE	FALSE	FALSE
4188	TI_&&_162_&&_201	Canale PdM	Canale Piano di Magadino (TI)	42159	NAWASPEZ_2015	2,4-D	94-75-7		1516000	2720000	0	0	0.00270302	0.0988234	0	0	0.5	FALSE	FALSE	FALSE	FALSE	FALSE	FALSE	FALSE	FALSE
4189	TI_&&_162_&&_201	Canale PdM	Canale Piano di Magadino (TI)	42159.5	NAWASPEZ_2015	2,4-D	94-75-7		1516000	2720000	0	0	0.00270302	0.0988234	0	0	0.5	FALSE	FALSE	FALSE	FALSE	FALSE	FALSE	FALSE	FALSE
4190	TI_&&_162_&&_201	Canale PdM	Canale Piano di Magadino (TI)	42160	NAWASPEZ_2015	2,4-D	94-75-7		1516000	2720000	0	0	0.00270302	0.0988234	0	0	0.5	FALSE	FALSE	FALSE	FALSE	FALSE	FALSE	FALSE	FALSE
4191	TI_&&_162_&&_201	Canale PdM	Canale Piano di Magadino (TI)	42160.5	NAWASPEZ_2015	2,4-D	94-75-7		1516000	2720000	0	0	0.00270302	0.0988234	0	0	0.5	FALSE	FALSE	FALSE	FALSE	FALSE	FALSE	FALSE	FALSE
4192	TI_&&_162_&&_201	Canale PdM	Canale Piano di Magadino (TI)	42161	NAWASPEZ_2015	2,4-D	94-75-7		1516000	2720000	0	0	0.00270302	0.0988234	0	0	0.5	FALSE	FALSE	FALSE	FALSE	FALSE	FALSE	FALSE	FALSE
4193	TI_&&_162_&&_201	Canale PdM	Canale Piano di Magadino (TI)	42161.5	NAWASPEZ_2015	2,4-D	94-75-7		1516000	2720000	0	0	0.00270302	0.131987	0	0	0.5	FALSE	FALSE	FALSE	FALSE	FALSE	FALSE	FALSE	FALSE
4194	TI_&&_162_&&_201	Canale PdM	Canale Piano di Magadino (TI)	42162	NAWASPEZ_2015	2,4-D	94-75-7		1516000	2720000	0	0	0.00270302	0.131987	0	0	0.5	FALSE	FALSE	FALSE	FALSE	FALSE	FALSE	FALSE	FALSE
4195	TI_&&_162_&&_201	Canale PdM	Canale Piano di Magadino (TI)	42162.5	NAWASPEZ_2015	2,4-D	94-75-7		1516000	2720000	0	0	0.00270302	0.131987	0	0	0.5	FALSE	FALSE	FALSE	FALSE	FALSE	FALSE	FALSE	FALSE
4196	TI_&&_162_&&_201	Canale PdM	Canale Piano di Magadino (TI)	42163	NAWASPEZ_2015	2,4-D	94-75-7		1516000	2720000	0	0	0.00270302	0.131987	0	0	0.5	FALSE	FALSE	FALSE	FALSE	FALSE	FALSE	FALSE	FALSE
4197	TI_&&_162_&&_201	Canale PdM	Canale Piano di Magadino (TI)	42163.5	NAWASPEZ_2015	2,4-D	94-75-7		1516000	2720000	0	0	0.00270302	0.131987	0	0	0.5	FALSE	FALSE	FALSE	FALSE	FALSE	FALSE	FALSE	FALSE
4198	TI_&&_162_&&_201	Canale PdM	Canale Piano di Magadino (TI)	42164	NAWASPEZ_2015	2,4-D	94-75-7		1516000	2720000	0	0	0.00270302	0.131987	0	0	0.5	FALSE	FALSE	FALSE	FALSE	FALSE	FALSE	FALSE	FALSE
4199	TI_&&_162_&&_201	Canale PdM	Canale Piano di Magadino (TI)	42164.5	NAWASPEZ_2015	2,4-D	94-75-7		1516000	2720000	0	0	0.00270302	0.131987	0	0	0.5	FALSE	FALSE	FALSE	FALSE	FALSE	FALSE	FALSE	FALSE
4200	TI_&&_162_&&_201	Canale PdM	Canale Piano di Magadino (TI)	42165	NAWASPEZ_2015	2,4-D	94-75-7		1516000	2720000	0	0	0.00270302	0.131987	0	0	0.5	FALSE	FALSE	FALSE	FALSE	FALSE	FALSE	FALSE	FALSE
4201	TI_&&_162_&&_201	Canale PdM	Canale Piano di Magadino (TI)	42165.5	NAWASPEZ_2015	2,4-D	94-75-7		1516000	2720000	0	0	0.00270302	0.131987	0	0	0.5	FALSE	FALSE	FALSE	FALSE	FALSE	FALSE	FALSE	FALSE
4202	TI_&&_202_&&_204	Canale PdM	Canale Piano di Magadino (TI)	42166	NAWASPEZ_2015	2,4-D	94-75-7		1516000	2720000	0	0	0.0028729	0.131987	0	0	0.5	FALSE	FALSE	FALSE	FALSE	FALSE	FALSE	FALSE	FALSE
4203	TI_&&_202_&&_204	Canale PdM	Canale Piano di Magadino (TI)	42166.5	NAWASPEZ_2015	2,4-D	94-75-7		1516000	2720000	0	0	0.0028729	0.131987	0	0	0.5	FALSE	FALSE	FALSE	FALSE	FALSE	FALSE	FALSE	FALSE
4204	TI_&&_202_&&_204	Canale PdM	Canale Piano di Magadino (TI)	42167	NAWASPEZ_2015	2,4-D	94-75-7		1516000	2720000	0	0	0.0028729	0.131987	0	0	0.5	FALSE	FALSE	FALSE	FALSE	FALSE	FALSE	FALSE	FALSE
4205	TI_&&_205_&&_NA	Canale PdM	Canale Piano di Magadino (TI)	42167.5	NAWASPEZ_2015	2,4-D	94-75-7		1516000	2720000	0	0	0.0145299	0.131987	0	0	0.5	FALSE	FALSE	FALSE	FALSE	FALSE	FALSE	FALSE	FALSE
4206	TI_&&_206_&&_214	Canale PdM	Canale Piano di Magadino (TI)	42168	NAWASPEZ_2015	2,4-D	94-75-7		1516000	2720000	0	0	0.0210247	0.131987	0	0	0.5	FALSE	FALSE	FALSE	FALSE	FALSE	FALSE	FALSE	FALSE
4207	TI_&&_206_&&_214	Canale PdM	Canale Piano di Magadino (TI)	42168.5	NAWASPEZ_2015	2,4-D	94-75-7		1516000	2720000	0	0	0.0210247	0.131987	0	0	0.5	FALSE	FALSE	FALSE	FALSE	FALSE	FALSE	FALSE	FALSE
4208	TI_&&_206_&&_214	Canale PdM	Canale Piano di Magadino (TI)	42169	NAWASPEZ_2015	2,4-D	94-75-7		1516000	2720000	0	0	0.0210247	0.131987	0	0	0.5	FALSE	FALSE	FALSE	FALSE	FALSE	FALSE	FALSE	FALSE
4209	TI_&&_206_&&_214	Canale PdM	Canale Piano di Magadino (TI)	42169.5	NAWASPEZ_2015	2,4-D	94-75-7		1516000	2720000	0	0	0.0210247	0.131987	0	0	0.5	FALSE	FALSE	FALSE	FALSE	FALSE	FALSE	FALSE	FALSE
4210	TI_&&_206_&&_214	Canale PdM	Canale Piano di Magadino (TI)	42170	NAWASPEZ_2015	2,4-D	94-75-7		1516000	2720000	0	0	0.0210247	0.131987	0	0	0.5	FALSE	FALSE	FALSE	FALSE	FALSE	FALSE	FALSE	FALSE
4211	TI_&&_206_&&_214	Canale PdM	Canale Piano di Magadino (TI)	42170.5	NAWASPEZ_2015	2,4-D	94-75-7		1516000	2720000	0	0	0.0210247	0.131987	0	0	0.5	FALSE	FALSE	FALSE	FALSE	FALSE	FALSE	FALSE	FALSE
4212	TI_&&_206_&&_214	Canale PdM	Canale Piano di Magadino (TI)	42171	NAWASPEZ_2015	2,4-D	94-75-7		1516000	2720000	0	0	0.0210247	0.131987	0	0	0.5	FALSE	FALSE	FALSE	FALSE	FALSE	FALSE	FALSE	FALSE
4213	TI_&&_206_&&_214	Canale PdM	Canale Piano di Magadino (TI)	42171.5	NAWASPEZ_2015	2,4-D	94-75-7		1516000	2720000	0	0	0.0210247	0.131987	0	0	0.5	FALSE	FALSE	FALSE	FALSE	FALSE	FALSE	FALSE	FALSE
4214	TI_&&_206_&&_214	Canale PdM	Canale Piano di Magadino (TI)	42172	NAWASPEZ_2015	2,4-D	94-75-7		1516000	2720000	0	0	0.0210247	0.131987	0	0	0.5	FALSE	FALSE	FALSE	FALSE	FALSE	FALSE	FALSE	FALSE
4215	TI_&&_215_&&_229	Canale PdM	Canale Piano di Magadino (TI)	42172.5	NAWASPEZ_2015	2,4-D	94-75-7		1516000	2720000	0	0	0.101465	0.131987	0	0	0.5	FALSE	FALSE	FALSE	FALSE	FALSE	FALSE	FALSE	FALSE
4216	TI_&&_215_&&_229	Canale PdM	Canale Piano di Magadino (TI)	42173	NAWASPEZ_2015	2,4-D	94-75-7		1516000	2720000	0	0	0.101465	0.131987	0	0	0.5	FALSE	FALSE	FALSE	FALSE	FALSE	FALSE	FALSE	FALSE
4217	TI_&&_215_&&_229	Canale PdM	Canale Piano di Magadino (TI)	42173.5	NAWASPEZ_2015	2,4-D	94-75-7		1516000	2720000	0	0	0.101465	0.131987	0	0	0.5	FALSE	FALSE	FALSE	FALSE	FALSE	FALSE	FALSE	FALSE
4218	TI_&&_215_&&_229	Canale PdM	Canale Piano di Magadino (TI)	42174	NAWASPEZ_2015	2,4-D	94-75-7		1516000	2720000	0	0	0.101465	0.131987	0	0	0.5	FALSE	FALSE	FALSE	FALSE	FALSE	FALSE	FALSE	FALSE
4219	TI_&&_215_&&_229	Canale PdM	Canale Piano di Magadino (TI)	42174.5	NAWASPEZ_2015	2,4-D	94-75-7		1516000	2720000	0	0	0.101465	0.131987	0	0	0.5	FALSE	FALSE	FALSE	FALSE	FALSE	FALSE	FALSE	FALSE
4220	TI_&&_215_&&_229	Canale PdM	Canale Piano di Magadino (TI)	42175	NAWASPEZ_2015	2,4-D	94-75-7		1516000	2720000	0	0	0.101465	0.131987	0	0	0.5	FALSE	FALSE	FALSE	FALSE	FALSE	FALSE	FALSE	FALSE
4221	TI_&&_215_&&_229	Canale PdM	Canale Piano di Magadino (TI)	42175.5	NAWASPEZ_2015	2,4-D	94-75-7		1516000	2720000	0	1.31303e-07	0.101465	0.190346	0	6.8981e-07	0.5	FALSE	FALSE	FALSE	FALSE	FALSE	FALSE	FALSE	FALSE
4222	TI_&&_215_&&_229	Canale PdM	Canale Piano di Magadino (TI)	42176	NAWASPEZ_2015	2,4-D	94-75-7		1516000	2720000	0	1.31303e-07	0.101465	0.190346	0	6.8981e-07	0.5	FALSE	FALSE	FALSE	FALSE	FALSE	FALSE	FALSE	FALSE
4223	TI_&&_215_&&_229	Canale PdM	Canale Piano di Magadino (TI)	42176.5	NAWASPEZ_2015	2,4-D	94-75-7		1516000	2720000	0	1.31303e-07	0.101465	0.190346	0	6.8981e-07	0.5	FALSE	FALSE	FALSE	FALSE	FALSE	FALSE	FALSE	FALSE
4224	TI_&&_215_&&_229	Canale PdM	Canale Piano di Magadino (TI)	42177	NAWASPEZ_2015	2,4-D	94-75-7		1516000	2720000	0	1.31303e-07	0.101465	0.190346	0	6.8981e-07	0.5	FALSE	FALSE	FALSE	FALSE	FALSE	FALSE	FALSE	FALSE
4225	TI_&&_215_&&_229	Canale PdM	Canale Piano di Magadino (TI)	42177.5	NAWASPEZ_2015	2,4-D	94-75-7		1516000	2720000	0	1.31303e-07	0.101465	0.190346	0	6.8981e-07	0.5	FALSE	FALSE	FALSE	FALSE	FALSE	FALSE	FALSE	FALSE
4226	TI_&&_226_&&_NA	Canale PdM	Canale Piano di Magadino (TI)	42178	NAWASPEZ_2015	2,4-D	94-75-7		1516000	2720000	0	1.31303e-07	0.0601149	0.190346	0	6.8981e-07	0.5	FALSE	FALSE	FALSE	FALSE	FALSE	FALSE	FALSE	FALSE
4227	TI_&&_215_&&_229	Canale PdM	Canale Piano di Magadino (TI)	42178.5	NAWASPEZ_2015	2,4-D	94-75-7		1516000	2720000	0	1.31303e-07	0.101465	0.190346	0	6.8981e-07	0.5	FALSE	FALSE	FALSE	FALSE	FALSE	FALSE	FALSE	FALSE
4228	TI_&&_215_&&_229	Canale PdM	Canale Piano di Magadino (TI)	42179	NAWASPEZ_2015	2,4-D	94-75-7		1516000	2720000	0	1.31303e-07	0.101465	0.190346	0	6.8981e-07	0.5	FALSE	FALSE	FALSE	FALSE	FALSE	FALSE	FALSE	FALSE
4229	TI_&&_215_&&_229	Canale PdM	Canale Piano di Magadino (TI)	42179.5	NAWASPEZ_2015	2,4-D	94-75-7		1516000	2720000	0	1.31303e-07	0.101465	0.190346	0	6.8981e-07	0.5	FALSE	FALSE	FALSE	FALSE	FALSE	FALSE	FALSE	FALSE
4230	TI_&&_230_&&_243	Canale PdM	Canale Piano di Magadino (TI)	42180	NAWASPEZ_2015	2,4-D	94-75-7		1516000	2720000	0	1.31303e-07	0.0190259	0.190346	0	6.8981e-07	0.5	FALSE	FALSE	FALSE	FALSE	FALSE	FALSE	FALSE	FALSE
4231	TI_&&_230_&&_243	Canale PdM	Canale Piano di Magadino (TI)	42180.5	NAWASPEZ_2015	2,4-D	94-75-7		1516000	2720000	0	1.31303e-07	0.0190259	0.190346	0	6.8981e-07	0.5	FALSE	FALSE	FALSE	FALSE	FALSE	FALSE	FALSE	FALSE
4232	TI_&&_230_&&_243	Canale PdM	Canale Piano di Magadino (TI)	42181	NAWASPEZ_2015	2,4-D	94-75-7		1516000	2720000	0	1.31303e-07	0.0190259	0.190346	0	6.8981e-07	0.5	FALSE	FALSE	FALSE	FALSE	FALSE	FALSE	FALSE	FALSE
4233	TI_&&_230_&&_243	Canale PdM	Canale Piano di Magadino (TI)	42181.5	NAWASPEZ_2015	2,4-D	94-75-7		1516000	2720000	0	1.31303e-07	0.0190259	0.190346	0	6.8981e-07	0.5	FALSE	FALSE	FALSE	FALSE	FALSE	FALSE	FALSE	FALSE
4234	TI_&&_230_&&_243	Canale PdM	Canale Piano di Magadino (TI)	42182	NAWASPEZ_2015	2,4-D	94-75-7		1516000	2720000	0	1.31303e-07	0.0190259	0.190346	0	6.8981e-07	0.5	FALSE	FALSE	FALSE	FALSE	FALSE	FALSE	FALSE	FALSE
4235	TI_&&_230_&&_243	Canale PdM	Canale Piano di Magadino (TI)	42182.5	NAWASPEZ_2015	2,4-D	94-75-7		1516000	2720000	0	1.31303e-07	0.0190259	0.190346	0	6.8981e-07	0.5	FALSE	FALSE	FALSE	FALSE	FALSE	FALSE	FALSE	FALSE
4236	TI_&&_230_&&_243	Canale PdM	Canale Piano di Magadino (TI)	42183	NAWASPEZ_2015	2,4-D	94-75-7		1516000	2720000	0	1.31303e-07	0.0190259	0.190346	0	6.8981e-07	0.5	FALSE	FALSE	FALSE	FALSE	FALSE	FALSE	FALSE	FALSE
4237	TI_&&_230_&&_243	Canale PdM	Canale Piano di Magadino (TI)	42183.5	NAWASPEZ_2015	2,4-D	94-75-7		1516000	2720000	0	1.31303e-07	0.0190259	0.190346	0	6.8981e-07	0.5	FALSE	FALSE	FALSE	FALSE	FALSE	FALSE	FALSE	FALSE
4238	TI_&&_230_&&_243	Canale PdM	Canale Piano di Magadino (TI)	42184	NAWASPEZ_2015	2,4-D	94-75-7		1516000	2720000	0	1.31303e-07	0.0190259	0.190346	0	6.8981e-07	0.5	FALSE	FALSE	FALSE	FALSE	FALSE	FALSE	FALSE	FALSE
4239	TI_&&_230_&&_243	Canale PdM	Canale Piano di Magadino (TI)	42184.5	NAWASPEZ_2015	2,4-D	94-75-7		1516000	2720000	0	1.31303e-07	0.0190259	0.190346	0	6.8981e-07	0.5	FALSE	FALSE	FALSE	FALSE	FALSE	FALSE	FALSE	FALSE
4240	TI_&&_230_&&_243	Canale PdM	Canale Piano di Magadino (TI)	42185	NAWASPEZ_2015	2,4-D	94-75-7		1516000	2720000	0	1.31303e-07	0.0190259	0.190346	0	6.8981e-07	0.5	FALSE	FALSE	FALSE	FALSE	FALSE	FALSE	FALSE	FALSE
4241	TI_&&_230_&&_243	Canale PdM	Canale Piano di Magadino (TI)	42185.5	NAWASPEZ_2015	2,4-D	94-75-7		1516000	2720000	0	1.31303e-07	0.0190259	0.190346	0	6.8981e-07	0.5	FALSE	FALSE	FALSE	FALSE	FALSE	FALSE	FALSE	FALSE
4242	TI_&&_230_&&_243	Canale PdM	Canale Piano di Magadino (TI)	42186	NAWASPEZ_2015	2,4-D	94-75-7		1516000	2720000	0	1.31303e-07	0.0190259	0.190346	0	6.8981e-07	0.5	FALSE	FALSE	FALSE	FALSE	FALSE	FALSE	FALSE	FALSE
4243	TI_&&_230_&&_243	Canale PdM	Canale Piano di Magadino (TI)	42186.5	NAWASPEZ_2015	2,4-D	94-75-7		1516000	2720000	0	1.31303e-07	0.0190259	0.190346	0	6.8981e-07	0.5	FALSE	FALSE	FALSE	FALSE	FALSE	FALSE	FALSE	FALSE
4244	TI_&&_244_&&_259	Canale PdM	Canale Piano di Magadino (TI)	42187	NAWASPEZ_2015	2,4-D	94-75-7		1516000	2720000	0	1.31303e-07	0.00771002	0.190346	0	6.8981e-07	0.5	FALSE	FALSE	FALSE	FALSE	FALSE	FALSE	FALSE	FALSE
4245	TI_&&_244_&&_259	Canale PdM	Canale Piano di Magadino (TI)	42187.5	NAWASPEZ_2015	2,4-D	94-75-7		1516000	2720000	0	1.31303e-07	0.00771002	0.190346	0	6.8981e-07	0.5	FALSE	FALSE	FALSE	FALSE	FALSE	FALSE	FALSE	FALSE
4246	TI_&&_244_&&_259	Canale PdM	Canale Piano di Magadino (TI)	42188	NAWASPEZ_2015	2,4-D	94-75-7		1516000	2720000	0	1.31303e-07	0.00771002	0.190346	0	6.8981e-07	0.5	FALSE	FALSE	FALSE	FALSE	FALSE	FALSE	FALSE	FALSE
4247	TI_&&_244_&&_259	Canale PdM	Canale Piano di Magadino (TI)	42188.5	NAWASPEZ_2015	2,4-D	94-75-7		1516000	2720000	0	1.31303e-07	0.00771002	0.190346	0	6.8981e-07	0.5	FALSE	FALSE	FALSE	FALSE	FALSE	FALSE	FALSE	FALSE
4248	TI_&&_248_&&_NA	Canale PdM	Canale Piano di Magadino (TI)	42189	NAWASPEZ_2015	2,4-D	94-75-7		1516000	2720000	6.59631e-06	1.31303e-07	0.0169315	0.190346	0.000389587	6.8981e-07	0.5	FALSE	FALSE	FALSE	FALSE	FALSE	FALSE	FALSE	FALSE
4249	TI_&&_244_&&_259	Canale PdM	Canale Piano di Magadino (TI)	42189.5	NAWASPEZ_2015	2,4-D	94-75-7		1516000	2720000	0	3.27337e-06	0.00771002	0.1524	0	2.14788e-05	0.5	FALSE	FALSE	FALSE	FALSE	FALSE	FALSE	FALSE	FALSE
4250	TI_&&_244_&&_259	Canale PdM	Canale Piano di Magadino (TI)	42190	NAWASPEZ_2015	2,4-D	94-75-7		1516000	2720000	0	3.27337e-06	0.00771002	0.1524	0	2.14788e-05	0.5	FALSE	FALSE	FALSE	FALSE	FALSE	FALSE	FALSE	FALSE
4251	TI_&&_244_&&_259	Canale PdM	Canale Piano di Magadino (TI)	42190.5	NAWASPEZ_2015	2,4-D	94-75-7		1516000	2720000	0	3.27337e-06	0.00771002	0.1524	0	2.14788e-05	0.5	FALSE	FALSE	FALSE	FALSE	FALSE	FALSE	FALSE	FALSE
4252	TI_&&_244_&&_259	Canale PdM	Canale Piano di Magadino (TI)	42191	NAWASPEZ_2015	2,4-D	94-75-7		1516000	2720000	0	3.27337e-06	0.00771002	0.1524	0	2.14788e-05	0.5	FALSE	FALSE	FALSE	FALSE	FALSE	FALSE	FALSE	FALSE
4253	TI_&&_244_&&_259	Canale PdM	Canale Piano di Magadino (TI)	42191.5	NAWASPEZ_2015	2,4-D	94-75-7		1516000	2720000	0	3.27337e-06	0.00771002	0.1524	0	2.14788e-05	0.5	FALSE	FALSE	FALSE	FALSE	FALSE	FALSE	FALSE	FALSE
4254	TI_&&_244_&&_259	Canale PdM	Canale Piano di Magadino (TI)	42192	NAWASPEZ_2015	2,4-D	94-75-7		1516000	2720000	0	3.27337e-06	0.00771002	0.1524	0	2.14788e-05	0.5	FALSE	FALSE	FALSE	FALSE	FALSE	FALSE	FALSE	FALSE
4255	TI_&&_244_&&_259	Canale PdM	Canale Piano di Magadino (TI)	42192.5	NAWASPEZ_2015	2,4-D	94-75-7		1516000	2720000	0	3.27337e-06	0.00771002	0.1524	0	2.14788e-05	0.5	FALSE	FALSE	FALSE	FALSE	FALSE	FALSE	FALSE	FALSE
4256	TI_&&_256_&&_NA	Canale PdM	Canale Piano di Magadino (TI)	42193	NAWASPEZ_2015	2,4-D	94-75-7		1516000	2720000	6.13456e-06	3.27337e-06	0.0179966	0.1524	0.000340874	2.14788e-05	0.5	FALSE	FALSE	FALSE	FALSE	FALSE	FALSE	FALSE	FALSE
4257	TI_&&_244_&&_259	Canale PdM	Canale Piano di Magadino (TI)	42193.5	NAWASPEZ_2015	2,4-D	94-75-7		1516000	2720000	0	3.27337e-06	0.00771002	0.1524	0	2.14788e-05	0.5	FALSE	FALSE	FALSE	FALSE	FALSE	FALSE	FALSE	FALSE
4258	TI_&&_244_&&_259	Canale PdM	Canale Piano di Magadino (TI)	42194	NAWASPEZ_2015	2,4-D	94-75-7		1516000	2720000	0	3.27337e-06	0.00771002	0.1524	0	2.14788e-05	0.5	FALSE	FALSE	FALSE	FALSE	FALSE	FALSE	FALSE	FALSE
4259	TI_&&_244_&&_259	Canale PdM	Canale Piano di Magadino (TI)	42194.5	NAWASPEZ_2015	2,4-D	94-75-7		1516000	2720000	0	3.27337e-06	0.00771002	0.1524	0	2.14788e-05	0.5	FALSE	FALSE	FALSE	FALSE	FALSE	FALSE	FALSE	FALSE
4260	TI_&&_260_&&_267	Canale PdM	Canale Piano di Magadino (TI)	42195	NAWASPEZ_2015	2,4-D	94-75-7		1516000	2720000	1.97889e-05	3.27337e-06	0.0106441	0.1524	0.00185914	2.14788e-05	0.5	FALSE	FALSE	FALSE	FALSE	FALSE	FALSE	FALSE	FALSE
4261	TI_&&_260_&&_267	Canale PdM	Canale Piano di Magadino (TI)	42195.5	NAWASPEZ_2015	2,4-D	94-75-7		1516000	2720000	1.97889e-05	3.27337e-06	0.0106441	0.1524	0.00185914	2.14788e-05	0.5	FALSE	FALSE	FALSE	FALSE	FALSE	FALSE	FALSE	FALSE
4262	TI_&&_260_&&_267	Canale PdM	Canale Piano di Magadino (TI)	42196	NAWASPEZ_2015	2,4-D	94-75-7		1516000	2720000	1.97889e-05	3.27337e-06	0.0106441	0.1524	0.00185914	2.14788e-05	0.5	FALSE	FALSE	FALSE	FALSE	FALSE	FALSE	FALSE	FALSE
4263	TI_&&_260_&&_267	Canale PdM	Canale Piano di Magadino (TI)	42196.5	NAWASPEZ_2015	2,4-D	94-75-7		1516000	2720000	1.97889e-05	3.27337e-06	0.0106441	0.1524	0.00185914	2.14788e-05	0.5	FALSE	FALSE	FALSE	FALSE	FALSE	FALSE	FALSE	FALSE
4264	TI_&&_260_&&_267	Canale PdM	Canale Piano di Magadino (TI)	42197	NAWASPEZ_2015	2,4-D	94-75-7		1516000	2720000	1.97889e-05	3.27337e-06	0.0106441	0.1524	0.00185914	2.14788e-05	0.5	FALSE	FALSE	FALSE	FALSE	FALSE	FALSE	FALSE	FALSE
4265	TI_&&_260_&&_267	Canale PdM	Canale Piano di Magadino (TI)	42197.5	NAWASPEZ_2015	2,4-D	94-75-7		1516000	2720000	1.97889e-05	3.27337e-06	0.0106441	0.1524	0.00185914	2.14788e-05	0.5	FALSE	FALSE	FALSE	FALSE	FALSE	FALSE	FALSE	FALSE
4266	TI_&&_260_&&_267	Canale PdM	Canale Piano di Magadino (TI)	42198	NAWASPEZ_2015	2,4-D	94-75-7		1516000	2720000	1.97889e-05	3.27337e-06	0.0106441	0.1524	0.00185914	2.14788e-05	0.5	FALSE	FALSE	FALSE	FALSE	FALSE	FALSE	FALSE	FALSE
4267	TI_&&_260_&&_267	Canale PdM	Canale Piano di Magadino (TI)	42198.5	NAWASPEZ_2015	2,4-D	94-75-7		1516000	2720000	1.97889e-05	3.27337e-06	0.0106441	0.1524	0.00185914	2.14788e-05	0.5	FALSE	FALSE	FALSE	FALSE	FALSE	FALSE	FALSE	FALSE
4268	TI_&&_268_&&_289	Canale PdM	Canale Piano di Magadino (TI)	42199	NAWASPEZ_2015	2,4-D	94-75-7		1516000	2720000	0	3.27337e-06	0.0101391	0.1524	0	2.14788e-05	0.5	FALSE	FALSE	FALSE	FALSE	FALSE	FALSE	FALSE	FALSE
4269	TI_&&_268_&&_289	Canale PdM	Canale Piano di Magadino (TI)	42199.5	NAWASPEZ_2015	2,4-D	94-75-7		1516000	2720000	0	3.27337e-06	0.0101391	0.1524	0	2.14788e-05	0.5	FALSE	FALSE	FALSE	FALSE	FALSE	FALSE	FALSE	FALSE
4270	TI_&&_268_&&_289	Canale PdM	Canale Piano di Magadino (TI)	42200	NAWASPEZ_2015	2,4-D	94-75-7		1516000	2720000	0	3.27337e-06	0.0101391	0.1524	0	2.14788e-05	0.5	FALSE	FALSE	FALSE	FALSE	FALSE	FALSE	FALSE	FALSE
4271	TI_&&_268_&&_289	Canale PdM	Canale Piano di Magadino (TI)	42200.5	NAWASPEZ_2015	2,4-D	94-75-7		1516000	2720000	0	3.27337e-06	0.0101391	0.1524	0	2.14788e-05	0.5	FALSE	FALSE	FALSE	FALSE	FALSE	FALSE	FALSE	FALSE
4272	TI_&&_268_&&_289	Canale PdM	Canale Piano di Magadino (TI)	42201	NAWASPEZ_2015	2,4-D	94-75-7		1516000	2720000	0	3.27337e-06	0.0101391	0.1524	0	2.14788e-05	0.5	FALSE	FALSE	FALSE	FALSE	FALSE	FALSE	FALSE	FALSE
4273	TI_&&_268_&&_289	Canale PdM	Canale Piano di Magadino (TI)	42201.5	NAWASPEZ_2015	2,4-D	94-75-7		1516000	2720000	0	3.27337e-06	0.0101391	0.1524	0	2.14788e-05	0.5	FALSE	FALSE	FALSE	FALSE	FALSE	FALSE	FALSE	FALSE
4274	TI_&&_268_&&_289	Canale PdM	Canale Piano di Magadino (TI)	42202	NAWASPEZ_2015	2,4-D	94-75-7		1516000	2720000	0	3.27337e-06	0.0101391	0.1524	0	2.14788e-05	0.5	FALSE	FALSE	FALSE	FALSE	FALSE	FALSE	FALSE	FALSE
4275	TI_&&_268_&&_289	Canale PdM	Canale Piano di Magadino (TI)	42202.5	NAWASPEZ_2015	2,4-D	94-75-7		1516000	2720000	0	3.27337e-06	0.0101391	0.1524	0	2.14788e-05	0.5	FALSE	FALSE	FALSE	FALSE	FALSE	FALSE	FALSE	FALSE
4276	TI_&&_268_&&_289	Canale PdM	Canale Piano di Magadino (TI)	42203	NAWASPEZ_2015	2,4-D	94-75-7		1516000	2720000	0	3.27337e-06	0.0101391	0.1524	0	2.14788e-05	0.5	FALSE	FALSE	FALSE	FALSE	FALSE	FALSE	FALSE	FALSE
4277	TI_&&_268_&&_289	Canale PdM	Canale Piano di Magadino (TI)	42203.5	NAWASPEZ_2015	2,4-D	94-75-7		1516000	2720000	0	0	0.0101391	0.156234	0	0	0.5	FALSE	FALSE	FALSE	FALSE	FALSE	FALSE	FALSE	FALSE
4278	TI_&&_268_&&_289	Canale PdM	Canale Piano di Magadino (TI)	42204	NAWASPEZ_2015	2,4-D	94-75-7		1516000	2720000	0	0	0.0101391	0.156234	0	0	0.5	FALSE	FALSE	FALSE	FALSE	FALSE	FALSE	FALSE	FALSE
4279	TI_&&_268_&&_289	Canale PdM	Canale Piano di Magadino (TI)	42204.5	NAWASPEZ_2015	2,4-D	94-75-7		1516000	2720000	0	0	0.0101391	0.156234	0	0	0.5	FALSE	FALSE	FALSE	FALSE	FALSE	FALSE	FALSE	FALSE
4280	TI_&&_268_&&_289	Canale PdM	Canale Piano di Magadino (TI)	42205	NAWASPEZ_2015	2,4-D	94-75-7		1516000	2720000	0	0	0.0101391	0.156234	0	0	0.5	FALSE	FALSE	FALSE	FALSE	FALSE	FALSE	FALSE	FALSE
4281	TI_&&_268_&&_289	Canale PdM	Canale Piano di Magadino (TI)	42205.5	NAWASPEZ_2015	2,4-D	94-75-7		1516000	2720000	0	0	0.0101391	0.156234	0	0	0.5	FALSE	FALSE	FALSE	FALSE	FALSE	FALSE	FALSE	FALSE
4282	TI_&&_268_&&_289	Canale PdM	Canale Piano di Magadino (TI)	42206	NAWASPEZ_2015	2,4-D	94-75-7		1516000	2720000	0	0	0.0101391	0.156234	0	0	0.5	FALSE	FALSE	FALSE	FALSE	FALSE	FALSE	FALSE	FALSE
4283	TI_&&_268_&&_289	Canale PdM	Canale Piano di Magadino (TI)	42206.5	NAWASPEZ_2015	2,4-D	94-75-7		1516000	2720000	0	0	0.0101391	0.156234	0	0	0.5	FALSE	FALSE	FALSE	FALSE	FALSE	FALSE	FALSE	FALSE
4284	TI_&&_268_&&_289	Canale PdM	Canale Piano di Magadino (TI)	42207	NAWASPEZ_2015	2,4-D	94-75-7		1516000	2720000	0	0	0.0101391	0.156234	0	0	0.5	FALSE	FALSE	FALSE	FALSE	FALSE	FALSE	FALSE	FALSE
4285	TI_&&_268_&&_289	Canale PdM	Canale Piano di Magadino (TI)	42207.5	NAWASPEZ_2015	2,4-D	94-75-7		1516000	2720000	0	0	0.0101391	0.156234	0	0	0.5	FALSE	FALSE	FALSE	FALSE	FALSE	FALSE	FALSE	FALSE
4286	TI_&&_268_&&_289	Canale PdM	Canale Piano di Magadino (TI)	42208	NAWASPEZ_2015	2,4-D	94-75-7		1516000	2720000	0	0	0.0101391	0.156234	0	0	0.5	FALSE	FALSE	FALSE	FALSE	FALSE	FALSE	FALSE	FALSE
4287	TI_&&_268_&&_289	Canale PdM	Canale Piano di Magadino (TI)	42208.5	NAWASPEZ_2015	2,4-D	94-75-7		1516000	2720000	0	0	0.0101391	0.156234	0	0	0.5	FALSE	FALSE	FALSE	FALSE	FALSE	FALSE	FALSE	FALSE
4288	TI_&&_268_&&_289	Canale PdM	Canale Piano di Magadino (TI)	42209	NAWASPEZ_2015	2,4-D	94-75-7		1516000	2720000	0	0	0.0101391	0.156234	0	0	0.5	FALSE	FALSE	FALSE	FALSE	FALSE	FALSE	FALSE	FALSE
4289	TI_&&_268_&&_289	Canale PdM	Canale Piano di Magadino (TI)	42209.5	NAWASPEZ_2015	2,4-D	94-75-7		1516000	2720000	0	0	0.0101391	0.156234	0	0	0.5	FALSE	FALSE	FALSE	FALSE	FALSE	FALSE	FALSE	FALSE
4290	TI_&&_290_&&_NA	Canale PdM	Canale Piano di Magadino (TI)	42210	NAWASPEZ_2015	2,4-D	94-75-7		1516000	2720000	0	0	0.0160405	0.156234	0	0	0.5	FALSE	FALSE	FALSE	FALSE	FALSE	FALSE	FALSE	FALSE
4291	TI_&&_291_&&_296	Canale PdM	Canale Piano di Magadino (TI)	42210.5	NAWASPEZ_2015	2,4-D	94-75-7		1516000	2720000	0	0	0.00534854	0.156234	0	0	0.5	FALSE	FALSE	FALSE	FALSE	FALSE	FALSE	FALSE	FALSE
4292	TI_&&_291_&&_296	Canale PdM	Canale Piano di Magadino (TI)	42211	NAWASPEZ_2015	2,4-D	94-75-7		1516000	2720000	0	0	0.00534854	0.156234	0	0	0.5	FALSE	FALSE	FALSE	FALSE	FALSE	FALSE	FALSE	FALSE
4293	TI_&&_291_&&_296	Canale PdM	Canale Piano di Magadino (TI)	42211.5	NAWASPEZ_2015	2,4-D	94-75-7		1516000	2720000	0	0	0.00534854	0.156234	0	0	0.5	FALSE	FALSE	FALSE	FALSE	FALSE	FALSE	FALSE	FALSE
4294	TI_&&_291_&&_296	Canale PdM	Canale Piano di Magadino (TI)	42212	NAWASPEZ_2015	2,4-D	94-75-7		1516000	2720000	0	0	0.00534854	0.156234	0	0	0.5	FALSE	FALSE	FALSE	FALSE	FALSE	FALSE	FALSE	FALSE
4295	TI_&&_291_&&_296	Canale PdM	Canale Piano di Magadino (TI)	42212.5	NAWASPEZ_2015	2,4-D	94-75-7		1516000	2720000	0	0	0.00534854	0.156234	0	0	0.5	FALSE	FALSE	FALSE	FALSE	FALSE	FALSE	FALSE	FALSE
4296	TI_&&_291_&&_296	Canale PdM	Canale Piano di Magadino (TI)	42213	NAWASPEZ_2015	2,4-D	94-75-7		1516000	2720000	0	0	0.00534854	0.156234	0	0	0.5	FALSE	FALSE	FALSE	FALSE	FALSE	FALSE	FALSE	FALSE
4297	NA	NA	#N/A	42213.5	NAWASPEZ_2015	2,4-D	94-75-7		1516000	2720000	NA	NA	NA	NA	NA	NA	0.5	NA	NA	NA	NA	NA	NA	NA	NA
4298	NA	NA	#N/A	42214	NAWASPEZ_2015	2,4-D	94-75-7		1516000	2720000	NA	NA	NA	NA	NA	NA	0.5	NA	NA	NA	NA	NA	NA	NA	NA
4299	NA	NA	#N/A	42214.5	NAWASPEZ_2015	2,4-D	94-75-7		1516000	2720000	NA	NA	NA	NA	NA	NA	0.5	NA	NA	NA	NA	NA	NA	NA	NA
4300	NA	NA	#N/A	42215	NAWASPEZ_2015	2,4-D	94-75-7		1516000	2720000	NA	NA	NA	NA	NA	NA	0.5	NA	NA	NA	NA	NA	NA	NA	NA
4301	NA	NA	#N/A	42215.5	NAWASPEZ_2015	2,4-D	94-75-7		1516000	2720000	NA	NA	NA	NA	NA	NA	0.5	NA	NA	NA	NA	NA	NA	NA	NA
4302	TI_&&_302_&&_NA	Canale PdM	Canale Piano di Magadino (TI)	42216	NAWASPEZ_2015	2,4-D	94-75-7	Attention sample was not included in chronic risk assessment, as chronic concentrations was calculated based on <=5days	1516000	2720000	0	NA	0.00993416	NA	0	NA	0.5	FALSE	NA	FALSE	NA	FALSE	NA	FALSE	NA
4303	NA	NA	#N/A	42216.5	NAWASPEZ_2015	2,4-D	94-75-7		1516000	2720000	NA	NA	NA	NA	NA	NA	0.5	NA	NA	NA	NA	NA	NA	NA	NA
4304	NA	NA	#N/A	42217	NAWASPEZ_2015	2,4-D	94-75-7		1516000	2720000	NA	NA	NA	NA	NA	NA	0.5	NA	NA	NA	NA	NA	NA	NA	NA
4305	NA	NA	#N/A	42217.5	NAWASPEZ_2015	2,4-D	94-75-7		1516000	2720000	NA	NA	NA	NA	NA	NA	0.5	NA	NA	NA	NA	NA	NA	NA	NA
4306	NA	NA	#N/A	42218	NAWASPEZ_2015	2,4-D	94-75-7		1516000	2720000	NA	NA	NA	NA	NA	NA	0.5	NA	NA	NA	NA	NA	NA	NA	NA
4307	NA	NA	#N/A	42218.5	NAWASPEZ_2015	2,4-D	94-75-7		1516000	2720000	NA	NA	NA	NA	NA	NA	0.5	NA	NA	NA	NA	NA	NA	NA	NA
4308	NA	NA	#N/A	42219	NAWASPEZ_2015	2,4-D	94-75-7		1516000	2720000	NA	NA	NA	NA	NA	NA	0.5	NA	NA	NA	NA	NA	NA	NA	NA
4309	NA	NA	#N/A	42219.5	NAWASPEZ_2015	2,4-D	94-75-7		1516000	2720000	NA	NA	NA	NA	NA	NA	0.5	NA	NA	NA	NA	NA	NA	NA	NA
4310	NA	NA	#N/A	42220	NAWASPEZ_2015	2,4-D	94-75-7		1516000	2720000	NA	NA	NA	NA	NA	NA	0.5	NA	NA	NA	NA	NA	NA	NA	NA
4311	NA	NA	#N/A	42220.5	NAWASPEZ_2015	2,4-D	94-75-7		1516000	2720000	NA	NA	NA	NA	NA	NA	0.5	NA	NA	NA	NA	NA	NA	NA	NA
4312	NA	NA	#N/A	42221	NAWASPEZ_2015	2,4-D	94-75-7		1516000	2720000	NA	NA	NA	NA	NA	NA	0.5	NA	NA	NA	NA	NA	NA	NA	NA
4313	NA	NA	#N/A	42221.5	NAWASPEZ_2015	2,4-D	94-75-7		1516000	2720000	NA	NA	NA	NA	NA	NA	0.5	NA	NA	NA	NA	NA	NA	NA	NA
4314	NA	NA	#N/A	42222	NAWASPEZ_2015	2,4-D	94-75-7		1516000	2720000	NA	NA	NA	NA	NA	NA	0.5	NA	NA	NA	NA	NA	NA	NA	NA
4315	NA	NA	#N/A	42222.5	NAWASPEZ_2015	2,4-D	94-75-7		1516000	2720000	NA	NA	NA	NA	NA	NA	0.5	NA	NA	NA	NA	NA	NA	NA	NA
4316	NA	NA	#N/A	42223	NAWASPEZ_2015	2,4-D	94-75-7		1516000	2720000	NA	NA	NA	NA	NA	NA	0.5	NA	NA	NA	NA	NA	NA	NA	NA
4317	NA	NA	#N/A	42223.5	NAWASPEZ_2015	2,4-D	94-75-7		1516000	2720000	NA	NA	NA	NA	NA	NA	0.5	NA	NA	NA	NA	NA	NA	NA	NA
4318	NA	NA	#N/A	42224	NAWASPEZ_2015	2,4-D	94-75-7		1516000	2720000	NA	NA	NA	NA	NA	NA	0.5	NA	NA	NA	NA	NA	NA	NA	NA
4319	NA	NA	#N/A	42224.5	NAWASPEZ_2015	2,4-D	94-75-7		1516000	2720000	NA	NA	NA	NA	NA	NA	0.5	NA	NA	NA	NA	NA	NA	NA	NA
4320	NA	NA	#N/A	42225	NAWASPEZ_2015	2,4-D	94-75-7		1516000	2720000	NA	NA	NA	NA	NA	NA	0.5	NA	NA	NA	NA	NA	NA	NA	NA
4321	NA	NA	#N/A	42225.5	NAWASPEZ_2015	2,4-D	94-75-7		1516000	2720000	NA	NA	NA	NA	NA	NA	0.5	NA	NA	NA	NA	NA	NA	NA	NA
4322	TI_&&_322_&&_NA	Canale PdM	Canale Piano di Magadino (TI)	42226	NAWASPEZ_2015	2,4-D	94-75-7	Attention sample was not included in chronic risk assessment, as chronic concentrations was calculated based on <=5days	1516000	2720000	0	NA	0.019284	NA	0	NA	0.5	FALSE	NA	FALSE	NA	FALSE	NA	FALSE	NA
4323	NA	NA	#N/A	42226.5	NAWASPEZ_2015	2,4-D	94-75-7		1516000	2720000	NA	NA	NA	NA	NA	NA	0.5	NA	NA	NA	NA	NA	NA	NA	NA
4324	NA	NA	#N/A	42227	NAWASPEZ_2015	2,4-D	94-75-7		1516000	2720000	NA	NA	NA	NA	NA	NA	0.5	NA	NA	NA	NA	NA	NA	NA	NA
4325	NA	NA	#N/A	42227.5	NAWASPEZ_2015	2,4-D	94-75-7		1516000	2720000	NA	NA	NA	NA	NA	NA	0.5	NA	NA	NA	NA	NA	NA	NA	NA
4326	NA	NA	#N/A	42228	NAWASPEZ_2015	2,4-D	94-75-7		1516000	2720000	NA	NA	NA	NA	NA	NA	0.5	NA	NA	NA	NA	NA	NA	NA	NA
4327	NA	NA	#N/A	42228.5	NAWASPEZ_2015	2,4-D	94-75-7		1516000	2720000	NA	NA	NA	NA	NA	NA	0.5	NA	NA	NA	NA	NA	NA	NA	NA
4328	NA	NA	#N/A	42229	NAWASPEZ_2015	2,4-D	94-75-7		1516000	2720000	NA	NA	NA	NA	NA	NA	0.5	NA	NA	NA	NA	NA	NA	NA	NA
4329	TI_&&_329_&&_NA	Canale PdM	Canale Piano di Magadino (TI)	42229.5	NAWASPEZ_2015	2,4-D	94-75-7	Attention sample was not included in chronic risk assessment, as chronic concentrations was calculated based on <=5days	1516000	2720000	0	NA	0.0400857	NA	0	NA	0.5	FALSE	NA	FALSE	NA	FALSE	NA	FALSE	NA
4330	TI_&&_330_&&_NA	Canale PdM	Canale Piano di Magadino (TI)	42230	NAWASPEZ_2015	2,4-D	94-75-7	Attention sample was not included in chronic risk assessment, as chronic concentrations was calculated based on <=5days	1516000	2720000	3.10026e-06	NA	0.0244032	NA	0.000127043	NA	0.5	FALSE	NA	FALSE	NA	FALSE	NA	FALSE	NA
4331	NA	NA	#N/A	42230.5	NAWASPEZ_2015	2,4-D	94-75-7		1516000	2720000	NA	NA	NA	NA	NA	NA	0.5	NA	NA	NA	NA	NA	NA	NA	NA
4332	NA	NA	#N/A	42231	NAWASPEZ_2015	2,4-D	94-75-7		1516000	2720000	NA	NA	NA	NA	NA	NA	0.5	NA	NA	NA	NA	NA	NA	NA	NA
4333	TI_&&_333_&&_NA	Canale PdM	Canale Piano di Magadino (TI)	42231.5	NAWASPEZ_2015	2,4-D	94-75-7	Attention sample was not included in chronic risk assessment, as chronic concentrations was calculated based on <=5days	1516000	2720000	0	NA	0.00780376	NA	0	NA	0.5	FALSE	NA	FALSE	NA	FALSE	NA	FALSE	NA
4334	TI_&&_334_&&_NA	Canale PdM	Canale Piano di Magadino (TI)	42232	NAWASPEZ_2015	2,4-D	94-75-7	Attention sample was not included in chronic risk assessment, as chronic concentrations was calculated based on <=5days	1516000	2720000	0	NA	0.00375147	NA	0	NA	0.5	FALSE	NA	FALSE	NA	FALSE	NA	FALSE	NA
4335	NA	NA	#N/A	42232.5	NAWASPEZ_2015	2,4-D	94-75-7		1516000	2720000	NA	NA	NA	NA	NA	NA	0.5	NA	NA	NA	NA	NA	NA	NA	NA
4336	NA	NA	#N/A	42233	NAWASPEZ_2015	2,4-D	94-75-7		1516000	2720000	NA	NA	NA	NA	NA	NA	0.5	NA	NA	NA	NA	NA	NA	NA	NA
4337	NA	NA	#N/A	42233.5	NAWASPEZ_2015	2,4-D	94-75-7		1516000	2720000	NA	NA	NA	NA	NA	NA	0.5	NA	NA	NA	NA	NA	NA	NA	NA
4338	NA	NA	#N/A	42234	NAWASPEZ_2015	2,4-D	94-75-7		1516000	2720000	NA	NA	NA	NA	NA	NA	0.5	NA	NA	NA	NA	NA	NA	NA	NA
4339	NA	NA	#N/A	42234.5	NAWASPEZ_2015	2,4-D	94-75-7		1516000	2720000	NA	NA	NA	NA	NA	NA	0.5	NA	NA	NA	NA	NA	NA	NA	NA
4340	TI_&&_340_&&_NA	Canale PdM	Canale Piano di Magadino (TI)	42235	NAWASPEZ_2015	2,4-D	94-75-7	Attention sample was not included in chronic risk assessment, as chronic concentrations was calculated based on <=5days	1516000	2720000	0	NA	0.00570877	NA	0	NA	0.5	FALSE	NA	FALSE	NA	FALSE	NA	FALSE	NA
4341	TI_&&_341_&&_NA	Canale PdM	Canale Piano di Magadino (TI)	42235.5	NAWASPEZ_2015	2,4-D	94-75-7	Attention sample was not included in chronic risk assessment, as chronic concentrations was calculated based on <=5days	1516000	2720000	0	NA	0.00425768	NA	0	NA	0.5	FALSE	NA	FALSE	NA	FALSE	NA	FALSE	NA
4342	NA	NA	#N/A	42236	NAWASPEZ_2015	2,4-D	94-75-7		1516000	2720000	NA	NA	NA	NA	NA	NA	0.5	NA	NA	NA	NA	NA	NA	NA	NA
4343	NA	NA	#N/A	42236.5	NAWASPEZ_2015	2,4-D	94-75-7		1516000	2720000	NA	NA	NA	NA	NA	NA	0.5	NA	NA	NA	NA	NA	NA	NA	NA
4344	NA	NA	#N/A	42237	NAWASPEZ_2015	2,4-D	94-75-7		1516000	2720000	NA	NA	NA	NA	NA	NA	0.5	NA	NA	NA	NA	NA	NA	NA	NA
4345	NA	NA	#N/A	42237.5	NAWASPEZ_2015	2,4-D	94-75-7		1516000	2720000	NA	NA	NA	NA	NA	NA	0.5	NA	NA	NA	NA	NA	NA	NA	NA
4346	TI_&&_346_&&_NA	Canale PdM	Canale Piano di Magadino (TI)	42238	NAWASPEZ_2015	2,4-D	94-75-7	Attention sample was not included in chronic risk assessment, as chronic concentrations was calculated based on <=5days	1516000	2720000	0	NA	0.0579432	NA	0	NA	0.5	FALSE	NA	FALSE	NA	FALSE	NA	FALSE	NA
4347	NA	NA	#N/A	42238.5	NAWASPEZ_2015	2,4-D	94-75-7		1516000	2720000	NA	NA	NA	NA	NA	NA	0.5	NA	NA	NA	NA	NA	NA	NA	NA
4348	NA	NA	#N/A	42239	NAWASPEZ_2015	2,4-D	94-75-7		1516000	2720000	NA	NA	NA	NA	NA	NA	0.5	NA	NA	NA	NA	NA	NA	NA	NA
4349	NA	NA	#N/A	42239.5	NAWASPEZ_2015	2,4-D	94-75-7		1516000	2720000	NA	NA	NA	NA	NA	NA	0.5	NA	NA	NA	NA	NA	NA	NA	NA
4350	TI_&&_350_&&_NA	Canale PdM	Canale Piano di Magadino (TI)	42240	NAWASPEZ_2015	2,4-D	94-75-7		1516000	2720000	0	0	0.0095355	0.0625386	0	0	0.5	FALSE	FALSE	FALSE	FALSE	FALSE	FALSE	FALSE	FALSE
4351	TI_&&_351_&&_NA	Canale PdM	Canale Piano di Magadino (TI)	42240.5	NAWASPEZ_2015	2,4-D	94-75-7		1516000	2720000	0	0	0.00570169	0.0625386	0	0	0.5	FALSE	FALSE	FALSE	FALSE	FALSE	FALSE	FALSE	FALSE
4352	TI_&&_352_&&_NA	Canale PdM	Canale Piano di Magadino (TI)	42241	NAWASPEZ_2015	2,4-D	94-75-7		1516000	2720000	0	0	0.00686301	0.0625386	0	0	0.5	FALSE	FALSE	FALSE	FALSE	FALSE	FALSE	FALSE	FALSE
4353	TI_&&_352_&&_368	Canale PdM	Canale Piano di Magadino (TI)	42241.5	NAWASPEZ_2015	2,4-D	94-75-7		1516000	2720000	0	0	0.00562663	0.0625386	0	0	0.5	FALSE	FALSE	FALSE	FALSE	FALSE	FALSE	FALSE	FALSE
4354	TI_&&_352_&&_368	Canale PdM	Canale Piano di Magadino (TI)	42242	NAWASPEZ_2015	2,4-D	94-75-7		1516000	2720000	0	0	0.00562663	0.0625386	0	0	0.5	FALSE	FALSE	FALSE	FALSE	FALSE	FALSE	FALSE	FALSE
4355	TI_&&_352_&&_368	Canale PdM	Canale Piano di Magadino (TI)	42242.5	NAWASPEZ_2015	2,4-D	94-75-7		1516000	2720000	0	0	0.00562663	0.0625386	0	0	0.5	FALSE	FALSE	FALSE	FALSE	FALSE	FALSE	FALSE	FALSE
4356	TI_&&_352_&&_368	Canale PdM	Canale Piano di Magadino (TI)	42243	NAWASPEZ_2015	2,4-D	94-75-7		1516000	2720000	0	0	0.00562663	0.0625386	0	0	0.5	FALSE	FALSE	FALSE	FALSE	FALSE	FALSE	FALSE	FALSE
4357	TI_&&_352_&&_368	Canale PdM	Canale Piano di Magadino (TI)	42243.5	NAWASPEZ_2015	2,4-D	94-75-7		1516000	2720000	0	0	0.00562663	0.0625386	0	0	0.5	FALSE	FALSE	FALSE	FALSE	FALSE	FALSE	FALSE	FALSE
4358	TI_&&_352_&&_368	Canale PdM	Canale Piano di Magadino (TI)	42244	NAWASPEZ_2015	2,4-D	94-75-7		1516000	2720000	0	0	0.00562663	0.0625386	0	0	0.5	FALSE	FALSE	FALSE	FALSE	FALSE	FALSE	FALSE	FALSE
4359	TI_&&_352_&&_368	Canale PdM	Canale Piano di Magadino (TI)	42244.5	NAWASPEZ_2015	2,4-D	94-75-7		1516000	2720000	0	0	0.00562663	0.0625386	0	0	0.5	FALSE	FALSE	FALSE	FALSE	FALSE	FALSE	FALSE	FALSE
4360	TI_&&_352_&&_368	Canale PdM	Canale Piano di Magadino (TI)	42245	NAWASPEZ_2015	2,4-D	94-75-7		1516000	2720000	0	0	0.00562663	0.0625386	0	0	0.5	FALSE	FALSE	FALSE	FALSE	FALSE	FALSE	FALSE	FALSE
4361	TI_&&_352_&&_368	Canale PdM	Canale Piano di Magadino (TI)	42245.5	NAWASPEZ_2015	2,4-D	94-75-7		1516000	2720000	0	0	0.00562663	0.0625386	0	0	0.5	FALSE	FALSE	FALSE	FALSE	FALSE	FALSE	FALSE	FALSE
4362	TI_&&_362_&&_NA	Canale PdM	Canale Piano di Magadino (TI)	42246	NAWASPEZ_2015	2,4-D	94-75-7		1516000	2720000	0	0	9.8479e-05	0.0625386	0	0	0.5	FALSE	FALSE	FALSE	FALSE	FALSE	FALSE	FALSE	FALSE
4363	TI_&&_352_&&_368	Canale PdM	Canale Piano di Magadino (TI)	42246.5	NAWASPEZ_2015	2,4-D	94-75-7		1516000	2720000	0	0	0.00562663	0.0625386	0	0	0.5	FALSE	FALSE	FALSE	FALSE	FALSE	FALSE	FALSE	FALSE
4364	TI_&&_352_&&_368	Canale PdM	Canale Piano di Magadino (TI)	42247	NAWASPEZ_2015	2,4-D	94-75-7		1516000	2720000	0	0	0.00562663	0.0625386	0	0	0.5	FALSE	FALSE	FALSE	FALSE	FALSE	FALSE	FALSE	FALSE
4365	TI_&&_352_&&_368	Canale PdM	Canale Piano di Magadino (TI)	42247.5	NAWASPEZ_2015	2,4-D	94-75-7		1516000	2720000	0	0	0.00562663	0.0625386	0	0	0.5	FALSE	FALSE	FALSE	FALSE	FALSE	FALSE	FALSE	FALSE
4366	TI_&&_352_&&_368	Canale PdM	Canale Piano di Magadino (TI)	42248	NAWASPEZ_2015	2,4-D	94-75-7		1516000	2720000	0	0	0.00562663	0.0625386	0	0	0.5	FALSE	FALSE	FALSE	FALSE	FALSE	FALSE	FALSE	FALSE
4367	TI_&&_352_&&_368	Canale PdM	Canale Piano di Magadino (TI)	42248.5	NAWASPEZ_2015	2,4-D	94-75-7		1516000	2720000	0	0	0.00562663	0.0625386	0	0	0.5	FALSE	FALSE	FALSE	FALSE	FALSE	FALSE	FALSE	FALSE
4368	TI_&&_352_&&_368	Canale PdM	Canale Piano di Magadino (TI)	42249	NAWASPEZ_2015	2,4-D	94-75-7		1516000	2720000	0	0	0.00562663	0.0625386	0	0	0.5	FALSE	FALSE	FALSE	FALSE	FALSE	FALSE	FALSE	FALSE
5001	VS_&&_1_&&_3	Tsatonire	Tsatonire (VS)	42065.5	NAWASPEZ_2015	2,4-D	94-75-7	Attention sample was not included in chronic risk assessment, as chronic concentrations was calculated based on <=5days	1516000	2720000	0	NA	0.00323407	NA	0	NA	0.5	FALSE	NA	FALSE	NA	FALSE	NA	FALSE	NA
5002	VS_&&_1_&&_3	Tsatonire	Tsatonire (VS)	42066	NAWASPEZ_2015	2,4-D	94-75-7		1516000	2720000	0	0	0.00323407	0.0722766	0	0	0.5	FALSE	FALSE	FALSE	FALSE	FALSE	FALSE	FALSE	FALSE
5003	VS_&&_1_&&_3	Tsatonire	Tsatonire (VS)	42066.5	NAWASPEZ_2015	2,4-D	94-75-7		1516000	2720000	0	0	0.00323407	0.0722766	0	0	0.5	FALSE	FALSE	FALSE	FALSE	FALSE	FALSE	FALSE	FALSE
5004	VS_&&_4_&&_29	Tsatonire	Tsatonire (VS)	42067	NAWASPEZ_2015	2,4-D	94-75-7		1516000	2720000	0	0	0.00359115	0.0722766	0	0	0.5	FALSE	FALSE	FALSE	FALSE	FALSE	FALSE	FALSE	FALSE
5005	VS_&&_4_&&_29	Tsatonire	Tsatonire (VS)	42067.5	NAWASPEZ_2015	2,4-D	94-75-7		1516000	2720000	0	0	0.00359115	0.0722766	0	0	0.5	FALSE	FALSE	FALSE	FALSE	FALSE	FALSE	FALSE	FALSE
5006	VS_&&_4_&&_29	Tsatonire	Tsatonire (VS)	42068	NAWASPEZ_2015	2,4-D	94-75-7		1516000	2720000	0	0	0.00359115	0.0722766	0	0	0.5	FALSE	FALSE	FALSE	FALSE	FALSE	FALSE	FALSE	FALSE
5007	VS_&&_4_&&_29	Tsatonire	Tsatonire (VS)	42068.5	NAWASPEZ_2015	2,4-D	94-75-7	Attention sample was not included in chronic risk assessment, as chronic concentrations was calculated based on <=5days	1516000	2720000	0	NA	0.00359115	NA	0	NA	0.5	FALSE	NA	FALSE	NA	FALSE	NA	FALSE	NA
5008	NA	NA	#N/A	42069	NAWASPEZ_2015	2,4-D	94-75-7		1516000	2720000	NA	NA	NA	NA	NA	NA	0.5	NA	NA	NA	NA	NA	NA	NA	NA
5009	NA	NA	#N/A	42069.5	NAWASPEZ_2015	2,4-D	94-75-7		1516000	2720000	NA	NA	NA	NA	NA	NA	0.5	NA	NA	NA	NA	NA	NA	NA	NA
5010	NA	NA	#N/A	42070	NAWASPEZ_2015	2,4-D	94-75-7		1516000	2720000	NA	NA	NA	NA	NA	NA	0.5	NA	NA	NA	NA	NA	NA	NA	NA
5011	NA	NA	#N/A	42070.5	NAWASPEZ_2015	2,4-D	94-75-7		1516000	2720000	NA	NA	NA	NA	NA	NA	0.5	NA	NA	NA	NA	NA	NA	NA	NA
5012	NA	NA	#N/A	42071	NAWASPEZ_2015	2,4-D	94-75-7		1516000	2720000	NA	NA	NA	NA	NA	NA	0.5	NA	NA	NA	NA	NA	NA	NA	NA
5013	NA	NA	#N/A	42071.5	NAWASPEZ_2015	2,4-D	94-75-7		1516000	2720000	NA	NA	NA	NA	NA	NA	0.5	NA	NA	NA	NA	NA	NA	NA	NA
5014	NA	NA	#N/A	42072	NAWASPEZ_2015	2,4-D	94-75-7		1516000	2720000	NA	NA	NA	NA	NA	NA	0.5	NA	NA	NA	NA	NA	NA	NA	NA
5015	VS_&&_4_&&_29	Tsatonire	Tsatonire (VS)	42072.5	NAWASPEZ_2015	2,4-D	94-75-7		1516000	2720000	0	0	0.00359115	0.337088	0	0	0.5	FALSE	FALSE	FALSE	FALSE	FALSE	FALSE	FALSE	FALSE
5016	VS_&&_4_&&_29	Tsatonire	Tsatonire (VS)	42073	NAWASPEZ_2015	2,4-D	94-75-7		1516000	2720000	0	0	0.00359115	0.337088	0	0	0.5	FALSE	FALSE	FALSE	FALSE	FALSE	FALSE	FALSE	FALSE
5017	VS_&&_4_&&_29	Tsatonire	Tsatonire (VS)	42073.5	NAWASPEZ_2015	2,4-D	94-75-7		1516000	2720000	0	0	0.00359115	0.337088	0	0	0.5	FALSE	FALSE	FALSE	FALSE	FALSE	FALSE	FALSE	FALSE
5018	VS_&&_4_&&_29	Tsatonire	Tsatonire (VS)	42074	NAWASPEZ_2015	2,4-D	94-75-7		1516000	2720000	0	0	0.00359115	0.337088	0	0	0.5	FALSE	FALSE	FALSE	FALSE	FALSE	FALSE	FALSE	FALSE
5019	VS_&&_4_&&_29	Tsatonire	Tsatonire (VS)	42074.5	NAWASPEZ_2015	2,4-D	94-75-7		1516000	2720000	0	0	0.00359115	0.337088	0	0	0.5	FALSE	FALSE	FALSE	FALSE	FALSE	FALSE	FALSE	FALSE
5020	VS_&&_4_&&_29	Tsatonire	Tsatonire (VS)	42075	NAWASPEZ_2015	2,4-D	94-75-7		1516000	2720000	0	0	0.00359115	0.337088	0	0	0.5	FALSE	FALSE	FALSE	FALSE	FALSE	FALSE	FALSE	FALSE
5021	VS_&&_4_&&_29	Tsatonire	Tsatonire (VS)	42075.5	NAWASPEZ_2015	2,4-D	94-75-7		1516000	2720000	0	0	0.00359115	0.337088	0	0	0.5	FALSE	FALSE	FALSE	FALSE	FALSE	FALSE	FALSE	FALSE
5022	VS_&&_4_&&_29	Tsatonire	Tsatonire (VS)	42076	NAWASPEZ_2015	2,4-D	94-75-7		1516000	2720000	0	0	0.00359115	0.337088	0	0	0.5	FALSE	FALSE	FALSE	FALSE	FALSE	FALSE	FALSE	FALSE
5023	VS_&&_4_&&_29	Tsatonire	Tsatonire (VS)	42076.5	NAWASPEZ_2015	2,4-D	94-75-7		1516000	2720000	0	0	0.00359115	0.337088	0	0	0.5	FALSE	FALSE	FALSE	FALSE	FALSE	FALSE	FALSE	FALSE
5024	VS_&&_4_&&_29	Tsatonire	Tsatonire (VS)	42077	NAWASPEZ_2015	2,4-D	94-75-7		1516000	2720000	0	0	0.00359115	0.337088	0	0	0.5	FALSE	FALSE	FALSE	FALSE	FALSE	FALSE	FALSE	FALSE
5025	VS_&&_4_&&_29	Tsatonire	Tsatonire (VS)	42077.5	NAWASPEZ_2015	2,4-D	94-75-7		1516000	2720000	0	0	0.00359115	0.337088	0	0	0.5	FALSE	FALSE	FALSE	FALSE	FALSE	FALSE	FALSE	FALSE
5026	VS_&&_4_&&_29	Tsatonire	Tsatonire (VS)	42078	NAWASPEZ_2015	2,4-D	94-75-7		1516000	2720000	0	0	0.00359115	0.337088	0	0	0.5	FALSE	FALSE	FALSE	FALSE	FALSE	FALSE	FALSE	FALSE
5027	VS_&&_4_&&_29	Tsatonire	Tsatonire (VS)	42078.5	NAWASPEZ_2015	2,4-D	94-75-7		1516000	2720000	0	0	0.00359115	0.337088	0	0	0.5	FALSE	FALSE	FALSE	FALSE	FALSE	FALSE	FALSE	FALSE
5028	VS_&&_4_&&_29	Tsatonire	Tsatonire (VS)	42079	NAWASPEZ_2015	2,4-D	94-75-7		1516000	2720000	0	0	0.00359115	0.337088	0	0	0.5	FALSE	FALSE	FALSE	FALSE	FALSE	FALSE	FALSE	FALSE
5029	VS_&&_4_&&_29	Tsatonire	Tsatonire (VS)	42079.5	NAWASPEZ_2015	2,4-D	94-75-7		1516000	2720000	0	0	0.00359115	0.337088	0	0	0.5	FALSE	FALSE	FALSE	FALSE	FALSE	FALSE	FALSE	FALSE
5030	VS_&&_30_&&_56	Tsatonire	Tsatonire (VS)	42080	NAWASPEZ_2015	2,4-D	94-75-7		1516000	2720000	0	0	0.0343468	0.337088	0	0	0.5	FALSE	FALSE	FALSE	FALSE	FALSE	FALSE	FALSE	FALSE
5031	VS_&&_30_&&_56	Tsatonire	Tsatonire (VS)	42080.5	NAWASPEZ_2015	2,4-D	94-75-7		1516000	2720000	0	0	0.0343468	0.337088	0	0	0.5	FALSE	FALSE	FALSE	FALSE	FALSE	FALSE	FALSE	FALSE
5032	VS_&&_30_&&_56	Tsatonire	Tsatonire (VS)	42081	NAWASPEZ_2015	2,4-D	94-75-7		1516000	2720000	0	0	0.0343468	0.337088	0	0	0.5	FALSE	FALSE	FALSE	FALSE	FALSE	FALSE	FALSE	FALSE
5033	VS_&&_30_&&_56	Tsatonire	Tsatonire (VS)	42081.5	NAWASPEZ_2015	2,4-D	94-75-7		1516000	2720000	0	0	0.0343468	0.337088	0	0	0.5	FALSE	FALSE	FALSE	FALSE	FALSE	FALSE	FALSE	FALSE
5034	VS_&&_30_&&_56	Tsatonire	Tsatonire (VS)	42082	NAWASPEZ_2015	2,4-D	94-75-7		1516000	2720000	0	0	0.0343468	0.337088	0	0	0.5	FALSE	FALSE	FALSE	FALSE	FALSE	FALSE	FALSE	FALSE
5035	VS_&&_30_&&_56	Tsatonire	Tsatonire (VS)	42082.5	NAWASPEZ_2015	2,4-D	94-75-7		1516000	2720000	0	0	0.0343468	0.337088	0	0	0.5	FALSE	FALSE	FALSE	FALSE	FALSE	FALSE	FALSE	FALSE
5036	VS_&&_30_&&_56	Tsatonire	Tsatonire (VS)	42083	NAWASPEZ_2015	2,4-D	94-75-7		1516000	2720000	0	0	0.0343468	0.337088	0	0	0.5	FALSE	FALSE	FALSE	FALSE	FALSE	FALSE	FALSE	FALSE
5037	VS_&&_30_&&_56	Tsatonire	Tsatonire (VS)	42083.5	NAWASPEZ_2015	2,4-D	94-75-7		1516000	2720000	0	0	0.0343468	0.337088	0	0	0.5	FALSE	FALSE	FALSE	FALSE	FALSE	FALSE	FALSE	FALSE
5038	VS_&&_38_&&_NA	Tsatonire	Tsatonire (VS)	42084	NAWASPEZ_2015	2,4-D	94-75-7		1516000	2720000	0	0	0.00607133	0.337088	0	0	0.5	FALSE	FALSE	FALSE	FALSE	FALSE	FALSE	FALSE	FALSE
5039	VS_&&_30_&&_56	Tsatonire	Tsatonire (VS)	42084.5	NAWASPEZ_2015	2,4-D	94-75-7		1516000	2720000	0	0	0.0343468	0.337088	0	0	0.5	FALSE	FALSE	FALSE	FALSE	FALSE	FALSE	FALSE	FALSE
5040	VS_&&_30_&&_56	Tsatonire	Tsatonire (VS)	42085	NAWASPEZ_2015	2,4-D	94-75-7		1516000	2720000	0	0	0.0343468	0.337088	0	0	0.5	FALSE	FALSE	FALSE	FALSE	FALSE	FALSE	FALSE	FALSE
5041	VS_&&_30_&&_56	Tsatonire	Tsatonire (VS)	42085.5	NAWASPEZ_2015	2,4-D	94-75-7		1516000	2720000	0	0	0.0343468	0.337088	0	0	0.5	FALSE	FALSE	FALSE	FALSE	FALSE	FALSE	FALSE	FALSE
5042	VS_&&_30_&&_56	Tsatonire	Tsatonire (VS)	42086	NAWASPEZ_2015	2,4-D	94-75-7		1516000	2720000	0	0	0.0343468	0.337088	0	0	0.5	FALSE	FALSE	FALSE	FALSE	FALSE	FALSE	FALSE	FALSE
5043	VS_&&_30_&&_56	Tsatonire	Tsatonire (VS)	42086.5	NAWASPEZ_2015	2,4-D	94-75-7		1516000	2720000	0	0	0.0343468	0.791955	0	0	0.5	FALSE	FALSE	FALSE	FALSE	FALSE	FALSE	FALSE	FALSE
5044	VS_&&_30_&&_56	Tsatonire	Tsatonire (VS)	42087	NAWASPEZ_2015	2,4-D	94-75-7		1516000	2720000	0	0	0.0343468	0.791955	0	0	0.5	FALSE	FALSE	FALSE	FALSE	FALSE	FALSE	FALSE	FALSE
5045	VS_&&_30_&&_56	Tsatonire	Tsatonire (VS)	42087.5	NAWASPEZ_2015	2,4-D	94-75-7		1516000	2720000	0	0	0.0343468	0.791955	0	0	0.5	FALSE	FALSE	FALSE	FALSE	FALSE	FALSE	FALSE	FALSE
5046	VS_&&_30_&&_56	Tsatonire	Tsatonire (VS)	42088	NAWASPEZ_2015	2,4-D	94-75-7		1516000	2720000	0	0	0.0343468	0.791955	0	0	0.5	FALSE	FALSE	FALSE	FALSE	FALSE	FALSE	FALSE	FALSE
5047	VS_&&_30_&&_56	Tsatonire	Tsatonire (VS)	42088.5	NAWASPEZ_2015	2,4-D	94-75-7		1516000	2720000	0	0	0.0343468	0.791955	0	0	0.5	FALSE	FALSE	FALSE	FALSE	FALSE	FALSE	FALSE	FALSE
5048	VS_&&_30_&&_56	Tsatonire	Tsatonire (VS)	42089	NAWASPEZ_2015	2,4-D	94-75-7		1516000	2720000	0	0	0.0343468	0.791955	0	0	0.5	FALSE	FALSE	FALSE	FALSE	FALSE	FALSE	FALSE	FALSE
5049	VS_&&_30_&&_56	Tsatonire	Tsatonire (VS)	42089.5	NAWASPEZ_2015	2,4-D	94-75-7		1516000	2720000	0	0	0.0343468	0.791955	0	0	0.5	FALSE	FALSE	FALSE	FALSE	FALSE	FALSE	FALSE	FALSE
5050	VS_&&_30_&&_56	Tsatonire	Tsatonire (VS)	42090	NAWASPEZ_2015	2,4-D	94-75-7		1516000	2720000	0	0	0.0343468	0.791955	0	0	0.5	FALSE	FALSE	FALSE	FALSE	FALSE	FALSE	FALSE	FALSE
5051	VS_&&_30_&&_56	Tsatonire	Tsatonire (VS)	42090.5	NAWASPEZ_2015	2,4-D	94-75-7		1516000	2720000	0	0	0.0343468	0.791955	0	0	0.5	FALSE	FALSE	FALSE	FALSE	FALSE	FALSE	FALSE	FALSE
5052	VS_&&_30_&&_56	Tsatonire	Tsatonire (VS)	42091	NAWASPEZ_2015	2,4-D	94-75-7		1516000	2720000	0	0	0.0343468	0.791955	0	0	0.5	FALSE	FALSE	FALSE	FALSE	FALSE	FALSE	FALSE	FALSE
5053	VS_&&_30_&&_56	Tsatonire	Tsatonire (VS)	42091.5	NAWASPEZ_2015	2,4-D	94-75-7		1516000	2720000	0	0	0.0343468	0.791955	0	0	0.5	FALSE	FALSE	FALSE	FALSE	FALSE	FALSE	FALSE	FALSE
5054	VS_&&_30_&&_56	Tsatonire	Tsatonire (VS)	42092	NAWASPEZ_2015	2,4-D	94-75-7		1516000	2720000	0	0	0.0343468	0.791955	0	0	0.5	FALSE	FALSE	FALSE	FALSE	FALSE	FALSE	FALSE	FALSE
5055	VS_&&_30_&&_56	Tsatonire	Tsatonire (VS)	42092.5	NAWASPEZ_2015	2,4-D	94-75-7		1516000	2720000	0	0	0.0343468	0.791955	0	0	0.5	FALSE	FALSE	FALSE	FALSE	FALSE	FALSE	FALSE	FALSE
5056	VS_&&_30_&&_56	Tsatonire	Tsatonire (VS)	42093	NAWASPEZ_2015	2,4-D	94-75-7		1516000	2720000	0	0	0.0343468	0.791955	0	0	0.5	FALSE	FALSE	FALSE	FALSE	FALSE	FALSE	FALSE	FALSE
5057	VS_&&_57_&&_NA	Tsatonire	Tsatonire (VS)	42093.5	NAWASPEZ_2015	2,4-D	94-75-7		1516000	2720000	0	0	0.0698661	0.791955	0	0	0.5	FALSE	FALSE	FALSE	FALSE	FALSE	FALSE	FALSE	FALSE
5058	VS_&&_58_&&_67	Tsatonire	Tsatonire (VS)	42094	NAWASPEZ_2015	2,4-D	94-75-7		1516000	2720000	0	0	0.0592688	0.791955	0	0	0.5	FALSE	FALSE	FALSE	FALSE	FALSE	FALSE	FALSE	FALSE
5059	VS_&&_58_&&_67	Tsatonire	Tsatonire (VS)	42094.5	NAWASPEZ_2015	2,4-D	94-75-7		1516000	2720000	0	0	0.0592688	0.791955	0	0	0.5	FALSE	FALSE	FALSE	FALSE	FALSE	FALSE	FALSE	FALSE
5060	VS_&&_58_&&_67	Tsatonire	Tsatonire (VS)	42095	NAWASPEZ_2015	2,4-D	94-75-7		1516000	2720000	0	0	0.0592688	0.791955	0	0	0.5	FALSE	FALSE	FALSE	FALSE	FALSE	FALSE	FALSE	FALSE
5061	VS_&&_58_&&_67	Tsatonire	Tsatonire (VS)	42095.5	NAWASPEZ_2015	2,4-D	94-75-7		1516000	2720000	0	0	0.0592688	0.791955	0	0	0.5	FALSE	FALSE	FALSE	FALSE	FALSE	FALSE	FALSE	FALSE
5062	VS_&&_58_&&_67	Tsatonire	Tsatonire (VS)	42096	NAWASPEZ_2015	2,4-D	94-75-7		1516000	2720000	0	0	0.0592688	0.791955	0	0	0.5	FALSE	FALSE	FALSE	FALSE	FALSE	FALSE	FALSE	FALSE
5063	VS_&&_58_&&_67	Tsatonire	Tsatonire (VS)	42096.5	NAWASPEZ_2015	2,4-D	94-75-7		1516000	2720000	0	0	0.0592688	0.791955	0	0	0.5	FALSE	FALSE	FALSE	FALSE	FALSE	FALSE	FALSE	FALSE
5064	VS_&&_58_&&_67	Tsatonire	Tsatonire (VS)	42097	NAWASPEZ_2015	2,4-D	94-75-7		1516000	2720000	0	0	0.0592688	0.791955	0	0	0.5	FALSE	FALSE	FALSE	FALSE	FALSE	FALSE	FALSE	FALSE
5065	VS_&&_58_&&_67	Tsatonire	Tsatonire (VS)	42097.5	NAWASPEZ_2015	2,4-D	94-75-7		1516000	2720000	0	0	0.0592688	0.791955	0	0	0.5	FALSE	FALSE	FALSE	FALSE	FALSE	FALSE	FALSE	FALSE
5066	VS_&&_58_&&_67	Tsatonire	Tsatonire (VS)	42098	NAWASPEZ_2015	2,4-D	94-75-7		1516000	2720000	0	0	0.0592688	0.791955	0	0	0.5	FALSE	FALSE	FALSE	FALSE	FALSE	FALSE	FALSE	FALSE
5067	VS_&&_58_&&_67	Tsatonire	Tsatonire (VS)	42098.5	NAWASPEZ_2015	2,4-D	94-75-7		1516000	2720000	0	0	0.0592688	0.791955	0	0	0.5	FALSE	FALSE	FALSE	FALSE	FALSE	FALSE	FALSE	FALSE
5068	VS_&&_68_&&_113	Tsatonire	Tsatonire (VS)	42099	NAWASPEZ_2015	2,4-D	94-75-7		1516000	2720000	0	0	0.0300315	0.791955	0	0	0.5	FALSE	FALSE	FALSE	FALSE	FALSE	FALSE	FALSE	FALSE
5069	VS_&&_68_&&_113	Tsatonire	Tsatonire (VS)	42099.5	NAWASPEZ_2015	2,4-D	94-75-7		1516000	2720000	0	0	0.0300315	0.791955	0	0	0.5	FALSE	FALSE	FALSE	FALSE	FALSE	FALSE	FALSE	FALSE
5070	VS_&&_68_&&_113	Tsatonire	Tsatonire (VS)	42100	NAWASPEZ_2015	2,4-D	94-75-7		1516000	2720000	0	0	0.0300315	0.791955	0	0	0.5	FALSE	FALSE	FALSE	FALSE	FALSE	FALSE	FALSE	FALSE
5071	VS_&&_68_&&_113	Tsatonire	Tsatonire (VS)	42100.5	NAWASPEZ_2015	2,4-D	94-75-7		1516000	2720000	0	0	0.0300315	0.527109	0	0	0.5	FALSE	FALSE	FALSE	FALSE	FALSE	FALSE	FALSE	FALSE
5072	VS_&&_68_&&_113	Tsatonire	Tsatonire (VS)	42101	NAWASPEZ_2015	2,4-D	94-75-7		1516000	2720000	0	0	0.0300315	0.527109	0	0	0.5	FALSE	FALSE	FALSE	FALSE	FALSE	FALSE	FALSE	FALSE
5073	VS_&&_68_&&_113	Tsatonire	Tsatonire (VS)	42101.5	NAWASPEZ_2015	2,4-D	94-75-7		1516000	2720000	0	0	0.0300315	0.527109	0	0	0.5	FALSE	FALSE	FALSE	FALSE	FALSE	FALSE	FALSE	FALSE
5074	VS_&&_68_&&_113	Tsatonire	Tsatonire (VS)	42102	NAWASPEZ_2015	2,4-D	94-75-7		1516000	2720000	0	0	0.0300315	0.527109	0	0	0.5	FALSE	FALSE	FALSE	FALSE	FALSE	FALSE	FALSE	FALSE
5075	VS_&&_68_&&_113	Tsatonire	Tsatonire (VS)	42102.5	NAWASPEZ_2015	2,4-D	94-75-7		1516000	2720000	0	0	0.0300315	0.527109	0	0	0.5	FALSE	FALSE	FALSE	FALSE	FALSE	FALSE	FALSE	FALSE
5076	VS_&&_68_&&_113	Tsatonire	Tsatonire (VS)	42103	NAWASPEZ_2015	2,4-D	94-75-7		1516000	2720000	0	0	0.0300315	0.527109	0	0	0.5	FALSE	FALSE	FALSE	FALSE	FALSE	FALSE	FALSE	FALSE
5077	VS_&&_68_&&_113	Tsatonire	Tsatonire (VS)	42103.5	NAWASPEZ_2015	2,4-D	94-75-7		1516000	2720000	0	0	0.0300315	0.527109	0	0	0.5	FALSE	FALSE	FALSE	FALSE	FALSE	FALSE	FALSE	FALSE
5078	VS_&&_68_&&_113	Tsatonire	Tsatonire (VS)	42104	NAWASPEZ_2015	2,4-D	94-75-7		1516000	2720000	0	0	0.0300315	0.527109	0	0	0.5	FALSE	FALSE	FALSE	FALSE	FALSE	FALSE	FALSE	FALSE
5079	VS_&&_68_&&_113	Tsatonire	Tsatonire (VS)	42104.5	NAWASPEZ_2015	2,4-D	94-75-7		1516000	2720000	0	0	0.0300315	0.527109	0	0	0.5	FALSE	FALSE	FALSE	FALSE	FALSE	FALSE	FALSE	FALSE
5080	VS_&&_68_&&_113	Tsatonire	Tsatonire (VS)	42105	NAWASPEZ_2015	2,4-D	94-75-7		1516000	2720000	0	0	0.0300315	0.527109	0	0	0.5	FALSE	FALSE	FALSE	FALSE	FALSE	FALSE	FALSE	FALSE
5081	VS_&&_68_&&_113	Tsatonire	Tsatonire (VS)	42105.5	NAWASPEZ_2015	2,4-D	94-75-7		1516000	2720000	0	0	0.0300315	0.527109	0	0	0.5	FALSE	FALSE	FALSE	FALSE	FALSE	FALSE	FALSE	FALSE
5082	VS_&&_68_&&_113	Tsatonire	Tsatonire (VS)	42106	NAWASPEZ_2015	2,4-D	94-75-7		1516000	2720000	0	0	0.0300315	0.527109	0	0	0.5	FALSE	FALSE	FALSE	FALSE	FALSE	FALSE	FALSE	FALSE
5083	VS_&&_68_&&_113	Tsatonire	Tsatonire (VS)	42106.5	NAWASPEZ_2015	2,4-D	94-75-7		1516000	2720000	0	0	0.0300315	0.527109	0	0	0.5	FALSE	FALSE	FALSE	FALSE	FALSE	FALSE	FALSE	FALSE
5084	VS_&&_68_&&_113	Tsatonire	Tsatonire (VS)	42107	NAWASPEZ_2015	2,4-D	94-75-7		1516000	2720000	0	0	0.0300315	0.527109	0	0	0.5	FALSE	FALSE	FALSE	FALSE	FALSE	FALSE	FALSE	FALSE
5085	VS_&&_68_&&_113	Tsatonire	Tsatonire (VS)	42107.5	NAWASPEZ_2015	2,4-D	94-75-7		1516000	2720000	0	0	0.0300315	0.527109	0	0	0.5	FALSE	FALSE	FALSE	FALSE	FALSE	FALSE	FALSE	FALSE
5086	VS_&&_68_&&_113	Tsatonire	Tsatonire (VS)	42108	NAWASPEZ_2015	2,4-D	94-75-7		1516000	2720000	0	0	0.0300315	0.527109	0	0	0.5	FALSE	FALSE	FALSE	FALSE	FALSE	FALSE	FALSE	FALSE
5087	VS_&&_68_&&_113	Tsatonire	Tsatonire (VS)	42108.5	NAWASPEZ_2015	2,4-D	94-75-7		1516000	2720000	0	0	0.0300315	0.527109	0	0	0.5	FALSE	FALSE	FALSE	FALSE	FALSE	FALSE	FALSE	FALSE
5088	VS_&&_68_&&_113	Tsatonire	Tsatonire (VS)	42109	NAWASPEZ_2015	2,4-D	94-75-7		1516000	2720000	0	0	0.0300315	0.527109	0	0	0.5	FALSE	FALSE	FALSE	FALSE	FALSE	FALSE	FALSE	FALSE
5089	VS_&&_68_&&_113	Tsatonire	Tsatonire (VS)	42109.5	NAWASPEZ_2015	2,4-D	94-75-7		1516000	2720000	0	0	0.0300315	0.527109	0	0	0.5	FALSE	FALSE	FALSE	FALSE	FALSE	FALSE	FALSE	FALSE
5090	VS_&&_68_&&_113	Tsatonire	Tsatonire (VS)	42110	NAWASPEZ_2015	2,4-D	94-75-7		1516000	2720000	0	0	0.0300315	0.527109	0	0	0.5	FALSE	FALSE	FALSE	FALSE	FALSE	FALSE	FALSE	FALSE
5091	VS_&&_68_&&_113	Tsatonire	Tsatonire (VS)	42110.5	NAWASPEZ_2015	2,4-D	94-75-7		1516000	2720000	0	0	0.0300315	0.527109	0	0	0.5	FALSE	FALSE	FALSE	FALSE	FALSE	FALSE	FALSE	FALSE
5092	VS_&&_92_&&_NA	Tsatonire	Tsatonire (VS)	42111	NAWASPEZ_2015	2,4-D	94-75-7		1516000	2720000	0	0	0.0191471	0.527109	0	0	0.5	FALSE	FALSE	FALSE	FALSE	FALSE	FALSE	FALSE	FALSE
5093	VS_&&_68_&&_113	Tsatonire	Tsatonire (VS)	42111.5	NAWASPEZ_2015	2,4-D	94-75-7		1516000	2720000	0	0	0.0300315	0.527109	0	0	0.5	FALSE	FALSE	FALSE	FALSE	FALSE	FALSE	FALSE	FALSE
5094	VS_&&_68_&&_113	Tsatonire	Tsatonire (VS)	42112	NAWASPEZ_2015	2,4-D	94-75-7		1516000	2720000	0	0	0.0300315	0.527109	0	0	0.5	FALSE	FALSE	FALSE	FALSE	FALSE	FALSE	FALSE	FALSE
5095	VS_&&_68_&&_113	Tsatonire	Tsatonire (VS)	42112.5	NAWASPEZ_2015	2,4-D	94-75-7		1516000	2720000	0	0	0.0300315	0.527109	0	0	0.5	FALSE	FALSE	FALSE	FALSE	FALSE	FALSE	FALSE	FALSE
5096	VS_&&_68_&&_113	Tsatonire	Tsatonire (VS)	42113	NAWASPEZ_2015	2,4-D	94-75-7		1516000	2720000	0	0	0.0300315	0.527109	0	0	0.5	FALSE	FALSE	FALSE	FALSE	FALSE	FALSE	FALSE	FALSE
5097	VS_&&_68_&&_113	Tsatonire	Tsatonire (VS)	42113.5	NAWASPEZ_2015	2,4-D	94-75-7		1516000	2720000	0	0	0.0300315	0.527109	0	0	0.5	FALSE	FALSE	FALSE	FALSE	FALSE	FALSE	FALSE	FALSE
5098	VS_&&_68_&&_113	Tsatonire	Tsatonire (VS)	42114	NAWASPEZ_2015	2,4-D	94-75-7		1516000	2720000	0	0	0.0300315	0.527109	0	0	0.5	FALSE	FALSE	FALSE	FALSE	FALSE	FALSE	FALSE	FALSE
5099	VS_&&_68_&&_113	Tsatonire	Tsatonire (VS)	42114.5	NAWASPEZ_2015	2,4-D	94-75-7		1516000	2720000	0	1.77015e-07	0.0300315	0.589259	0	3.00403e-07	0.5	FALSE	FALSE	FALSE	FALSE	FALSE	FALSE	FALSE	FALSE
5100	VS_&&_68_&&_113	Tsatonire	Tsatonire (VS)	42115	NAWASPEZ_2015	2,4-D	94-75-7		1516000	2720000	0	1.77015e-07	0.0300315	0.589259	0	3.00403e-07	0.5	FALSE	FALSE	FALSE	FALSE	FALSE	FALSE	FALSE	FALSE
5101	VS_&&_68_&&_113	Tsatonire	Tsatonire (VS)	42115.5	NAWASPEZ_2015	2,4-D	94-75-7		1516000	2720000	0	1.77015e-07	0.0300315	0.589259	0	3.00403e-07	0.5	FALSE	FALSE	FALSE	FALSE	FALSE	FALSE	FALSE	FALSE
5102	VS_&&_68_&&_113	Tsatonire	Tsatonire (VS)	42116	NAWASPEZ_2015	2,4-D	94-75-7		1516000	2720000	0	1.77015e-07	0.0300315	0.589259	0	3.00403e-07	0.5	FALSE	FALSE	FALSE	FALSE	FALSE	FALSE	FALSE	FALSE
5103	VS_&&_68_&&_113	Tsatonire	Tsatonire (VS)	42116.5	NAWASPEZ_2015	2,4-D	94-75-7		1516000	2720000	0	1.77015e-07	0.0300315	0.589259	0	3.00403e-07	0.5	FALSE	FALSE	FALSE	FALSE	FALSE	FALSE	FALSE	FALSE
5104	VS_&&_68_&&_113	Tsatonire	Tsatonire (VS)	42117	NAWASPEZ_2015	2,4-D	94-75-7		1516000	2720000	0	1.77015e-07	0.0300315	0.589259	0	3.00403e-07	0.5	FALSE	FALSE	FALSE	FALSE	FALSE	FALSE	FALSE	FALSE
5105	VS_&&_68_&&_113	Tsatonire	Tsatonire (VS)	42117.5	NAWASPEZ_2015	2,4-D	94-75-7		1516000	2720000	0	1.77015e-07	0.0300315	0.589259	0	3.00403e-07	0.5	FALSE	FALSE	FALSE	FALSE	FALSE	FALSE	FALSE	FALSE
5106	VS_&&_68_&&_113	Tsatonire	Tsatonire (VS)	42118	NAWASPEZ_2015	2,4-D	94-75-7		1516000	2720000	0	1.77015e-07	0.0300315	0.589259	0	3.00403e-07	0.5	FALSE	FALSE	FALSE	FALSE	FALSE	FALSE	FALSE	FALSE
5107	VS_&&_68_&&_113	Tsatonire	Tsatonire (VS)	42118.5	NAWASPEZ_2015	2,4-D	94-75-7		1516000	2720000	0	1.77015e-07	0.0300315	0.589259	0	3.00403e-07	0.5	FALSE	FALSE	FALSE	FALSE	FALSE	FALSE	FALSE	FALSE
5108	VS_&&_68_&&_113	Tsatonire	Tsatonire (VS)	42119	NAWASPEZ_2015	2,4-D	94-75-7		1516000	2720000	0	1.77015e-07	0.0300315	0.589259	0	3.00403e-07	0.5	FALSE	FALSE	FALSE	FALSE	FALSE	FALSE	FALSE	FALSE
5109	VS_&&_109_&&_NA	Tsatonire	Tsatonire (VS)	42119.5	NAWASPEZ_2015	2,4-D	94-75-7		1516000	2720000	8.5752e-06	1.77015e-07	0.0835161	0.589259	0.000102677	3.00403e-07	0.5	FALSE	FALSE	FALSE	FALSE	FALSE	FALSE	FALSE	FALSE
5110	VS_&&_68_&&_113	Tsatonire	Tsatonire (VS)	42120	NAWASPEZ_2015	2,4-D	94-75-7		1516000	2720000	0	1.77015e-07	0.0300315	0.589259	0	3.00403e-07	0.5	FALSE	FALSE	FALSE	FALSE	FALSE	FALSE	FALSE	FALSE
5111	VS_&&_68_&&_113	Tsatonire	Tsatonire (VS)	42120.5	NAWASPEZ_2015	2,4-D	94-75-7		1516000	2720000	0	1.77015e-07	0.0300315	0.589259	0	3.00403e-07	0.5	FALSE	FALSE	FALSE	FALSE	FALSE	FALSE	FALSE	FALSE
5112	VS_&&_68_&&_113	Tsatonire	Tsatonire (VS)	42121	NAWASPEZ_2015	2,4-D	94-75-7		1516000	2720000	0	1.77015e-07	0.0300315	0.589259	0	3.00403e-07	0.5	FALSE	FALSE	FALSE	FALSE	FALSE	FALSE	FALSE	FALSE
5113	VS_&&_68_&&_113	Tsatonire	Tsatonire (VS)	42121.5	NAWASPEZ_2015	2,4-D	94-75-7		1516000	2720000	0	1.77015e-07	0.0300315	0.589259	0	3.00403e-07	0.5	FALSE	FALSE	FALSE	FALSE	FALSE	FALSE	FALSE	FALSE
5114	VS_&&_114_&&_119	Tsatonire	Tsatonire (VS)	42122	NAWASPEZ_2015	2,4-D	94-75-7		1516000	2720000	0	1.77015e-07	0.00585346	0.589259	0	3.00403e-07	0.5	FALSE	FALSE	FALSE	FALSE	FALSE	FALSE	FALSE	FALSE
5115	NA	NA	#N/A	42122.5	NAWASPEZ_2015	2,4-D	94-75-7		1516000	2720000	NA	NA	NA	NA	NA	NA	0.5	NA	NA	NA	NA	NA	NA	NA	NA
5116	VS_&&_114_&&_119	Tsatonire	Tsatonire (VS)	42123	NAWASPEZ_2015	2,4-D	94-75-7		1516000	2720000	0	1.77015e-07	0.00585346	0.589259	0	3.00403e-07	0.5	FALSE	FALSE	FALSE	FALSE	FALSE	FALSE	FALSE	FALSE
5117	VS_&&_114_&&_119	Tsatonire	Tsatonire (VS)	42123.5	NAWASPEZ_2015	2,4-D	94-75-7		1516000	2720000	0	1.77015e-07	0.00585346	0.589259	0	3.00403e-07	0.5	FALSE	FALSE	FALSE	FALSE	FALSE	FALSE	FALSE	FALSE
5118	VS_&&_114_&&_119	Tsatonire	Tsatonire (VS)	42124	NAWASPEZ_2015	2,4-D	94-75-7		1516000	2720000	0	1.77015e-07	0.00585346	0.589259	0	3.00403e-07	0.5	FALSE	FALSE	FALSE	FALSE	FALSE	FALSE	FALSE	FALSE
5119	VS_&&_114_&&_119	Tsatonire	Tsatonire (VS)	42124.5	NAWASPEZ_2015	2,4-D	94-75-7		1516000	2720000	0	1.77015e-07	0.00585346	0.589259	0	3.00403e-07	0.5	FALSE	FALSE	FALSE	FALSE	FALSE	FALSE	FALSE	FALSE
5120	VS_&&_120_&&_NA	Tsatonire	Tsatonire (VS)	42125	NAWASPEZ_2015	2,4-D	94-75-7		1516000	2720000	0	1.77015e-07	0.0764657	0.589259	0	3.00403e-07	0.5	FALSE	FALSE	FALSE	FALSE	FALSE	FALSE	FALSE	FALSE
5121	VS_&&_121_&&_130	Tsatonire	Tsatonire (VS)	42125.5	NAWASPEZ_2015	2,4-D	94-75-7		1516000	2720000	0	1.77015e-07	0.0331091	0.589259	0	3.00403e-07	0.5	FALSE	FALSE	FALSE	FALSE	FALSE	FALSE	FALSE	FALSE
5122	VS_&&_121_&&_130	Tsatonire	Tsatonire (VS)	42126	NAWASPEZ_2015	2,4-D	94-75-7		1516000	2720000	0	1.77015e-07	0.0331091	0.589259	0	3.00403e-07	0.5	FALSE	FALSE	FALSE	FALSE	FALSE	FALSE	FALSE	FALSE
5123	VS_&&_121_&&_130	Tsatonire	Tsatonire (VS)	42126.5	NAWASPEZ_2015	2,4-D	94-75-7		1516000	2720000	0	1.77015e-07	0.0331091	0.589259	0	3.00403e-07	0.5	FALSE	FALSE	FALSE	FALSE	FALSE	FALSE	FALSE	FALSE
5124	VS_&&_121_&&_130	Tsatonire	Tsatonire (VS)	42127	NAWASPEZ_2015	2,4-D	94-75-7		1516000	2720000	0	1.77015e-07	0.0331091	0.589259	0	3.00403e-07	0.5	FALSE	FALSE	FALSE	FALSE	FALSE	FALSE	FALSE	FALSE
5125	VS_&&_121_&&_130	Tsatonire	Tsatonire (VS)	42127.5	NAWASPEZ_2015	2,4-D	94-75-7		1516000	2720000	0	1.77015e-07	0.0331091	0.589259	0	3.00403e-07	0.5	FALSE	FALSE	FALSE	FALSE	FALSE	FALSE	FALSE	FALSE
5126	VS_&&_121_&&_130	Tsatonire	Tsatonire (VS)	42128	NAWASPEZ_2015	2,4-D	94-75-7		1516000	2720000	0	1.77015e-07	0.0331091	0.589259	0	3.00403e-07	0.5	FALSE	FALSE	FALSE	FALSE	FALSE	FALSE	FALSE	FALSE
5127	VS_&&_121_&&_130	Tsatonire	Tsatonire (VS)	42128.5	NAWASPEZ_2015	2,4-D	94-75-7	Attention sample was not included in chronic risk assessment, as chronic concentrations was calculated based on <=5days	1516000	2720000	0	NA	0.0331091	NA	0	NA	0.5	FALSE	NA	FALSE	NA	FALSE	NA	FALSE	NA
5128	VS_&&_121_&&_130	Tsatonire	Tsatonire (VS)	42129	NAWASPEZ_2015	2,4-D	94-75-7	Attention sample was not included in chronic risk assessment, as chronic concentrations was calculated based on <=5days	1516000	2720000	0	NA	0.0331091	NA	0	NA	0.5	FALSE	NA	FALSE	NA	FALSE	NA	FALSE	NA
5129	VS_&&_121_&&_130	Tsatonire	Tsatonire (VS)	42129.5	NAWASPEZ_2015	2,4-D	94-75-7	Attention sample was not included in chronic risk assessment, as chronic concentrations was calculated based on <=5days	1516000	2720000	0	NA	0.0331091	NA	0	NA	0.5	FALSE	NA	FALSE	NA	FALSE	NA	FALSE	NA
5130	VS_&&_121_&&_130	Tsatonire	Tsatonire (VS)	42130	NAWASPEZ_2015	2,4-D	94-75-7	Attention sample was not included in chronic risk assessment, as chronic concentrations was calculated based on <=5days	1516000	2720000	0	NA	0.0331091	NA	0	NA	0.5	FALSE	NA	FALSE	NA	FALSE	NA	FALSE	NA
5131	VS_&&_131_&&_NA	Tsatonire	Tsatonire (VS)	42130.5	NAWASPEZ_2015	2,4-D	94-75-7	Attention sample was not included in chronic risk assessment, as chronic concentrations was calculated based on <=5days	1516000	2720000	0	NA	0.0137844	NA	0	NA	0.5	FALSE	NA	FALSE	NA	FALSE	NA	FALSE	NA
5132	NA	NA	#N/A	42131	NAWASPEZ_2015	2,4-D	94-75-7		1516000	2720000	NA	NA	NA	NA	NA	NA	0.5	NA	NA	NA	NA	NA	NA	NA	NA
5133	NA	NA	#N/A	42131.5	NAWASPEZ_2015	2,4-D	94-75-7		1516000	2720000	NA	NA	NA	NA	NA	NA	0.5	NA	NA	NA	NA	NA	NA	NA	NA
5134	NA	NA	#N/A	42132	NAWASPEZ_2015	2,4-D	94-75-7		1516000	2720000	NA	NA	NA	NA	NA	NA	0.5	NA	NA	NA	NA	NA	NA	NA	NA
5135	NA	NA	#N/A	42132.5	NAWASPEZ_2015	2,4-D	94-75-7		1516000	2720000	NA	NA	NA	NA	NA	NA	0.5	NA	NA	NA	NA	NA	NA	NA	NA
5136	NA	NA	#N/A	42133	NAWASPEZ_2015	2,4-D	94-75-7		1516000	2720000	NA	NA	NA	NA	NA	NA	0.5	NA	NA	NA	NA	NA	NA	NA	NA
5137	NA	NA	#N/A	42133.5	NAWASPEZ_2015	2,4-D	94-75-7		1516000	2720000	NA	NA	NA	NA	NA	NA	0.5	NA	NA	NA	NA	NA	NA	NA	NA
5138	NA	NA	#N/A	42134	NAWASPEZ_2015	2,4-D	94-75-7		1516000	2720000	NA	NA	NA	NA	NA	NA	0.5	NA	NA	NA	NA	NA	NA	NA	NA
5139	NA	NA	#N/A	42134.5	NAWASPEZ_2015	2,4-D	94-75-7		1516000	2720000	NA	NA	NA	NA	NA	NA	0.5	NA	NA	NA	NA	NA	NA	NA	NA
5140	NA	NA	#N/A	42135	NAWASPEZ_2015	2,4-D	94-75-7		1516000	2720000	NA	NA	NA	NA	NA	NA	0.5	NA	NA	NA	NA	NA	NA	NA	NA
5141	NA	NA	#N/A	42135.5	NAWASPEZ_2015	2,4-D	94-75-7		1516000	2720000	NA	NA	NA	NA	NA	NA	0.5	NA	NA	NA	NA	NA	NA	NA	NA
5142	NA	NA	#N/A	42136	NAWASPEZ_2015	2,4-D	94-75-7		1516000	2720000	NA	NA	NA	NA	NA	NA	0.5	NA	NA	NA	NA	NA	NA	NA	NA
5143	NA	NA	#N/A	42136.5	NAWASPEZ_2015	2,4-D	94-75-7		1516000	2720000	NA	NA	NA	NA	NA	NA	0.5	NA	NA	NA	NA	NA	NA	NA	NA
5144	NA	NA	#N/A	42137	NAWASPEZ_2015	2,4-D	94-75-7		1516000	2720000	NA	NA	NA	NA	NA	NA	0.5	NA	NA	NA	NA	NA	NA	NA	NA
5145	NA	NA	#N/A	42137.5	NAWASPEZ_2015	2,4-D	94-75-7		1516000	2720000	NA	NA	NA	NA	NA	NA	0.5	NA	NA	NA	NA	NA	NA	NA	NA
5146	NA	NA	#N/A	42138	NAWASPEZ_2015	2,4-D	94-75-7		1516000	2720000	NA	NA	NA	NA	NA	NA	0.5	NA	NA	NA	NA	NA	NA	NA	NA
5147	NA	NA	#N/A	42138.5	NAWASPEZ_2015	2,4-D	94-75-7		1516000	2720000	NA	NA	NA	NA	NA	NA	0.5	NA	NA	NA	NA	NA	NA	NA	NA
5148	VS_&&_148_&&_NA	Tsatonire	Tsatonire (VS)	42139	NAWASPEZ_2015	2,4-D	94-75-7		1516000	2720000	1.71504e-06	1.19485e-07	0.0901292	0.259127	1.90287e-05	4.61107e-07	0.5	FALSE	FALSE	FALSE	FALSE	FALSE	FALSE	FALSE	FALSE
5149	VS_&&_149_&&_153	Tsatonire	Tsatonire (VS)	42139.5	NAWASPEZ_2015	2,4-D	94-75-7		1516000	2720000	0	1.19485e-07	0.0265201	0.259127	0	4.61107e-07	0.5	FALSE	FALSE	FALSE	FALSE	FALSE	FALSE	FALSE	FALSE
5150	VS_&&_149_&&_153	Tsatonire	Tsatonire (VS)	42140	NAWASPEZ_2015	2,4-D	94-75-7		1516000	2720000	0	1.19485e-07	0.0265201	0.259127	0	4.61107e-07	0.5	FALSE	FALSE	FALSE	FALSE	FALSE	FALSE	FALSE	FALSE
5151	VS_&&_149_&&_153	Tsatonire	Tsatonire (VS)	42140.5	NAWASPEZ_2015	2,4-D	94-75-7		1516000	2720000	0	1.19485e-07	0.0265201	0.259127	0	4.61107e-07	0.5	FALSE	FALSE	FALSE	FALSE	FALSE	FALSE	FALSE	FALSE
5152	VS_&&_149_&&_153	Tsatonire	Tsatonire (VS)	42141	NAWASPEZ_2015	2,4-D	94-75-7		1516000	2720000	0	1.19485e-07	0.0265201	0.259127	0	4.61107e-07	0.5	FALSE	FALSE	FALSE	FALSE	FALSE	FALSE	FALSE	FALSE
5153	VS_&&_149_&&_153	Tsatonire	Tsatonire (VS)	42141.5	NAWASPEZ_2015	2,4-D	94-75-7		1516000	2720000	0	1.19485e-07	0.0265201	0.259127	0	4.61107e-07	0.5	FALSE	FALSE	FALSE	FALSE	FALSE	FALSE	FALSE	FALSE
5154	VS_&&_154_&&_167	Tsatonire	Tsatonire (VS)	42142	NAWASPEZ_2015	2,4-D	94-75-7		1516000	2720000	0	1.19485e-07	0.00584154	0.259127	0	4.61107e-07	0.5	FALSE	FALSE	FALSE	FALSE	FALSE	FALSE	FALSE	FALSE
5155	VS_&&_154_&&_167	Tsatonire	Tsatonire (VS)	42142.5	NAWASPEZ_2015	2,4-D	94-75-7		1516000	2720000	0	1.19485e-07	0.00584154	0.259127	0	4.61107e-07	0.5	FALSE	FALSE	FALSE	FALSE	FALSE	FALSE	FALSE	FALSE
5156	VS_&&_154_&&_167	Tsatonire	Tsatonire (VS)	42143	NAWASPEZ_2015	2,4-D	94-75-7		1516000	2720000	0	1.19485e-07	0.00584154	0.259127	0	4.61107e-07	0.5	FALSE	FALSE	FALSE	FALSE	FALSE	FALSE	FALSE	FALSE
5157	VS_&&_154_&&_167	Tsatonire	Tsatonire (VS)	42143.5	NAWASPEZ_2015	2,4-D	94-75-7		1516000	2720000	0	1.19485e-07	0.00584154	0.259127	0	4.61107e-07	0.5	FALSE	FALSE	FALSE	FALSE	FALSE	FALSE	FALSE	FALSE
5158	VS_&&_154_&&_167	Tsatonire	Tsatonire (VS)	42144	NAWASPEZ_2015	2,4-D	94-75-7		1516000	2720000	0	1.19485e-07	0.00584154	0.259127	0	4.61107e-07	0.5	FALSE	FALSE	FALSE	FALSE	FALSE	FALSE	FALSE	FALSE
5159	VS_&&_154_&&_167	Tsatonire	Tsatonire (VS)	42144.5	NAWASPEZ_2015	2,4-D	94-75-7		1516000	2720000	0	1.19485e-07	0.00584154	0.259127	0	4.61107e-07	0.5	FALSE	FALSE	FALSE	FALSE	FALSE	FALSE	FALSE	FALSE
5160	VS_&&_154_&&_167	Tsatonire	Tsatonire (VS)	42145	NAWASPEZ_2015	2,4-D	94-75-7		1516000	2720000	0	1.19485e-07	0.00584154	0.259127	0	4.61107e-07	0.5	FALSE	FALSE	FALSE	FALSE	FALSE	FALSE	FALSE	FALSE
5161	VS_&&_154_&&_167	Tsatonire	Tsatonire (VS)	42145.5	NAWASPEZ_2015	2,4-D	94-75-7		1516000	2720000	0	1.19485e-07	0.00584154	0.259127	0	4.61107e-07	0.5	FALSE	FALSE	FALSE	FALSE	FALSE	FALSE	FALSE	FALSE
5162	VS_&&_154_&&_167	Tsatonire	Tsatonire (VS)	42146	NAWASPEZ_2015	2,4-D	94-75-7		1516000	2720000	0	1.19485e-07	0.00584154	0.259127	0	4.61107e-07	0.5	FALSE	FALSE	FALSE	FALSE	FALSE	FALSE	FALSE	FALSE
5163	VS_&&_154_&&_167	Tsatonire	Tsatonire (VS)	42146.5	NAWASPEZ_2015	2,4-D	94-75-7		1516000	2720000	0	1.19485e-07	0.00584154	0.259127	0	4.61107e-07	0.5	FALSE	FALSE	FALSE	FALSE	FALSE	FALSE	FALSE	FALSE
5164	VS_&&_154_&&_167	Tsatonire	Tsatonire (VS)	42147	NAWASPEZ_2015	2,4-D	94-75-7		1516000	2720000	0	1.19485e-07	0.00584154	0.259127	0	4.61107e-07	0.5	FALSE	FALSE	FALSE	FALSE	FALSE	FALSE	FALSE	FALSE
5165	VS_&&_154_&&_167	Tsatonire	Tsatonire (VS)	42147.5	NAWASPEZ_2015	2,4-D	94-75-7		1516000	2720000	0	1.19485e-07	0.00584154	0.259127	0	4.61107e-07	0.5	FALSE	FALSE	FALSE	FALSE	FALSE	FALSE	FALSE	FALSE
5166	VS_&&_154_&&_167	Tsatonire	Tsatonire (VS)	42148	NAWASPEZ_2015	2,4-D	94-75-7		1516000	2720000	0	1.19485e-07	0.00584154	0.259127	0	4.61107e-07	0.5	FALSE	FALSE	FALSE	FALSE	FALSE	FALSE	FALSE	FALSE
5167	VS_&&_154_&&_167	Tsatonire	Tsatonire (VS)	42148.5	NAWASPEZ_2015	2,4-D	94-75-7		1516000	2720000	0	1.19485e-07	0.00584154	0.259127	0	4.61107e-07	0.5	FALSE	FALSE	FALSE	FALSE	FALSE	FALSE	FALSE	FALSE
5168	VS_&&_168_&&_172	Tsatonire	Tsatonire (VS)	42149	NAWASPEZ_2015	2,4-D	94-75-7		1516000	2720000	0	1.19485e-07	0.0118567	0.259127	0	4.61107e-07	0.5	FALSE	FALSE	FALSE	FALSE	FALSE	FALSE	FALSE	FALSE
5169	VS_&&_169_&&_NA	Tsatonire	Tsatonire (VS)	42149.5	NAWASPEZ_2015	2,4-D	94-75-7		1516000	2720000	4.2876e-06	1.19485e-07	0.0246671	0.259127	0.000173818	4.61107e-07	0.5	FALSE	FALSE	FALSE	FALSE	FALSE	FALSE	FALSE	FALSE
5170	VS_&&_168_&&_172	Tsatonire	Tsatonire (VS)	42150	NAWASPEZ_2015	2,4-D	94-75-7		1516000	2720000	0	1.19485e-07	0.0118567	0.259127	0	4.61107e-07	0.5	FALSE	FALSE	FALSE	FALSE	FALSE	FALSE	FALSE	FALSE
5171	VS_&&_168_&&_172	Tsatonire	Tsatonire (VS)	42150.5	NAWASPEZ_2015	2,4-D	94-75-7		1516000	2720000	0	1.19485e-07	0.0118567	0.259127	0	4.61107e-07	0.5	FALSE	FALSE	FALSE	FALSE	FALSE	FALSE	FALSE	FALSE
5172	VS_&&_168_&&_172	Tsatonire	Tsatonire (VS)	42151	NAWASPEZ_2015	2,4-D	94-75-7		1516000	2720000	0	1.19485e-07	0.0118567	0.259127	0	4.61107e-07	0.5	FALSE	FALSE	FALSE	FALSE	FALSE	FALSE	FALSE	FALSE
5173	VS_&&_173_&&_190	Tsatonire	Tsatonire (VS)	42151.5	NAWASPEZ_2015	2,4-D	94-75-7		1516000	2720000	0	1.19485e-07	0.0174824	0.259127	0	4.61107e-07	0.5	FALSE	FALSE	FALSE	FALSE	FALSE	FALSE	FALSE	FALSE
5174	VS_&&_173_&&_190	Tsatonire	Tsatonire (VS)	42152	NAWASPEZ_2015	2,4-D	94-75-7		1516000	2720000	0	1.19485e-07	0.0174824	0.259127	0	4.61107e-07	0.5	FALSE	FALSE	FALSE	FALSE	FALSE	FALSE	FALSE	FALSE
5175	VS_&&_173_&&_190	Tsatonire	Tsatonire (VS)	42152.5	NAWASPEZ_2015	2,4-D	94-75-7		1516000	2720000	0	1.19485e-07	0.0174824	0.259127	0	4.61107e-07	0.5	FALSE	FALSE	FALSE	FALSE	FALSE	FALSE	FALSE	FALSE
5176	VS_&&_173_&&_190	Tsatonire	Tsatonire (VS)	42153	NAWASPEZ_2015	2,4-D	94-75-7		1516000	2720000	0	7.61555e-08	0.0174824	0.219968	0	3.46211e-07	0.5	FALSE	FALSE	FALSE	FALSE	FALSE	FALSE	FALSE	FALSE
5177	VS_&&_173_&&_190	Tsatonire	Tsatonire (VS)	42153.5	NAWASPEZ_2015	2,4-D	94-75-7		1516000	2720000	0	7.61555e-08	0.0174824	0.219968	0	3.46211e-07	0.5	FALSE	FALSE	FALSE	FALSE	FALSE	FALSE	FALSE	FALSE
5178	VS_&&_173_&&_190	Tsatonire	Tsatonire (VS)	42154	NAWASPEZ_2015	2,4-D	94-75-7		1516000	2720000	0	7.61555e-08	0.0174824	0.219968	0	3.46211e-07	0.5	FALSE	FALSE	FALSE	FALSE	FALSE	FALSE	FALSE	FALSE
5179	VS_&&_173_&&_190	Tsatonire	Tsatonire (VS)	42154.5	NAWASPEZ_2015	2,4-D	94-75-7		1516000	2720000	0	7.61555e-08	0.0174824	0.219968	0	3.46211e-07	0.5	FALSE	FALSE	FALSE	FALSE	FALSE	FALSE	FALSE	FALSE
5180	VS_&&_173_&&_190	Tsatonire	Tsatonire (VS)	42155	NAWASPEZ_2015	2,4-D	94-75-7		1516000	2720000	0	7.61555e-08	0.0174824	0.219968	0	3.46211e-07	0.5	FALSE	FALSE	FALSE	FALSE	FALSE	FALSE	FALSE	FALSE
5181	VS_&&_173_&&_190	Tsatonire	Tsatonire (VS)	42155.5	NAWASPEZ_2015	2,4-D	94-75-7		1516000	2720000	0	7.61555e-08	0.0174824	0.219968	0	3.46211e-07	0.5	FALSE	FALSE	FALSE	FALSE	FALSE	FALSE	FALSE	FALSE
5182	VS_&&_173_&&_190	Tsatonire	Tsatonire (VS)	42156	NAWASPEZ_2015	2,4-D	94-75-7		1516000	2720000	0	7.61555e-08	0.0174824	0.219968	0	3.46211e-07	0.5	FALSE	FALSE	FALSE	FALSE	FALSE	FALSE	FALSE	FALSE
5183	VS_&&_173_&&_190	Tsatonire	Tsatonire (VS)	42156.5	NAWASPEZ_2015	2,4-D	94-75-7		1516000	2720000	0	7.61555e-08	0.0174824	0.219968	0	3.46211e-07	0.5	FALSE	FALSE	FALSE	FALSE	FALSE	FALSE	FALSE	FALSE
5184	VS_&&_184_&&_NA	Tsatonire	Tsatonire (VS)	42157	NAWASPEZ_2015	2,4-D	94-75-7		1516000	2720000	0	7.61555e-08	0.00844734	0.219968	0	3.46211e-07	0.5	FALSE	FALSE	FALSE	FALSE	FALSE	FALSE	FALSE	FALSE
5185	VS_&&_173_&&_190	Tsatonire	Tsatonire (VS)	42157.5	NAWASPEZ_2015	2,4-D	94-75-7		1516000	2720000	0	7.61555e-08	0.0174824	0.219968	0	3.46211e-07	0.5	FALSE	FALSE	FALSE	FALSE	FALSE	FALSE	FALSE	FALSE
5186	VS_&&_186_&&_NA	Tsatonire	Tsatonire (VS)	42158	NAWASPEZ_2015	2,4-D	94-75-7		1516000	2720000	0	7.61555e-08	0.00900953	0.219968	0	3.46211e-07	0.5	FALSE	FALSE	FALSE	FALSE	FALSE	FALSE	FALSE	FALSE
5187	VS_&&_173_&&_190	Tsatonire	Tsatonire (VS)	42158.5	NAWASPEZ_2015	2,4-D	94-75-7		1516000	2720000	0	7.61555e-08	0.0174824	0.219968	0	3.46211e-07	0.5	FALSE	FALSE	FALSE	FALSE	FALSE	FALSE	FALSE	FALSE
5188	VS_&&_173_&&_190	Tsatonire	Tsatonire (VS)	42159	NAWASPEZ_2015	2,4-D	94-75-7		1516000	2720000	0	7.61555e-08	0.0174824	0.219968	0	3.46211e-07	0.5	FALSE	FALSE	FALSE	FALSE	FALSE	FALSE	FALSE	FALSE
5189	VS_&&_173_&&_190	Tsatonire	Tsatonire (VS)	42159.5	NAWASPEZ_2015	2,4-D	94-75-7		1516000	2720000	0	7.61555e-08	0.0174824	0.219968	0	3.46211e-07	0.5	FALSE	FALSE	FALSE	FALSE	FALSE	FALSE	FALSE	FALSE
5190	VS_&&_173_&&_190	Tsatonire	Tsatonire (VS)	42160	NAWASPEZ_2015	2,4-D	94-75-7		1516000	2720000	0	7.61555e-08	0.0174824	0.219968	0	3.46211e-07	0.5	FALSE	FALSE	FALSE	FALSE	FALSE	FALSE	FALSE	FALSE
5191	VS_&&_191_&&_198	Tsatonire	Tsatonire (VS)	42160.5	NAWASPEZ_2015	2,4-D	94-75-7		1516000	2720000	0	7.61555e-08	0.0130324	0.219968	0	3.46211e-07	0.5	FALSE	FALSE	FALSE	FALSE	FALSE	FALSE	FALSE	FALSE
5192	VS_&&_191_&&_198	Tsatonire	Tsatonire (VS)	42161	NAWASPEZ_2015	2,4-D	94-75-7		1516000	2720000	0	7.61555e-08	0.0130324	0.219968	0	3.46211e-07	0.5	FALSE	FALSE	FALSE	FALSE	FALSE	FALSE	FALSE	FALSE
5193	VS_&&_191_&&_198	Tsatonire	Tsatonire (VS)	42161.5	NAWASPEZ_2015	2,4-D	94-75-7		1516000	2720000	0	7.61555e-08	0.0130324	0.219968	0	3.46211e-07	0.5	FALSE	FALSE	FALSE	FALSE	FALSE	FALSE	FALSE	FALSE
5194	VS_&&_194_&&_NA	Tsatonire	Tsatonire (VS)	42162	NAWASPEZ_2015	2,4-D	94-75-7		1516000	2720000	0	7.61555e-08	0.0065831	0.219968	0	3.46211e-07	0.5	FALSE	FALSE	FALSE	FALSE	FALSE	FALSE	FALSE	FALSE
5195	VS_&&_191_&&_198	Tsatonire	Tsatonire (VS)	42162.5	NAWASPEZ_2015	2,4-D	94-75-7		1516000	2720000	0	7.61555e-08	0.0130324	0.219968	0	3.46211e-07	0.5	FALSE	FALSE	FALSE	FALSE	FALSE	FALSE	FALSE	FALSE
5196	VS_&&_191_&&_198	Tsatonire	Tsatonire (VS)	42163	NAWASPEZ_2015	2,4-D	94-75-7		1516000	2720000	0	7.61555e-08	0.0130324	0.219968	0	3.46211e-07	0.5	FALSE	FALSE	FALSE	FALSE	FALSE	FALSE	FALSE	FALSE
5197	VS_&&_191_&&_198	Tsatonire	Tsatonire (VS)	42163.5	NAWASPEZ_2015	2,4-D	94-75-7		1516000	2720000	0	7.61555e-08	0.0130324	0.219968	0	3.46211e-07	0.5	FALSE	FALSE	FALSE	FALSE	FALSE	FALSE	FALSE	FALSE
5198	VS_&&_191_&&_198	Tsatonire	Tsatonire (VS)	42164	NAWASPEZ_2015	2,4-D	94-75-7		1516000	2720000	0	7.61555e-08	0.0130324	0.219968	0	3.46211e-07	0.5	FALSE	FALSE	FALSE	FALSE	FALSE	FALSE	FALSE	FALSE
5199	VS_&&_199_&&_212	Tsatonire	Tsatonire (VS)	42164.5	NAWASPEZ_2015	2,4-D	94-75-7		1516000	2720000	0	7.61555e-08	0.00741888	0.219968	0	3.46211e-07	0.5	FALSE	FALSE	FALSE	FALSE	FALSE	FALSE	FALSE	FALSE
5200	VS_&&_200_&&_NA	Tsatonire	Tsatonire (VS)	42165	NAWASPEZ_2015	2,4-D	94-75-7		1516000	2720000	3.82586e-06	7.61555e-08	0.0148026	0.219968	0.000258459	3.46211e-07	0.5	FALSE	FALSE	FALSE	FALSE	FALSE	FALSE	FALSE	FALSE
5201	VS_&&_199_&&_212	Tsatonire	Tsatonire (VS)	42165.5	NAWASPEZ_2015	2,4-D	94-75-7		1516000	2720000	0	7.61555e-08	0.00741888	0.219968	0	3.46211e-07	0.5	FALSE	FALSE	FALSE	FALSE	FALSE	FALSE	FALSE	FALSE
5202	VS_&&_199_&&_212	Tsatonire	Tsatonire (VS)	42166	NAWASPEZ_2015	2,4-D	94-75-7		1516000	2720000	0	7.61555e-08	0.00741888	0.219968	0	3.46211e-07	0.5	FALSE	FALSE	FALSE	FALSE	FALSE	FALSE	FALSE	FALSE
5203	VS_&&_199_&&_212	Tsatonire	Tsatonire (VS)	42166.5	NAWASPEZ_2015	2,4-D	94-75-7		1516000	2720000	0	7.61555e-08	0.00741888	0.219968	0	3.46211e-07	0.5	FALSE	FALSE	FALSE	FALSE	FALSE	FALSE	FALSE	FALSE
5204	VS_&&_199_&&_212	Tsatonire	Tsatonire (VS)	42167	NAWASPEZ_2015	2,4-D	94-75-7		1516000	2720000	0	1.19879e-06	0.00741888	0.138048	0	8.68389e-06	0.5	FALSE	FALSE	FALSE	FALSE	FALSE	FALSE	FALSE	FALSE
5205	VS_&&_199_&&_212	Tsatonire	Tsatonire (VS)	42167.5	NAWASPEZ_2015	2,4-D	94-75-7		1516000	2720000	0	1.19879e-06	0.00741888	0.138048	0	8.68389e-06	0.5	FALSE	FALSE	FALSE	FALSE	FALSE	FALSE	FALSE	FALSE
5206	VS_&&_199_&&_212	Tsatonire	Tsatonire (VS)	42168	NAWASPEZ_2015	2,4-D	94-75-7		1516000	2720000	0	1.19879e-06	0.00741888	0.138048	0	8.68389e-06	0.5	FALSE	FALSE	FALSE	FALSE	FALSE	FALSE	FALSE	FALSE
5207	VS_&&_199_&&_212	Tsatonire	Tsatonire (VS)	42168.5	NAWASPEZ_2015	2,4-D	94-75-7		1516000	2720000	0	1.19879e-06	0.00741888	0.138048	0	8.68389e-06	0.5	FALSE	FALSE	FALSE	FALSE	FALSE	FALSE	FALSE	FALSE
5208	VS_&&_199_&&_212	Tsatonire	Tsatonire (VS)	42169	NAWASPEZ_2015	2,4-D	94-75-7		1516000	2720000	0	1.19879e-06	0.00741888	0.138048	0	8.68389e-06	0.5	FALSE	FALSE	FALSE	FALSE	FALSE	FALSE	FALSE	FALSE
5209	VS_&&_199_&&_212	Tsatonire	Tsatonire (VS)	42169.5	NAWASPEZ_2015	2,4-D	94-75-7		1516000	2720000	0	1.19879e-06	0.00741888	0.138048	0	8.68389e-06	0.5	FALSE	FALSE	FALSE	FALSE	FALSE	FALSE	FALSE	FALSE
5210	VS_&&_199_&&_212	Tsatonire	Tsatonire (VS)	42170	NAWASPEZ_2015	2,4-D	94-75-7		1516000	2720000	0	1.19879e-06	0.00741888	0.138048	0	8.68389e-06	0.5	FALSE	FALSE	FALSE	FALSE	FALSE	FALSE	FALSE	FALSE
5211	VS_&&_199_&&_212	Tsatonire	Tsatonire (VS)	42170.5	NAWASPEZ_2015	2,4-D	94-75-7		1516000	2720000	0	1.19879e-06	0.00741888	0.138048	0	8.68389e-06	0.5	FALSE	FALSE	FALSE	FALSE	FALSE	FALSE	FALSE	FALSE
5212	VS_&&_199_&&_212	Tsatonire	Tsatonire (VS)	42171	NAWASPEZ_2015	2,4-D	94-75-7		1516000	2720000	0	1.19879e-06	0.00741888	0.138048	0	8.68389e-06	0.5	FALSE	FALSE	FALSE	FALSE	FALSE	FALSE	FALSE	FALSE
5213	VS_&&_213_&&_224	Tsatonire	Tsatonire (VS)	42171.5	NAWASPEZ_2015	2,4-D	94-75-7		1516000	2720000	5.47493e-06	1.19879e-06	0.0103189	0.138048	0.000530575	8.68389e-06	0.5	FALSE	FALSE	FALSE	FALSE	FALSE	FALSE	FALSE	FALSE
5214	VS_&&_214_&&_NA	Tsatonire	Tsatonire (VS)	42172	NAWASPEZ_2015	2,4-D	94-75-7		1516000	2720000	0	1.19879e-06	0.00201327	0.138048	0	8.68389e-06	0.5	FALSE	FALSE	FALSE	FALSE	FALSE	FALSE	FALSE	FALSE
5215	VS_&&_213_&&_224	Tsatonire	Tsatonire (VS)	42172.5	NAWASPEZ_2015	2,4-D	94-75-7		1516000	2720000	5.47493e-06	1.19879e-06	0.0103189	0.138048	0.000530575	8.68389e-06	0.5	FALSE	FALSE	FALSE	FALSE	FALSE	FALSE	FALSE	FALSE
5216	VS_&&_213_&&_224	Tsatonire	Tsatonire (VS)	42173	NAWASPEZ_2015	2,4-D	94-75-7		1516000	2720000	5.47493e-06	1.19879e-06	0.0103189	0.138048	0.000530575	8.68389e-06	0.5	FALSE	FALSE	FALSE	FALSE	FALSE	FALSE	FALSE	FALSE
5217	VS_&&_213_&&_224	Tsatonire	Tsatonire (VS)	42173.5	NAWASPEZ_2015	2,4-D	94-75-7		1516000	2720000	5.47493e-06	1.19879e-06	0.0103189	0.138048	0.000530575	8.68389e-06	0.5	FALSE	FALSE	FALSE	FALSE	FALSE	FALSE	FALSE	FALSE
5218	VS_&&_213_&&_224	Tsatonire	Tsatonire (VS)	42174	NAWASPEZ_2015	2,4-D	94-75-7		1516000	2720000	5.47493e-06	1.19879e-06	0.0103189	0.138048	0.000530575	8.68389e-06	0.5	FALSE	FALSE	FALSE	FALSE	FALSE	FALSE	FALSE	FALSE
5219	VS_&&_213_&&_224	Tsatonire	Tsatonire (VS)	42174.5	NAWASPEZ_2015	2,4-D	94-75-7		1516000	2720000	5.47493e-06	1.19879e-06	0.0103189	0.138048	0.000530575	8.68389e-06	0.5	FALSE	FALSE	FALSE	FALSE	FALSE	FALSE	FALSE	FALSE
5220	VS_&&_213_&&_224	Tsatonire	Tsatonire (VS)	42175	NAWASPEZ_2015	2,4-D	94-75-7		1516000	2720000	5.47493e-06	1.19879e-06	0.0103189	0.138048	0.000530575	8.68389e-06	0.5	FALSE	FALSE	FALSE	FALSE	FALSE	FALSE	FALSE	FALSE
5221	VS_&&_213_&&_224	Tsatonire	Tsatonire (VS)	42175.5	NAWASPEZ_2015	2,4-D	94-75-7		1516000	2720000	5.47493e-06	1.19879e-06	0.0103189	0.138048	0.000530575	8.68389e-06	0.5	FALSE	FALSE	FALSE	FALSE	FALSE	FALSE	FALSE	FALSE
5222	VS_&&_213_&&_224	Tsatonire	Tsatonire (VS)	42176	NAWASPEZ_2015	2,4-D	94-75-7		1516000	2720000	5.47493e-06	1.19879e-06	0.0103189	0.138048	0.000530575	8.68389e-06	0.5	FALSE	FALSE	FALSE	FALSE	FALSE	FALSE	FALSE	FALSE
5223	VS_&&_213_&&_224	Tsatonire	Tsatonire (VS)	42176.5	NAWASPEZ_2015	2,4-D	94-75-7		1516000	2720000	5.47493e-06	1.19879e-06	0.0103189	0.138048	0.000530575	8.68389e-06	0.5	FALSE	FALSE	FALSE	FALSE	FALSE	FALSE	FALSE	FALSE
5224	VS_&&_213_&&_224	Tsatonire	Tsatonire (VS)	42177	NAWASPEZ_2015	2,4-D	94-75-7		1516000	2720000	5.47493e-06	1.19879e-06	0.0103189	0.138048	0.000530575	8.68389e-06	0.5	FALSE	FALSE	FALSE	FALSE	FALSE	FALSE	FALSE	FALSE
5225	VS_&&_225_&&_229	Tsatonire	Tsatonire (VS)	42177.5	NAWASPEZ_2015	2,4-D	94-75-7		1516000	2720000	0	1.19879e-06	0.141937	0.138048	0	8.68389e-06	0.5	FALSE	FALSE	FALSE	FALSE	FALSE	FALSE	FALSE	FALSE
5226	VS_&&_225_&&_229	Tsatonire	Tsatonire (VS)	42178	NAWASPEZ_2015	2,4-D	94-75-7		1516000	2720000	0	1.19879e-06	0.141937	0.138048	0	8.68389e-06	0.5	FALSE	FALSE	FALSE	FALSE	FALSE	FALSE	FALSE	FALSE
5227	VS_&&_227_&&_NA	Tsatonire	Tsatonire (VS)	42178.5	NAWASPEZ_2015	2,4-D	94-75-7		1516000	2720000	0	1.19879e-06	0.00595592	0.138048	0	8.68389e-06	0.5	FALSE	FALSE	FALSE	FALSE	FALSE	FALSE	FALSE	FALSE
5228	VS_&&_225_&&_229	Tsatonire	Tsatonire (VS)	42179	NAWASPEZ_2015	2,4-D	94-75-7		1516000	2720000	0	1.19879e-06	0.141937	0.138048	0	8.68389e-06	0.5	FALSE	FALSE	FALSE	FALSE	FALSE	FALSE	FALSE	FALSE
5229	VS_&&_225_&&_229	Tsatonire	Tsatonire (VS)	42179.5	NAWASPEZ_2015	2,4-D	94-75-7		1516000	2720000	0	1.19879e-06	0.141937	0.138048	0	8.68389e-06	0.5	FALSE	FALSE	FALSE	FALSE	FALSE	FALSE	FALSE	FALSE
5230	VS_&&_230_&&_249	Tsatonire	Tsatonire (VS)	42180	NAWASPEZ_2015	2,4-D	94-75-7		1516000	2720000	0	1.19879e-06	0.00823611	0.138048	0	8.68389e-06	0.5	FALSE	FALSE	FALSE	FALSE	FALSE	FALSE	FALSE	FALSE
5231	VS_&&_230_&&_249	Tsatonire	Tsatonire (VS)	42180.5	NAWASPEZ_2015	2,4-D	94-75-7		1516000	2720000	0	1.19879e-06	0.00823611	0.138048	0	8.68389e-06	0.5	FALSE	FALSE	FALSE	FALSE	FALSE	FALSE	FALSE	FALSE
5232	VS_&&_230_&&_249	Tsatonire	Tsatonire (VS)	42181	NAWASPEZ_2015	2,4-D	94-75-7		1516000	2720000	0	7.83876e-06	0.00823611	0.520011	0	1.50742e-05	0.5	FALSE	FALSE	FALSE	FALSE	FALSE	FALSE	FALSE	FALSE
5233	VS_&&_230_&&_249	Tsatonire	Tsatonire (VS)	42181.5	NAWASPEZ_2015	2,4-D	94-75-7		1516000	2720000	0	7.83876e-06	0.00823611	0.520011	0	1.50742e-05	0.5	FALSE	FALSE	FALSE	FALSE	FALSE	FALSE	FALSE	FALSE
5234	VS_&&_230_&&_249	Tsatonire	Tsatonire (VS)	42182	NAWASPEZ_2015	2,4-D	94-75-7		1516000	2720000	0	7.83876e-06	0.00823611	0.520011	0	1.50742e-05	0.5	FALSE	FALSE	FALSE	FALSE	FALSE	FALSE	FALSE	FALSE
5235	VS_&&_230_&&_249	Tsatonire	Tsatonire (VS)	42182.5	NAWASPEZ_2015	2,4-D	94-75-7		1516000	2720000	0	7.83876e-06	0.00823611	0.520011	0	1.50742e-05	0.5	FALSE	FALSE	FALSE	FALSE	FALSE	FALSE	FALSE	FALSE
5236	VS_&&_230_&&_249	Tsatonire	Tsatonire (VS)	42183	NAWASPEZ_2015	2,4-D	94-75-7		1516000	2720000	0	7.83876e-06	0.00823611	0.520011	0	1.50742e-05	0.5	FALSE	FALSE	FALSE	FALSE	FALSE	FALSE	FALSE	FALSE
5237	VS_&&_230_&&_249	Tsatonire	Tsatonire (VS)	42183.5	NAWASPEZ_2015	2,4-D	94-75-7		1516000	2720000	0	7.83876e-06	0.00823611	0.520011	0	1.50742e-05	0.5	FALSE	FALSE	FALSE	FALSE	FALSE	FALSE	FALSE	FALSE
5238	VS_&&_238_&&_NA	Tsatonire	Tsatonire (VS)	42184	NAWASPEZ_2015	2,4-D	94-75-7		1516000	2720000	0	7.83876e-06	0.00214081	0.520011	0	1.50742e-05	0.5	FALSE	FALSE	FALSE	FALSE	FALSE	FALSE	FALSE	FALSE
5239	VS_&&_230_&&_249	Tsatonire	Tsatonire (VS)	42184.5	NAWASPEZ_2015	2,4-D	94-75-7		1516000	2720000	0	7.83876e-06	0.00823611	0.520011	0	1.50742e-05	0.5	FALSE	FALSE	FALSE	FALSE	FALSE	FALSE	FALSE	FALSE
5240	VS_&&_230_&&_249	Tsatonire	Tsatonire (VS)	42185	NAWASPEZ_2015	2,4-D	94-75-7		1516000	2720000	0	7.83876e-06	0.00823611	0.520011	0	1.50742e-05	0.5	FALSE	FALSE	FALSE	FALSE	FALSE	FALSE	FALSE	FALSE
5241	VS_&&_230_&&_249	Tsatonire	Tsatonire (VS)	42185.5	NAWASPEZ_2015	2,4-D	94-75-7		1516000	2720000	0	7.83876e-06	0.00823611	0.520011	0	1.50742e-05	0.5	FALSE	FALSE	FALSE	FALSE	FALSE	FALSE	FALSE	FALSE
5242	VS_&&_242_&&_NA	Tsatonire	Tsatonire (VS)	42186	NAWASPEZ_2015	2,4-D	94-75-7		1516000	2720000	0	7.83876e-06	0.0126636	0.520011	0	1.50742e-05	0.5	FALSE	FALSE	FALSE	FALSE	FALSE	FALSE	FALSE	FALSE
5243	VS_&&_230_&&_249	Tsatonire	Tsatonire (VS)	42186.5	NAWASPEZ_2015	2,4-D	94-75-7		1516000	2720000	0	7.83876e-06	0.00823611	0.520011	0	1.50742e-05	0.5	FALSE	FALSE	FALSE	FALSE	FALSE	FALSE	FALSE	FALSE
5244	VS_&&_230_&&_249	Tsatonire	Tsatonire (VS)	42187	NAWASPEZ_2015	2,4-D	94-75-7		1516000	2720000	0	7.83876e-06	0.00823611	0.520011	0	1.50742e-05	0.5	FALSE	FALSE	FALSE	FALSE	FALSE	FALSE	FALSE	FALSE
5245	VS_&&_230_&&_249	Tsatonire	Tsatonire (VS)	42187.5	NAWASPEZ_2015	2,4-D	94-75-7		1516000	2720000	0	7.83876e-06	0.00823611	0.520011	0	1.50742e-05	0.5	FALSE	FALSE	FALSE	FALSE	FALSE	FALSE	FALSE	FALSE
5246	VS_&&_230_&&_249	Tsatonire	Tsatonire (VS)	42188	NAWASPEZ_2015	2,4-D	94-75-7		1516000	2720000	0	7.83876e-06	0.00823611	0.520011	0	1.50742e-05	0.5	FALSE	FALSE	FALSE	FALSE	FALSE	FALSE	FALSE	FALSE
5247	VS_&&_230_&&_249	Tsatonire	Tsatonire (VS)	42188.5	NAWASPEZ_2015	2,4-D	94-75-7		1516000	2720000	0	7.83876e-06	0.00823611	0.520011	0	1.50742e-05	0.5	FALSE	FALSE	FALSE	FALSE	FALSE	FALSE	FALSE	FALSE
5248	VS_&&_230_&&_249	Tsatonire	Tsatonire (VS)	42189	NAWASPEZ_2015	2,4-D	94-75-7		1516000	2720000	0	7.83876e-06	0.00823611	0.520011	0	1.50742e-05	0.5	FALSE	FALSE	FALSE	FALSE	FALSE	FALSE	FALSE	FALSE
5249	VS_&&_230_&&_249	Tsatonire	Tsatonire (VS)	42189.5	NAWASPEZ_2015	2,4-D	94-75-7		1516000	2720000	0	7.83876e-06	0.00823611	0.520011	0	1.50742e-05	0.5	FALSE	FALSE	FALSE	FALSE	FALSE	FALSE	FALSE	FALSE
5250	VS_&&_250_&&_259	Tsatonire	Tsatonire (VS)	42190	NAWASPEZ_2015	2,4-D	94-75-7		1516000	2720000	3.75989e-05	7.83876e-06	0.0598038	0.520011	0.000628705	1.50742e-05	0.5	FALSE	FALSE	FALSE	FALSE	FALSE	FALSE	FALSE	FALSE
5251	VS_&&_250_&&_259	Tsatonire	Tsatonire (VS)	42190.5	NAWASPEZ_2015	2,4-D	94-75-7		1516000	2720000	3.75989e-05	7.83876e-06	0.0598038	0.520011	0.000628705	1.50742e-05	0.5	FALSE	FALSE	FALSE	FALSE	FALSE	FALSE	FALSE	FALSE
5252	VS_&&_250_&&_259	Tsatonire	Tsatonire (VS)	42191	NAWASPEZ_2015	2,4-D	94-75-7		1516000	2720000	3.75989e-05	7.83876e-06	0.0598038	0.520011	0.000628705	1.50742e-05	0.5	FALSE	FALSE	FALSE	FALSE	FALSE	FALSE	FALSE	FALSE
5253	VS_&&_250_&&_259	Tsatonire	Tsatonire (VS)	42191.5	NAWASPEZ_2015	2,4-D	94-75-7		1516000	2720000	3.75989e-05	7.83876e-06	0.0598038	0.520011	0.000628705	1.50742e-05	0.5	FALSE	FALSE	FALSE	FALSE	FALSE	FALSE	FALSE	FALSE
5254	VS_&&_250_&&_259	Tsatonire	Tsatonire (VS)	42192	NAWASPEZ_2015	2,4-D	94-75-7		1516000	2720000	3.75989e-05	7.83876e-06	0.0598038	0.520011	0.000628705	1.50742e-05	0.5	FALSE	FALSE	FALSE	FALSE	FALSE	FALSE	FALSE	FALSE
5255	VS_&&_250_&&_259	Tsatonire	Tsatonire (VS)	42192.5	NAWASPEZ_2015	2,4-D	94-75-7		1516000	2720000	3.75989e-05	7.83876e-06	0.0598038	0.520011	0.000628705	1.50742e-05	0.5	FALSE	FALSE	FALSE	FALSE	FALSE	FALSE	FALSE	FALSE
5256	VS_&&_256_&&_NA	Tsatonire	Tsatonire (VS)	42193	NAWASPEZ_2015	2,4-D	94-75-7		1516000	2720000	5.5409e-05	7.83876e-06	0.04141	0.520011	0.00133806	1.50742e-05	0.5	FALSE	FALSE	FALSE	FALSE	FALSE	FALSE	FALSE	FALSE
5257	VS_&&_250_&&_259	Tsatonire	Tsatonire (VS)	42193.5	NAWASPEZ_2015	2,4-D	94-75-7		1516000	2720000	3.75989e-05	7.83876e-06	0.0598038	0.520011	0.000628705	1.50742e-05	0.5	FALSE	FALSE	FALSE	FALSE	FALSE	FALSE	FALSE	FALSE
5258	VS_&&_250_&&_259	Tsatonire	Tsatonire (VS)	42194	NAWASPEZ_2015	2,4-D	94-75-7		1516000	2720000	3.75989e-05	7.83876e-06	0.0598038	0.520011	0.000628705	1.50742e-05	0.5	FALSE	FALSE	FALSE	FALSE	FALSE	FALSE	FALSE	FALSE
5259	VS_&&_250_&&_259	Tsatonire	Tsatonire (VS)	42194.5	NAWASPEZ_2015	2,4-D	94-75-7		1516000	2720000	3.75989e-05	7.83876e-06	0.0598038	0.520011	0.000628705	1.50742e-05	0.5	FALSE	FALSE	FALSE	FALSE	FALSE	FALSE	FALSE	FALSE
5260	VS_&&_260_&&_273	Tsatonire	Tsatonire (VS)	42195	NAWASPEZ_2015	2,4-D	94-75-7		1516000	2720000	0	0	0.0140178	0.569561	0	0	0.5	FALSE	FALSE	FALSE	FALSE	FALSE	FALSE	FALSE	FALSE
5261	VS_&&_260_&&_273	Tsatonire	Tsatonire (VS)	42195.5	NAWASPEZ_2015	2,4-D	94-75-7		1516000	2720000	0	0	0.0140178	0.569561	0	0	0.5	FALSE	FALSE	FALSE	FALSE	FALSE	FALSE	FALSE	FALSE
5262	VS_&&_260_&&_273	Tsatonire	Tsatonire (VS)	42196	NAWASPEZ_2015	2,4-D	94-75-7		1516000	2720000	0	0	0.0140178	0.569561	0	0	0.5	FALSE	FALSE	FALSE	FALSE	FALSE	FALSE	FALSE	FALSE
5263	VS_&&_260_&&_273	Tsatonire	Tsatonire (VS)	42196.5	NAWASPEZ_2015	2,4-D	94-75-7		1516000	2720000	0	0	0.0140178	0.569561	0	0	0.5	FALSE	FALSE	FALSE	FALSE	FALSE	FALSE	FALSE	FALSE
5264	VS_&&_260_&&_273	Tsatonire	Tsatonire (VS)	42197	NAWASPEZ_2015	2,4-D	94-75-7		1516000	2720000	0	0	0.0140178	0.569561	0	0	0.5	FALSE	FALSE	FALSE	FALSE	FALSE	FALSE	FALSE	FALSE
5265	VS_&&_260_&&_273	Tsatonire	Tsatonire (VS)	42197.5	NAWASPEZ_2015	2,4-D	94-75-7		1516000	2720000	0	0	0.0140178	0.569561	0	0	0.5	FALSE	FALSE	FALSE	FALSE	FALSE	FALSE	FALSE	FALSE
5266	VS_&&_260_&&_273	Tsatonire	Tsatonire (VS)	42198	NAWASPEZ_2015	2,4-D	94-75-7		1516000	2720000	0	0	0.0140178	0.569561	0	0	0.5	FALSE	FALSE	FALSE	FALSE	FALSE	FALSE	FALSE	FALSE
5267	VS_&&_260_&&_273	Tsatonire	Tsatonire (VS)	42198.5	NAWASPEZ_2015	2,4-D	94-75-7		1516000	2720000	0	0	0.0140178	0.569561	0	0	0.5	FALSE	FALSE	FALSE	FALSE	FALSE	FALSE	FALSE	FALSE
5268	VS_&&_268_&&_NA	Tsatonire	Tsatonire (VS)	42199	NAWASPEZ_2015	2,4-D	94-75-7		1516000	2720000	0	0	0.0148628	0.569561	0	0	0.5	FALSE	FALSE	FALSE	FALSE	FALSE	FALSE	FALSE	FALSE
5269	VS_&&_260_&&_273	Tsatonire	Tsatonire (VS)	42199.5	NAWASPEZ_2015	2,4-D	94-75-7		1516000	2720000	0	0	0.0140178	0.569561	0	0	0.5	FALSE	FALSE	FALSE	FALSE	FALSE	FALSE	FALSE	FALSE
5270	VS_&&_260_&&_273	Tsatonire	Tsatonire (VS)	42200	NAWASPEZ_2015	2,4-D	94-75-7		1516000	2720000	0	0	0.0140178	0.569561	0	0	0.5	FALSE	FALSE	FALSE	FALSE	FALSE	FALSE	FALSE	FALSE
5271	VS_&&_260_&&_273	Tsatonire	Tsatonire (VS)	42200.5	NAWASPEZ_2015	2,4-D	94-75-7		1516000	2720000	0	0	0.0140178	0.569561	0	0	0.5	FALSE	FALSE	FALSE	FALSE	FALSE	FALSE	FALSE	FALSE
5272	VS_&&_260_&&_273	Tsatonire	Tsatonire (VS)	42201	NAWASPEZ_2015	2,4-D	94-75-7		1516000	2720000	0	0	0.0140178	0.569561	0	0	0.5	FALSE	FALSE	FALSE	FALSE	FALSE	FALSE	FALSE	FALSE
5273	VS_&&_260_&&_273	Tsatonire	Tsatonire (VS)	42201.5	NAWASPEZ_2015	2,4-D	94-75-7		1516000	2720000	0	0	0.0140178	0.569561	0	0	0.5	FALSE	FALSE	FALSE	FALSE	FALSE	FALSE	FALSE	FALSE
[truncated: 285,207+ more rows]
